# Supplementary material for: Expression quantitative trait loci associated with performance traits, blood biochemical parameters, and cytokine profile in pigs
Source: Front Genet. 2025 Mar 5;16:1533424. doi: 10.3389/fgene.2025.1533424 (PMC11919875; doi:10.3389/fgene.2025.1533424)
Supplement: Supplementary file 2 [file DataSheet3.zip]

Archive with 14 entries (14 files):
- 9823.protein.info.v12.0.txt.gz
- string_db_mediumconfidence_cluster_edited.png
- string_functional_annotations.tsv
- string_hires_image_confidence_medium_cluster.png
- string_interactions.tsv
- string_interactions_psimi.xml
- string_interactions_short.tsv
- string_MCL_cluster_descriptions.tsv
- string_MCL_clusters.tsv
- string_network_coordinates.tsv
- string_node_degrees.tsv
- string_protein_annotations.tsv
- string_protein_sequences.fa
- string_vector_graphic.svg
