# Supplementary material for: Expression quantitative trait loci associated with performance traits, blood biochemical parameters, and cytokine profile in pigs
Source: Front Genet. 2025 Mar 5;16:1533424. doi: 10.3389/fgene.2025.1533424 (PMC11919875; doi:10.3389/fgene.2025.1533424)
Supplement: Supplementary file 2 [file DataSheet3.zip › string_functional_annotations.tsv]

#node	identifier	category	term ID	term description
A0A286ZXF4_PIG	9823.ENSSSCP00000036367	GO Process	GO:0019222	Regulation of metabolic process
A0A286ZXF4_PIG	9823.ENSSSCP00000036367	GO Process	GO:0030162	Regulation of proteolysis
A0A286ZXF4_PIG	9823.ENSSSCP00000036367	GO Process	GO:0043086	Negative regulation of catalytic activity
A0A286ZXF4_PIG	9823.ENSSSCP00000036367	GO Process	GO:0044092	Negative regulation of molecular function
A0A286ZXF4_PIG	9823.ENSSSCP00000036367	GO Process	GO:0050789	Regulation of biological process
A0A286ZXF4_PIG	9823.ENSSSCP00000036367	GO Process	GO:0050790	Regulation of catalytic activity
A0A286ZXF4_PIG	9823.ENSSSCP00000036367	GO Process	GO:0051171	Regulation of nitrogen compound metabolic process
A0A286ZXF4_PIG	9823.ENSSSCP00000036367	GO Process	GO:0051246	Regulation of protein metabolic process
A0A286ZXF4_PIG	9823.ENSSSCP00000036367	GO Process	GO:0051336	Regulation of hydrolase activity
A0A286ZXF4_PIG	9823.ENSSSCP00000036367	GO Process	GO:0052547	Regulation of peptidase activity
A0A286ZXF4_PIG	9823.ENSSSCP00000036367	GO Process	GO:0060255	Regulation of macromolecule metabolic process
A0A286ZXF4_PIG	9823.ENSSSCP00000036367	GO Process	GO:0065007	Biological regulation
A0A286ZXF4_PIG	9823.ENSSSCP00000036367	GO Process	GO:0065009	Regulation of molecular function
A0A286ZXF4_PIG	9823.ENSSSCP00000036367	GO Process	GO:0080090	Regulation of primary metabolic process
A0A286ZXF4_PIG	9823.ENSSSCP00000036367	GO Function	GO:0004857	Enzyme inhibitor activity
A0A286ZXF4_PIG	9823.ENSSSCP00000036367	GO Function	GO:0030234	Enzyme regulator activity
A0A286ZXF4_PIG	9823.ENSSSCP00000036367	GO Function	GO:0030414	Peptidase inhibitor activity
A0A286ZXF4_PIG	9823.ENSSSCP00000036367	GO Function	GO:0061134	Peptidase regulator activity
A0A286ZXF4_PIG	9823.ENSSSCP00000036367	GO Function	GO:0098772	Molecular function regulator activity
A0A286ZXF4_PIG	9823.ENSSSCP00000036367	GO Component	GO:0005576	Extracellular region
A0A286ZXF4_PIG	9823.ENSSSCP00000036367	GO Component	GO:0110165	Cellular anatomical entity
A0A286ZXF4_PIG	9823.ENSSSCP00000036367	STRING clusters	CL:39302	Mixed, incl. Pheromone receptor activity, and Protein of unknown function DUF716
A0A286ZXF4_PIG	9823.ENSSSCP00000036367	STRING clusters	CL:39303	Mostly uncharacterized, incl. Protein of unknown function DUF716, and SPRY domain
A0A286ZXF4_PIG	9823.ENSSSCP00000036367	STRING clusters	CL:39304	Mostly uncharacterized, incl. SPRY domain, and CD99 antigen-like protein 2
A0A286ZXF4_PIG	9823.ENSSSCP00000036367	STRING clusters	CL:39306	Mostly uncharacterized, incl. Natural killer cell receptor 2B4, immunoglobulin domain, and Zinc finger, DBF-type
A0A286ZXF4_PIG	9823.ENSSSCP00000036367	COMPARTMENTS	GOCC:0005576	Extracellular region
A0A286ZXF4_PIG	9823.ENSSSCP00000036367	COMPARTMENTS	GOCC:0110165	Cellular anatomical entity
A0A286ZXF4_PIG	9823.ENSSSCP00000036367	InterPro	IPR008197	WAP-type four-disulfide core domain
A0A286ZXF4_PIG	9823.ENSSSCP00000036367	InterPro	IPR036645	Elafin-like superfamily
A0A286ZXF4_PIG	9823.ENSSSCP00000036367	SMART	SM00217	Four-disulfide core domains
A0A5G2QC56_PIG	9823.ENSSSCP00000061104	GO Process	GO:0009987	Cellular process
A0A5G2QC56_PIG	9823.ENSSSCP00000061104	GO Process	GO:0032196	Transposition
A0A5G2QC56_PIG	9823.ENSSSCP00000061104	GO Process	GO:0032197	Transposition, RNA-mediated
A0A5G2QC56_PIG	9823.ENSSSCP00000061104	GO Function	GO:0003676	Nucleic acid binding
A0A5G2QC56_PIG	9823.ENSSSCP00000061104	GO Function	GO:0003723	RNA binding
A0A5G2QC56_PIG	9823.ENSSSCP00000061104	GO Function	GO:0003727	Single-stranded RNA binding
A0A5G2QC56_PIG	9823.ENSSSCP00000061104	GO Function	GO:0005488	Binding
A0A5G2QC56_PIG	9823.ENSSSCP00000061104	GO Function	GO:0097159	Organic cyclic compound binding
A0A5G2QC56_PIG	9823.ENSSSCP00000061104	GO Function	GO:1901363	Heterocyclic compound binding
A0A5G2QC56_PIG	9823.ENSSSCP00000061104	GO Component	GO:0032991	Protein-containing complex
A0A5G2QC56_PIG	9823.ENSSSCP00000061104	GO Component	GO:1990904	Ribonucleoprotein complex
A0A5G2QC56_PIG	9823.ENSSSCP00000061104	COMPARTMENTS	GOCC:0005622	Intracellular
A0A5G2QC56_PIG	9823.ENSSSCP00000061104	UniProt Keywords	KW-0175	Coiled coil
A0A5G2QC56_PIG	9823.ENSSSCP00000061104	Pfam	PF02994	L1 transposable element RBD-like domain
A0A5G2QC56_PIG	9823.ENSSSCP00000061104	Pfam	PF17489	L1 transposable element trimerization domain
A0A5G2QC56_PIG	9823.ENSSSCP00000061104	InterPro	IPR004244	Transposase, L1
A0A5G2QC56_PIG	9823.ENSSSCP00000061104	InterPro	IPR035301	L1 transposable element, trimerization domain
A0A5G2QC56_PIG	9823.ENSSSCP00000061104	InterPro	IPR043636	L1 transposable element, RRM domain
A0A5G2RBR6_PIG	9823.ENSSSCP00000068059	GO Process	GO:0006457	Protein folding
A0A5G2RBR6_PIG	9823.ENSSSCP00000068059	GO Process	GO:0006458	De novo protein folding
A0A5G2RBR6_PIG	9823.ENSSSCP00000068059	GO Process	GO:0006605	Protein targeting
A0A5G2RBR6_PIG	9823.ENSSSCP00000068059	GO Process	GO:0006626	Protein targeting to mitochondrion
A0A5G2RBR6_PIG	9823.ENSSSCP00000068059	GO Process	GO:0006807	Nitrogen compound metabolic process
A0A5G2RBR6_PIG	9823.ENSSSCP00000068059	GO Process	GO:0006810	Transport
A0A5G2RBR6_PIG	9823.ENSSSCP00000068059	GO Process	GO:0006839	Mitochondrial transport
A0A5G2RBR6_PIG	9823.ENSSSCP00000068059	GO Process	GO:0006886	Intracellular protein transport
A0A5G2RBR6_PIG	9823.ENSSSCP00000068059	GO Process	GO:0006996	Organelle organization
A0A5G2RBR6_PIG	9823.ENSSSCP00000068059	GO Process	GO:0007005	Mitochondrion organization
A0A5G2RBR6_PIG	9823.ENSSSCP00000068059	GO Process	GO:0008104	Protein localization
A0A5G2RBR6_PIG	9823.ENSSSCP00000068059	GO Process	GO:0008152	Metabolic process
A0A5G2RBR6_PIG	9823.ENSSSCP00000068059	GO Process	GO:0009987	Cellular process
A0A5G2RBR6_PIG	9823.ENSSSCP00000068059	GO Process	GO:0010467	Gene expression
A0A5G2RBR6_PIG	9823.ENSSSCP00000068059	GO Process	GO:0015031	Protein transport
A0A5G2RBR6_PIG	9823.ENSSSCP00000068059	GO Process	GO:0016043	Cellular component organization
A0A5G2RBR6_PIG	9823.ENSSSCP00000068059	GO Process	GO:0018158	Protein oxidation
A0A5G2RBR6_PIG	9823.ENSSSCP00000068059	GO Process	GO:0018171	Peptidyl-cysteine oxidation
A0A5G2RBR6_PIG	9823.ENSSSCP00000068059	GO Process	GO:0018193	Peptidyl-amino acid modification
A0A5G2RBR6_PIG	9823.ENSSSCP00000068059	GO Process	GO:0018198	Peptidyl-cysteine modification
A0A5G2RBR6_PIG	9823.ENSSSCP00000068059	GO Process	GO:0019538	Protein metabolic process
A0A5G2RBR6_PIG	9823.ENSSSCP00000068059	GO Process	GO:0022417	Protein maturation by protein folding
A0A5G2RBR6_PIG	9823.ENSSSCP00000068059	GO Process	GO:0022607	Cellular component assembly
A0A5G2RBR6_PIG	9823.ENSSSCP00000068059	GO Process	GO:0033036	Macromolecule localization
A0A5G2RBR6_PIG	9823.ENSSSCP00000068059	GO Process	GO:0033108	Mitochondrial respiratory chain complex assembly
A0A5G2RBR6_PIG	9823.ENSSSCP00000068059	GO Process	GO:0033365	Protein localization to organelle
A0A5G2RBR6_PIG	9823.ENSSSCP00000068059	GO Process	GO:0036211	Protein modification process
A0A5G2RBR6_PIG	9823.ENSSSCP00000068059	GO Process	GO:0043170	Macromolecule metabolic process
A0A5G2RBR6_PIG	9823.ENSSSCP00000068059	GO Process	GO:0043412	Macromolecule modification
A0A5G2RBR6_PIG	9823.ENSSSCP00000068059	GO Process	GO:0043933	Protein-containing complex organization
A0A5G2RBR6_PIG	9823.ENSSSCP00000068059	GO Process	GO:0044085	Cellular component biogenesis
A0A5G2RBR6_PIG	9823.ENSSSCP00000068059	GO Process	GO:0044238	Primary metabolic process
A0A5G2RBR6_PIG	9823.ENSSSCP00000068059	GO Process	GO:0044743	Protein transmembrane import into intracellular organelle
A0A5G2RBR6_PIG	9823.ENSSSCP00000068059	GO Process	GO:0045041	Protein import into mitochondrial intermembrane space
A0A5G2RBR6_PIG	9823.ENSSSCP00000068059	GO Process	GO:0045184	Establishment of protein localization
A0A5G2RBR6_PIG	9823.ENSSSCP00000068059	GO Process	GO:0046907	Intracellular transport
A0A5G2RBR6_PIG	9823.ENSSSCP00000068059	GO Process	GO:0051084	De novo post-translational protein folding
A0A5G2RBR6_PIG	9823.ENSSSCP00000068059	GO Process	GO:0051179	Localization
A0A5G2RBR6_PIG	9823.ENSSSCP00000068059	GO Process	GO:0051234	Establishment of localization
A0A5G2RBR6_PIG	9823.ENSSSCP00000068059	GO Process	GO:0051604	Protein maturation
A0A5G2RBR6_PIG	9823.ENSSSCP00000068059	GO Process	GO:0051641	Cellular localization
A0A5G2RBR6_PIG	9823.ENSSSCP00000068059	GO Process	GO:0051649	Establishment of localization in cell
A0A5G2RBR6_PIG	9823.ENSSSCP00000068059	GO Process	GO:0055085	Transmembrane transport
A0A5G2RBR6_PIG	9823.ENSSSCP00000068059	GO Process	GO:0065002	Intracellular protein transmembrane transport
A0A5G2RBR6_PIG	9823.ENSSSCP00000068059	GO Process	GO:0065003	Protein-containing complex assembly
A0A5G2RBR6_PIG	9823.ENSSSCP00000068059	GO Process	GO:0070585	Protein localization to mitochondrion
A0A5G2RBR6_PIG	9823.ENSSSCP00000068059	GO Process	GO:0070727	Cellular macromolecule localization
A0A5G2RBR6_PIG	9823.ENSSSCP00000068059	GO Process	GO:0071702	Organic substance transport
A0A5G2RBR6_PIG	9823.ENSSSCP00000068059	GO Process	GO:0071704	Organic substance metabolic process
A0A5G2RBR6_PIG	9823.ENSSSCP00000068059	GO Process	GO:0071705	Nitrogen compound transport
A0A5G2RBR6_PIG	9823.ENSSSCP00000068059	GO Process	GO:0071806	Protein transmembrane transport
A0A5G2RBR6_PIG	9823.ENSSSCP00000068059	GO Process	GO:0071840	Cellular component organization or biogenesis
A0A5G2RBR6_PIG	9823.ENSSSCP00000068059	GO Process	GO:0072594	Establishment of protein localization to organelle
A0A5G2RBR6_PIG	9823.ENSSSCP00000068059	GO Process	GO:0072655	Establishment of protein localization to mitochondrion
A0A5G2RBR6_PIG	9823.ENSSSCP00000068059	GO Process	GO:1901564	Organonitrogen compound metabolic process
A0A5G2RBR6_PIG	9823.ENSSSCP00000068059	GO Process	GO:1990542	Mitochondrial transmembrane transport
A0A5G2RBR6_PIG	9823.ENSSSCP00000068059	GO Function	GO:0003824	Catalytic activity
A0A5G2RBR6_PIG	9823.ENSSSCP00000068059	GO Function	GO:0015035	Protein-disulfide reductase activity
A0A5G2RBR6_PIG	9823.ENSSSCP00000068059	GO Function	GO:0015036	Disulfide oxidoreductase activity
A0A5G2RBR6_PIG	9823.ENSSSCP00000068059	GO Function	GO:0016491	Oxidoreductase activity
A0A5G2RBR6_PIG	9823.ENSSSCP00000068059	GO Function	GO:0016667	Oxidoreductase activity, acting on a sulfur group of donors
A0A5G2RBR6_PIG	9823.ENSSSCP00000068059	GO Function	GO:0140096	Catalytic activity, acting on a protein
A0A5G2RBR6_PIG	9823.ENSSSCP00000068059	GO Component	GO:0005622	Intracellular anatomical structure
A0A5G2RBR6_PIG	9823.ENSSSCP00000068059	GO Component	GO:0005737	Cytoplasm
A0A5G2RBR6_PIG	9823.ENSSSCP00000068059	GO Component	GO:0005739	Mitochondrion
A0A5G2RBR6_PIG	9823.ENSSSCP00000068059	GO Component	GO:0005740	Mitochondrial envelope
A0A5G2RBR6_PIG	9823.ENSSSCP00000068059	GO Component	GO:0005758	Mitochondrial intermembrane space
A0A5G2RBR6_PIG	9823.ENSSSCP00000068059	GO Component	GO:0031967	Organelle envelope
A0A5G2RBR6_PIG	9823.ENSSSCP00000068059	GO Component	GO:0031970	Organelle envelope lumen
A0A5G2RBR6_PIG	9823.ENSSSCP00000068059	GO Component	GO:0031974	Membrane-enclosed lumen
A0A5G2RBR6_PIG	9823.ENSSSCP00000068059	GO Component	GO:0031975	Envelope
A0A5G2RBR6_PIG	9823.ENSSSCP00000068059	GO Component	GO:0043226	Organelle
A0A5G2RBR6_PIG	9823.ENSSSCP00000068059	GO Component	GO:0043227	Membrane-bounded organelle
A0A5G2RBR6_PIG	9823.ENSSSCP00000068059	GO Component	GO:0043229	Intracellular organelle
A0A5G2RBR6_PIG	9823.ENSSSCP00000068059	GO Component	GO:0043231	Intracellular membrane-bounded organelle
A0A5G2RBR6_PIG	9823.ENSSSCP00000068059	GO Component	GO:0043233	Organelle lumen
A0A5G2RBR6_PIG	9823.ENSSSCP00000068059	GO Component	GO:0070013	Intracellular organelle lumen
A0A5G2RBR6_PIG	9823.ENSSSCP00000068059	GO Component	GO:0110165	Cellular anatomical entity
A0A5G2RBR6_PIG	9823.ENSSSCP00000068059	STRING clusters	CL:3031	Protein targeting to mitochondrion, and MICOS complex
A0A5G2RBR6_PIG	9823.ENSSSCP00000068059	STRING clusters	CL:3032	Protein targeting to mitochondrion, and Tim10/DDP family zinc finger
A0A5G2RBR6_PIG	9823.ENSSSCP00000068059	STRING clusters	CL:3034	TIM23 mitochondrial import inner membrane translocase complex, and TIM22 mitochondrial import inner membrane insertion complex
A0A5G2RBR6_PIG	9823.ENSSSCP00000068059	TISSUES	BTO:0000000	Tissues, cell types and enzyme sources
A0A5G2RBR6_PIG	9823.ENSSSCP00000068059	TISSUES	BTO:0000042	Animal
A0A5G2RBR6_PIG	9823.ENSSSCP00000068059	TISSUES	BTO:0001489	Whole body
A0A5G2RBR6_PIG	9823.ENSSSCP00000068059	TISSUES	BTO:0001491	Viscus
A0A5G2RBR6_PIG	9823.ENSSSCP00000068059	COMPARTMENTS	GOCC:0005622	Intracellular
A0A5G2RBR6_PIG	9823.ENSSSCP00000068059	COMPARTMENTS	GOCC:0005737	Cytoplasm
A0A5G2RBR6_PIG	9823.ENSSSCP00000068059	COMPARTMENTS	GOCC:0005739	Mitochondrion
A0A5G2RBR6_PIG	9823.ENSSSCP00000068059	COMPARTMENTS	GOCC:0005740	Mitochondrial envelope
A0A5G2RBR6_PIG	9823.ENSSSCP00000068059	COMPARTMENTS	GOCC:0005758	Mitochondrial intermembrane space
A0A5G2RBR6_PIG	9823.ENSSSCP00000068059	COMPARTMENTS	GOCC:0031967	Organelle envelope
A0A5G2RBR6_PIG	9823.ENSSSCP00000068059	COMPARTMENTS	GOCC:0031970	Organelle envelope lumen
A0A5G2RBR6_PIG	9823.ENSSSCP00000068059	COMPARTMENTS	GOCC:0031974	Membrane-enclosed lumen
A0A5G2RBR6_PIG	9823.ENSSSCP00000068059	COMPARTMENTS	GOCC:0031975	Envelope
A0A5G2RBR6_PIG	9823.ENSSSCP00000068059	COMPARTMENTS	GOCC:0043226	Organelle
A0A5G2RBR6_PIG	9823.ENSSSCP00000068059	COMPARTMENTS	GOCC:0043227	Membrane-bounded organelle
A0A5G2RBR6_PIG	9823.ENSSSCP00000068059	COMPARTMENTS	GOCC:0043229	Intracellular organelle
A0A5G2RBR6_PIG	9823.ENSSSCP00000068059	COMPARTMENTS	GOCC:0043231	Intracellular membrane-bounded organelle
A0A5G2RBR6_PIG	9823.ENSSSCP00000068059	COMPARTMENTS	GOCC:0043233	Organelle lumen
A0A5G2RBR6_PIG	9823.ENSSSCP00000068059	COMPARTMENTS	GOCC:0070013	Intracellular organelle lumen
A0A5G2RBR6_PIG	9823.ENSSSCP00000068059	COMPARTMENTS	GOCC:0110165	Cellular anatomical entity
A0A5G2RBR6_PIG	9823.ENSSSCP00000068059	InterPro	IPR039289	Mitochondrial intermembrane space import and assembly protein 40
AP2B1	9823.ENSSSCP00000019788	GO Process	GO:0006810	Transport
AP2B1	9823.ENSSSCP00000019788	GO Process	GO:0006886	Intracellular protein transport
AP2B1	9823.ENSSSCP00000019788	GO Process	GO:0006897	Endocytosis
AP2B1	9823.ENSSSCP00000019788	GO Process	GO:0008104	Protein localization
AP2B1	9823.ENSSSCP00000019788	GO Process	GO:0009987	Cellular process
AP2B1	9823.ENSSSCP00000019788	GO Process	GO:0015031	Protein transport
AP2B1	9823.ENSSSCP00000019788	GO Process	GO:0016192	Vesicle-mediated transport
AP2B1	9823.ENSSSCP00000019788	GO Process	GO:0033036	Macromolecule localization
AP2B1	9823.ENSSSCP00000019788	GO Process	GO:0045184	Establishment of protein localization
AP2B1	9823.ENSSSCP00000019788	GO Process	GO:0046907	Intracellular transport
AP2B1	9823.ENSSSCP00000019788	GO Process	GO:0051179	Localization
AP2B1	9823.ENSSSCP00000019788	GO Process	GO:0051234	Establishment of localization
AP2B1	9823.ENSSSCP00000019788	GO Process	GO:0051641	Cellular localization
AP2B1	9823.ENSSSCP00000019788	GO Process	GO:0051649	Establishment of localization in cell
AP2B1	9823.ENSSSCP00000019788	GO Process	GO:0070727	Cellular macromolecule localization
AP2B1	9823.ENSSSCP00000019788	GO Process	GO:0071702	Organic substance transport
AP2B1	9823.ENSSSCP00000019788	GO Process	GO:0071705	Nitrogen compound transport
AP2B1	9823.ENSSSCP00000019788	GO Function	GO:0005488	Binding
AP2B1	9823.ENSSSCP00000019788	GO Function	GO:0005515	Protein binding
AP2B1	9823.ENSSSCP00000019788	GO Function	GO:0030276	Clathrin binding
AP2B1	9823.ENSSSCP00000019788	GO Component	GO:0005622	Intracellular anatomical structure
AP2B1	9823.ENSSSCP00000019788	GO Component	GO:0005737	Cytoplasm
AP2B1	9823.ENSSSCP00000019788	GO Component	GO:0005794	Golgi apparatus
AP2B1	9823.ENSSSCP00000019788	GO Component	GO:0005886	Plasma membrane
AP2B1	9823.ENSSSCP00000019788	GO Component	GO:0005905	Clathrin-coated pit
AP2B1	9823.ENSSSCP00000019788	GO Component	GO:0012505	Endomembrane system
AP2B1	9823.ENSSSCP00000019788	GO Component	GO:0012506	Vesicle membrane
AP2B1	9823.ENSSSCP00000019788	GO Component	GO:0016020	Membrane
AP2B1	9823.ENSSSCP00000019788	GO Component	GO:0030117	Membrane coat
AP2B1	9823.ENSSSCP00000019788	GO Component	GO:0030118	Clathrin coat
AP2B1	9823.ENSSSCP00000019788	GO Component	GO:0030119	AP-type membrane coat adaptor complex
AP2B1	9823.ENSSSCP00000019788	GO Component	GO:0030131	Clathrin adaptor complex
AP2B1	9823.ENSSSCP00000019788	GO Component	GO:0030135	Coated vesicle
AP2B1	9823.ENSSSCP00000019788	GO Component	GO:0030136	Clathrin-coated vesicle
AP2B1	9823.ENSSSCP00000019788	GO Component	GO:0030659	Cytoplasmic vesicle membrane
AP2B1	9823.ENSSSCP00000019788	GO Component	GO:0030662	Coated vesicle membrane
AP2B1	9823.ENSSSCP00000019788	GO Component	GO:0030665	Clathrin-coated vesicle membrane
AP2B1	9823.ENSSSCP00000019788	GO Component	GO:0031090	Organelle membrane
AP2B1	9823.ENSSSCP00000019788	GO Component	GO:0031410	Cytoplasmic vesicle
AP2B1	9823.ENSSSCP00000019788	GO Component	GO:0031982	Vesicle
AP2B1	9823.ENSSSCP00000019788	GO Component	GO:0032991	Protein-containing complex
AP2B1	9823.ENSSSCP00000019788	GO Component	GO:0043226	Organelle
AP2B1	9823.ENSSSCP00000019788	GO Component	GO:0043227	Membrane-bounded organelle
AP2B1	9823.ENSSSCP00000019788	GO Component	GO:0043229	Intracellular organelle
AP2B1	9823.ENSSSCP00000019788	GO Component	GO:0043231	Intracellular membrane-bounded organelle
AP2B1	9823.ENSSSCP00000019788	GO Component	GO:0048475	Coated membrane
AP2B1	9823.ENSSSCP00000019788	GO Component	GO:0071944	Cell periphery
AP2B1	9823.ENSSSCP00000019788	GO Component	GO:0097708	Intracellular vesicle
AP2B1	9823.ENSSSCP00000019788	GO Component	GO:0098588	Bounding membrane of organelle
AP2B1	9823.ENSSSCP00000019788	GO Component	GO:0098590	Plasma membrane region
AP2B1	9823.ENSSSCP00000019788	GO Component	GO:0098796	Membrane protein complex
AP2B1	9823.ENSSSCP00000019788	GO Component	GO:0110165	Cellular anatomical entity
AP2B1	9823.ENSSSCP00000019788	STRING clusters	CL:13003	Mixed, incl. Clathrin coat, and AP-type membrane coat adaptor complex
AP2B1	9823.ENSSSCP00000019788	STRING clusters	CL:13004	Mixed, incl. Clathrin coat, and AP-type membrane coat adaptor complex
AP2B1	9823.ENSSSCP00000019788	STRING clusters	CL:13006	Clathrin coat, and AP-type membrane coat adaptor complex
AP2B1	9823.ENSSSCP00000019788	STRING clusters	CL:13007	Clathrin coat, and AP-type membrane coat adaptor complex
AP2B1	9823.ENSSSCP00000019788	STRING clusters	CL:13008	Clathrin-coated pit, and ENTH domain
AP2B1	9823.ENSSSCP00000019788	STRING clusters	CL:13010	Clathrin-dependent endocytosis, and Clathrin coat
AP2B1	9823.ENSSSCP00000019788	STRING clusters	CL:13011	Mixed, incl. Clathrin coat of coated pit, and ENTH domain
AP2B1	9823.ENSSSCP00000019788	STRING clusters	CL:13013	Clathrin coat of coated pit, and NECAP, PHear domain
AP2B1	9823.ENSSSCP00000019788	STRING clusters	CL:13016	Retrograde neurotrophin signalling, and EH domain
AP2B1	9823.ENSSSCP00000019788	STRING clusters	CL:13019	AP-2 adaptor complex
AP2B1	9823.ENSSSCP00000019788	KEGG	ssc04144	Endocytosis
AP2B1	9823.ENSSSCP00000019788	KEGG	ssc04721	Synaptic vesicle cycle
AP2B1	9823.ENSSSCP00000019788	KEGG	ssc04961	Endocrine and other factor-regulated calcium reabsorption
AP2B1	9823.ENSSSCP00000019788	KEGG	ssc05016	Huntington disease
AP2B1	9823.ENSSSCP00000019788	Reactome	SSC-112314	Neurotransmitter receptors and postsynaptic signal transmission
AP2B1	9823.ENSSSCP00000019788	Reactome	SSC-112315	Transmission across Chemical Synapses
AP2B1	9823.ENSSSCP00000019788	Reactome	SSC-112316	Neuronal System
AP2B1	9823.ENSSSCP00000019788	Reactome	SSC-1266738	Developmental Biology
AP2B1	9823.ENSSSCP00000019788	Reactome	SSC-1280218	Adaptive Immune System
AP2B1	9823.ENSSSCP00000019788	Reactome	SSC-162582	Signal Transduction
AP2B1	9823.ENSSSCP00000019788	Reactome	SSC-166520	Signaling by NTRKs
AP2B1	9823.ENSSSCP00000019788	Reactome	SSC-168256	Immune System
AP2B1	9823.ENSSSCP00000019788	Reactome	SSC-174824	Plasma lipoprotein assembly, remodeling, and clearance
AP2B1	9823.ENSSSCP00000019788	Reactome	SSC-177504	Retrograde neurotrophin signalling
AP2B1	9823.ENSSSCP00000019788	Reactome	SSC-187037	Signaling by NTRK1 (TRKA)
AP2B1	9823.ENSSSCP00000019788	Reactome	SSC-195721	Signaling by WNT
AP2B1	9823.ENSSSCP00000019788	Reactome	SSC-199991	Membrane Trafficking
AP2B1	9823.ENSSSCP00000019788	Reactome	SSC-2132295	MHC class II antigen presentation
AP2B1	9823.ENSSSCP00000019788	Reactome	SSC-373760	L1CAM interactions
AP2B1	9823.ENSSSCP00000019788	Reactome	SSC-382551	Transport of small molecules
AP2B1	9823.ENSSSCP00000019788	Reactome	SSC-3858494	Beta-catenin independent WNT signaling
AP2B1	9823.ENSSSCP00000019788	Reactome	SSC-399719	Trafficking of AMPA receptors
AP2B1	9823.ENSSSCP00000019788	Reactome	SSC-399721	Glutamate binding, activation of AMPA receptors and synaptic plasticity
AP2B1	9823.ENSSSCP00000019788	Reactome	SSC-4086400	PCP/CE pathway
AP2B1	9823.ENSSSCP00000019788	Reactome	SSC-416993	Trafficking of GluR2-containing AMPA receptors
AP2B1	9823.ENSSSCP00000019788	Reactome	SSC-422475	Axon guidance
AP2B1	9823.ENSSSCP00000019788	Reactome	SSC-437239	Recycling pathway of L1
AP2B1	9823.ENSSSCP00000019788	Reactome	SSC-5099900	WNT5A-dependent internalization of FZD4
AP2B1	9823.ENSSSCP00000019788	Reactome	SSC-5140745	WNT5A-dependent internalization of FZD2, FZD5 and ROR2
AP2B1	9823.ENSSSCP00000019788	Reactome	SSC-5653656	Vesicle-mediated transport
AP2B1	9823.ENSSSCP00000019788	Reactome	SSC-8856825	Cargo recognition for clathrin-mediated endocytosis
AP2B1	9823.ENSSSCP00000019788	Reactome	SSC-8856828	Clathrin-mediated endocytosis
AP2B1	9823.ENSSSCP00000019788	Reactome	SSC-8866427	VLDLR internalisation and degradation
AP2B1	9823.ENSSSCP00000019788	Reactome	SSC-8964038	LDL clearance
AP2B1	9823.ENSSSCP00000019788	Reactome	SSC-8964043	Plasma lipoprotein clearance
AP2B1	9823.ENSSSCP00000019788	Reactome	SSC-9006934	Signaling by Receptor Tyrosine Kinases
AP2B1	9823.ENSSSCP00000019788	Reactome	SSC-9675108	Nervous system development
AP2B1	9823.ENSSSCP00000019788	TISSUES	BTO:0000000	Tissues, cell types and enzyme sources
AP2B1	9823.ENSSSCP00000019788	TISSUES	BTO:0000042	Animal
AP2B1	9823.ENSSSCP00000019788	TISSUES	BTO:0000142	Brain
AP2B1	9823.ENSSSCP00000019788	TISSUES	BTO:0000227	Central nervous system
AP2B1	9823.ENSSSCP00000019788	TISSUES	BTO:0000282	Head
AP2B1	9823.ENSSSCP00000019788	TISSUES	BTO:0001484	Nervous system
AP2B1	9823.ENSSSCP00000019788	TISSUES	BTO:0001489	Whole body
AP2B1	9823.ENSSSCP00000019788	COMPARTMENTS	GOCC:0005622	Intracellular
AP2B1	9823.ENSSSCP00000019788	COMPARTMENTS	GOCC:0005737	Cytoplasm
AP2B1	9823.ENSSSCP00000019788	COMPARTMENTS	GOCC:0005886	Plasma membrane
AP2B1	9823.ENSSSCP00000019788	COMPARTMENTS	GOCC:0005905	Clathrin-coated pit
AP2B1	9823.ENSSSCP00000019788	COMPARTMENTS	GOCC:0012505	Endomembrane system
AP2B1	9823.ENSSSCP00000019788	COMPARTMENTS	GOCC:0012506	Vesicle membrane
AP2B1	9823.ENSSSCP00000019788	COMPARTMENTS	GOCC:0016020	Membrane
AP2B1	9823.ENSSSCP00000019788	COMPARTMENTS	GOCC:0030117	Membrane coat
AP2B1	9823.ENSSSCP00000019788	COMPARTMENTS	GOCC:0030118	Clathrin coat
AP2B1	9823.ENSSSCP00000019788	COMPARTMENTS	GOCC:0030119	AP-type membrane coat adaptor complex
AP2B1	9823.ENSSSCP00000019788	COMPARTMENTS	GOCC:0030120	Vesicle coat
AP2B1	9823.ENSSSCP00000019788	COMPARTMENTS	GOCC:0030122	AP-2 adaptor complex
AP2B1	9823.ENSSSCP00000019788	COMPARTMENTS	GOCC:0030125	Clathrin vesicle coat
AP2B1	9823.ENSSSCP00000019788	COMPARTMENTS	GOCC:0030128	Clathrin coat of endocytic vesicle
AP2B1	9823.ENSSSCP00000019788	COMPARTMENTS	GOCC:0030131	Clathrin adaptor complex
AP2B1	9823.ENSSSCP00000019788	COMPARTMENTS	GOCC:0030132	Clathrin coat of coated pit
AP2B1	9823.ENSSSCP00000019788	COMPARTMENTS	GOCC:0030135	Coated vesicle
AP2B1	9823.ENSSSCP00000019788	COMPARTMENTS	GOCC:0030136	Clathrin-coated vesicle
AP2B1	9823.ENSSSCP00000019788	COMPARTMENTS	GOCC:0030139	Endocytic vesicle
AP2B1	9823.ENSSSCP00000019788	COMPARTMENTS	GOCC:0030659	Cytoplasmic vesicle membrane
AP2B1	9823.ENSSSCP00000019788	COMPARTMENTS	GOCC:0030662	Coated vesicle membrane
AP2B1	9823.ENSSSCP00000019788	COMPARTMENTS	GOCC:0030665	Clathrin-coated vesicle membrane
AP2B1	9823.ENSSSCP00000019788	COMPARTMENTS	GOCC:0030666	Endocytic vesicle membrane
AP2B1	9823.ENSSSCP00000019788	COMPARTMENTS	GOCC:0030669	Clathrin-coated endocytic vesicle membrane
AP2B1	9823.ENSSSCP00000019788	COMPARTMENTS	GOCC:0031090	Organelle membrane
AP2B1	9823.ENSSSCP00000019788	COMPARTMENTS	GOCC:0031410	Cytoplasmic vesicle
AP2B1	9823.ENSSSCP00000019788	COMPARTMENTS	GOCC:0031982	Vesicle
AP2B1	9823.ENSSSCP00000019788	COMPARTMENTS	GOCC:0032991	Protein-containing complex
AP2B1	9823.ENSSSCP00000019788	COMPARTMENTS	GOCC:0043226	Organelle
AP2B1	9823.ENSSSCP00000019788	COMPARTMENTS	GOCC:0043227	Membrane-bounded organelle
AP2B1	9823.ENSSSCP00000019788	COMPARTMENTS	GOCC:0043229	Intracellular organelle
AP2B1	9823.ENSSSCP00000019788	COMPARTMENTS	GOCC:0045334	Clathrin-coated endocytic vesicle
AP2B1	9823.ENSSSCP00000019788	COMPARTMENTS	GOCC:0048475	Coated membrane
AP2B1	9823.ENSSSCP00000019788	COMPARTMENTS	GOCC:0071944	Cell periphery
AP2B1	9823.ENSSSCP00000019788	COMPARTMENTS	GOCC:0097708	Intracellular vesicle
AP2B1	9823.ENSSSCP00000019788	COMPARTMENTS	GOCC:0098588	Bounding membrane of organelle
AP2B1	9823.ENSSSCP00000019788	COMPARTMENTS	GOCC:0098590	Plasma membrane region
AP2B1	9823.ENSSSCP00000019788	COMPARTMENTS	GOCC:0098796	Membrane protein complex
AP2B1	9823.ENSSSCP00000019788	COMPARTMENTS	GOCC:0098797	Plasma membrane protein complex
AP2B1	9823.ENSSSCP00000019788	COMPARTMENTS	GOCC:0110165	Cellular anatomical entity
AP2B1	9823.ENSSSCP00000019788	UniProt Keywords	KW-0175	Coiled coil
AP2B1	9823.ENSSSCP00000019788	UniProt Keywords	KW-0472	Membrane
AP2B1	9823.ENSSSCP00000019788	UniProt Keywords	KW-0653	Protein transport
AP2B1	9823.ENSSSCP00000019788	UniProt Keywords	KW-0813	Transport
AP2B1	9823.ENSSSCP00000019788	Pfam	PF12717	non-SMC mitotic condensation complex subunit 1
AP2B1	9823.ENSSSCP00000019788	InterPro	IPR000225	Armadillo
AP2B1	9823.ENSSSCP00000019788	InterPro	IPR002553	Clathrin/coatomer adaptor, adaptin-like, N-terminal
AP2B1	9823.ENSSSCP00000019788	InterPro	IPR008152	Clathrin adaptor, alpha/beta/gamma-adaptin, appendage, Ig-like subdomain
AP2B1	9823.ENSSSCP00000019788	InterPro	IPR009028	Coatomer/calthrin adaptor appendage, C-terminal subdomain
AP2B1	9823.ENSSSCP00000019788	InterPro	IPR011989	Armadillo-like helical
AP2B1	9823.ENSSSCP00000019788	InterPro	IPR012295	TBP domain superfamily
AP2B1	9823.ENSSSCP00000019788	InterPro	IPR013037	Clathrin adaptor, beta-adaptin, appendage, Ig-like subdomain
AP2B1	9823.ENSSSCP00000019788	InterPro	IPR013041	Clathrin adaptor, appendage, Ig-like subdomain superfamily
AP2B1	9823.ENSSSCP00000019788	InterPro	IPR015151	Beta-adaptin appendage, C-terminal subdomain
AP2B1	9823.ENSSSCP00000019788	InterPro	IPR016024	Armadillo-type fold
AP2B1	9823.ENSSSCP00000019788	InterPro	IPR026739	AP complex subunit beta
AP2B1	9823.ENSSSCP00000019788	SMART	SM00809	Adaptin C-terminal domain
AP2B1	9823.ENSSSCP00000019788	SMART	SM01020	Beta2-adaptin appendage, C-terminal sub-domain
CCL14	9823.ENSSSCP00000054819	GO Process	GO:0002376	Immune system process
CCL14	9823.ENSSSCP00000054819	GO Process	GO:0002548	Monocyte chemotaxis
CCL14	9823.ENSSSCP00000054819	GO Process	GO:0006935	Chemotaxis
CCL14	9823.ENSSSCP00000054819	GO Process	GO:0006950	Response to stress
CCL14	9823.ENSSSCP00000054819	GO Process	GO:0006952	Defense response
CCL14	9823.ENSSSCP00000054819	GO Process	GO:0006954	Inflammatory response
CCL14	9823.ENSSSCP00000054819	GO Process	GO:0006955	Immune response
CCL14	9823.ENSSSCP00000054819	GO Process	GO:0007154	Cell communication
CCL14	9823.ENSSSCP00000054819	GO Process	GO:0007165	Signal transduction
CCL14	9823.ENSSSCP00000054819	GO Process	GO:0007166	Cell surface receptor signaling pathway
CCL14	9823.ENSSSCP00000054819	GO Process	GO:0007186	G protein-coupled receptor signaling pathway
CCL14	9823.ENSSSCP00000054819	GO Process	GO:0009605	Response to external stimulus
CCL14	9823.ENSSSCP00000054819	GO Process	GO:0009607	Response to biotic stimulus
CCL14	9823.ENSSSCP00000054819	GO Process	GO:0009966	Regulation of signal transduction
CCL14	9823.ENSSSCP00000054819	GO Process	GO:0009967	Positive regulation of signal transduction
CCL14	9823.ENSSSCP00000054819	GO Process	GO:0009987	Cellular process
CCL14	9823.ENSSSCP00000054819	GO Process	GO:0010033	Response to organic substance
CCL14	9823.ENSSSCP00000054819	GO Process	GO:0010646	Regulation of cell communication
CCL14	9823.ENSSSCP00000054819	GO Process	GO:0010647	Positive regulation of cell communication
CCL14	9823.ENSSSCP00000054819	GO Process	GO:0016477	Cell migration
CCL14	9823.ENSSSCP00000054819	GO Process	GO:0019221	Cytokine-mediated signaling pathway
CCL14	9823.ENSSSCP00000054819	GO Process	GO:0023051	Regulation of signaling
CCL14	9823.ENSSSCP00000054819	GO Process	GO:0023052	Signaling
CCL14	9823.ENSSSCP00000054819	GO Process	GO:0023056	Positive regulation of signaling
CCL14	9823.ENSSSCP00000054819	GO Process	GO:0030593	Neutrophil chemotaxis
CCL14	9823.ENSSSCP00000054819	GO Process	GO:0030595	Leukocyte chemotaxis
CCL14	9823.ENSSSCP00000054819	GO Process	GO:0034097	Response to cytokine
CCL14	9823.ENSSSCP00000054819	GO Process	GO:0034341	Response to interferon-gamma
CCL14	9823.ENSSSCP00000054819	GO Process	GO:0034612	Response to tumor necrosis factor
CCL14	9823.ENSSSCP00000054819	GO Process	GO:0040011	Locomotion
CCL14	9823.ENSSSCP00000054819	GO Process	GO:0042221	Response to chemical
CCL14	9823.ENSSSCP00000054819	GO Process	GO:0042330	Taxis
CCL14	9823.ENSSSCP00000054819	GO Process	GO:0043085	Positive regulation of catalytic activity
CCL14	9823.ENSSSCP00000054819	GO Process	GO:0043087	Regulation of GTPase activity
CCL14	9823.ENSSSCP00000054819	GO Process	GO:0043207	Response to external biotic stimulus
CCL14	9823.ENSSSCP00000054819	GO Process	GO:0043408	Regulation of MAPK cascade
CCL14	9823.ENSSSCP00000054819	GO Process	GO:0043410	Positive regulation of MAPK cascade
CCL14	9823.ENSSSCP00000054819	GO Process	GO:0043547	Positive regulation of GTPase activity
CCL14	9823.ENSSSCP00000054819	GO Process	GO:0044093	Positive regulation of molecular function
CCL14	9823.ENSSSCP00000054819	GO Process	GO:0044419	Biological process involved in interspecies interaction between organisms
CCL14	9823.ENSSSCP00000054819	GO Process	GO:0045087	Innate immune response
CCL14	9823.ENSSSCP00000054819	GO Process	GO:0048247	Lymphocyte chemotaxis
CCL14	9823.ENSSSCP00000054819	GO Process	GO:0048518	Positive regulation of biological process
CCL14	9823.ENSSSCP00000054819	GO Process	GO:0048522	Positive regulation of cellular process
CCL14	9823.ENSSSCP00000054819	GO Process	GO:0048583	Regulation of response to stimulus
CCL14	9823.ENSSSCP00000054819	GO Process	GO:0048584	Positive regulation of response to stimulus
CCL14	9823.ENSSSCP00000054819	GO Process	GO:0048870	Cell motility
CCL14	9823.ENSSSCP00000054819	GO Process	GO:0050789	Regulation of biological process
CCL14	9823.ENSSSCP00000054819	GO Process	GO:0050790	Regulation of catalytic activity
CCL14	9823.ENSSSCP00000054819	GO Process	GO:0050794	Regulation of cellular process
CCL14	9823.ENSSSCP00000054819	GO Process	GO:0050896	Response to stimulus
CCL14	9823.ENSSSCP00000054819	GO Process	GO:0050900	Leukocyte migration
CCL14	9823.ENSSSCP00000054819	GO Process	GO:0051336	Regulation of hydrolase activity
CCL14	9823.ENSSSCP00000054819	GO Process	GO:0051345	Positive regulation of hydrolase activity
CCL14	9823.ENSSSCP00000054819	GO Process	GO:0051707	Response to other organism
CCL14	9823.ENSSSCP00000054819	GO Process	GO:0051716	Cellular response to stimulus
CCL14	9823.ENSSSCP00000054819	GO Process	GO:0060326	Cell chemotaxis
CCL14	9823.ENSSSCP00000054819	GO Process	GO:0065007	Biological regulation
CCL14	9823.ENSSSCP00000054819	GO Process	GO:0065009	Regulation of molecular function
CCL14	9823.ENSSSCP00000054819	GO Process	GO:0070098	Chemokine-mediated signaling pathway
CCL14	9823.ENSSSCP00000054819	GO Process	GO:0070372	Regulation of ERK1 and ERK2 cascade
CCL14	9823.ENSSSCP00000054819	GO Process	GO:0070374	Positive regulation of ERK1 and ERK2 cascade
CCL14	9823.ENSSSCP00000054819	GO Process	GO:0070555	Response to interleukin-1
CCL14	9823.ENSSSCP00000054819	GO Process	GO:0070887	Cellular response to chemical stimulus
CCL14	9823.ENSSSCP00000054819	GO Process	GO:0071310	Cellular response to organic substance
CCL14	9823.ENSSSCP00000054819	GO Process	GO:0071345	Cellular response to cytokine stimulus
CCL14	9823.ENSSSCP00000054819	GO Process	GO:0071346	Cellular response to interferon-gamma
CCL14	9823.ENSSSCP00000054819	GO Process	GO:0071347	Cellular response to interleukin-1
CCL14	9823.ENSSSCP00000054819	GO Process	GO:0071356	Cellular response to tumor necrosis factor
CCL14	9823.ENSSSCP00000054819	GO Process	GO:0071621	Granulocyte chemotaxis
CCL14	9823.ENSSSCP00000054819	GO Process	GO:0071674	Mononuclear cell migration
CCL14	9823.ENSSSCP00000054819	GO Process	GO:0072676	Lymphocyte migration
CCL14	9823.ENSSSCP00000054819	GO Process	GO:0097529	Myeloid leukocyte migration
CCL14	9823.ENSSSCP00000054819	GO Process	GO:0097530	Granulocyte migration
CCL14	9823.ENSSSCP00000054819	GO Process	GO:0098542	Defense response to other organism
CCL14	9823.ENSSSCP00000054819	GO Process	GO:1902531	Regulation of intracellular signal transduction
CCL14	9823.ENSSSCP00000054819	GO Process	GO:1902533	Positive regulation of intracellular signal transduction
CCL14	9823.ENSSSCP00000054819	GO Process	GO:1990266	Neutrophil migration
CCL14	9823.ENSSSCP00000054819	GO Process	GO:1990868	Response to chemokine
CCL14	9823.ENSSSCP00000054819	GO Process	GO:1990869	Cellular response to chemokine
CCL14	9823.ENSSSCP00000054819	GO Function	GO:0001664	G protein-coupled receptor binding
CCL14	9823.ENSSSCP00000054819	GO Function	GO:0005102	Signaling receptor binding
CCL14	9823.ENSSSCP00000054819	GO Function	GO:0005125	Cytokine activity
CCL14	9823.ENSSSCP00000054819	GO Function	GO:0005126	Cytokine receptor binding
CCL14	9823.ENSSSCP00000054819	GO Function	GO:0005488	Binding
CCL14	9823.ENSSSCP00000054819	GO Function	GO:0005515	Protein binding
CCL14	9823.ENSSSCP00000054819	GO Function	GO:0008009	Chemokine activity
CCL14	9823.ENSSSCP00000054819	GO Function	GO:0030545	Signaling receptor regulator activity
CCL14	9823.ENSSSCP00000054819	GO Function	GO:0030546	Signaling receptor activator activity
CCL14	9823.ENSSSCP00000054819	GO Function	GO:0042379	Chemokine receptor binding
CCL14	9823.ENSSSCP00000054819	GO Function	GO:0048018	Receptor ligand activity
CCL14	9823.ENSSSCP00000054819	GO Function	GO:0048020	CCR chemokine receptor binding
CCL14	9823.ENSSSCP00000054819	GO Function	GO:0098772	Molecular function regulator activity
CCL14	9823.ENSSSCP00000054819	GO Component	GO:0005576	Extracellular region
CCL14	9823.ENSSSCP00000054819	GO Component	GO:0005615	Extracellular space
CCL14	9823.ENSSSCP00000054819	GO Component	GO:0110165	Cellular anatomical entity
CCL14	9823.ENSSSCP00000054819	STRING clusters	CL:19297	Viral protein interaction with cytokine and cytokine receptor, and TNFs bind their physiological receptors
CCL14	9823.ENSSSCP00000054819	STRING clusters	CL:19298	Chemokine receptors bind chemokines, and Chemokine activity
CCL14	9823.ENSSSCP00000054819	STRING clusters	CL:19301	Chemokine receptors bind chemokines
CCL14	9823.ENSSSCP00000054819	STRING clusters	CL:19304	Chemokine receptors bind chemokines
CCL14	9823.ENSSSCP00000054819	STRING clusters	CL:19305	Chemokine receptors bind chemokines, and Chemokine activity
CCL14	9823.ENSSSCP00000054819	KEGG	ssc04060	Cytokine-cytokine receptor interaction
CCL14	9823.ENSSSCP00000054819	KEGG	ssc04061	Viral protein interaction with cytokine and cytokine receptor
CCL14	9823.ENSSSCP00000054819	KEGG	ssc04062	Chemokine signaling pathway
CCL14	9823.ENSSSCP00000054819	TISSUES	BTO:0003221	Corneal cell line
CCL14	9823.ENSSSCP00000054819	TISSUES	BTO:0003346	Corneal fibroblast cell line
CCL14	9823.ENSSSCP00000054819	TISSUES	BTO:0004495	SIRC cell
CCL14	9823.ENSSSCP00000054819	COMPARTMENTS	GOCC:0005576	Extracellular region
CCL14	9823.ENSSSCP00000054819	COMPARTMENTS	GOCC:0005622	Intracellular
CCL14	9823.ENSSSCP00000054819	COMPARTMENTS	GOCC:0005737	Cytoplasm
CCL14	9823.ENSSSCP00000054819	COMPARTMENTS	GOCC:0009536	Plastid
CCL14	9823.ENSSSCP00000054819	COMPARTMENTS	GOCC:0034400	Gerontoplast
CCL14	9823.ENSSSCP00000054819	COMPARTMENTS	GOCC:0043226	Organelle
CCL14	9823.ENSSSCP00000054819	COMPARTMENTS	GOCC:0043227	Membrane-bounded organelle
CCL14	9823.ENSSSCP00000054819	COMPARTMENTS	GOCC:0043229	Intracellular organelle
CCL14	9823.ENSSSCP00000054819	COMPARTMENTS	GOCC:0043231	Intracellular membrane-bounded organelle
CCL14	9823.ENSSSCP00000054819	COMPARTMENTS	GOCC:0110165	Cellular anatomical entity
CCL14	9823.ENSSSCP00000054819	UniProt Keywords	KW-0145	Chemotaxis
CCL14	9823.ENSSSCP00000054819	UniProt Keywords	KW-0202	Cytokine
CCL14	9823.ENSSSCP00000054819	UniProt Keywords	KW-0732	Signal
CCL14	9823.ENSSSCP00000054819	UniProt Keywords	KW-0964	Secreted
CCL14	9823.ENSSSCP00000054819	InterPro	IPR000827	CC chemokine, conserved site
CCL14	9823.ENSSSCP00000054819	InterPro	IPR001811	Chemokine interleukin-8-like domain
CCL14	9823.ENSSSCP00000054819	InterPro	IPR036048	Chemokine interleukin-8-like superfamily
CCL14	9823.ENSSSCP00000054819	InterPro	IPR039809	Chemokine beta/gamma/delta
CCL14	9823.ENSSSCP00000054819	SMART	SM00199	Intercrine alpha family (small cytokine C-X-C) (chemokine CXC).
CCL16	9823.ENSSSCP00000059006	GO Process	GO:0002376	Immune system process
CCL16	9823.ENSSSCP00000059006	GO Process	GO:0002548	Monocyte chemotaxis
CCL16	9823.ENSSSCP00000059006	GO Process	GO:0006935	Chemotaxis
CCL16	9823.ENSSSCP00000059006	GO Process	GO:0006950	Response to stress
CCL16	9823.ENSSSCP00000059006	GO Process	GO:0006952	Defense response
CCL16	9823.ENSSSCP00000059006	GO Process	GO:0006954	Inflammatory response
CCL16	9823.ENSSSCP00000059006	GO Process	GO:0006955	Immune response
CCL16	9823.ENSSSCP00000059006	GO Process	GO:0007154	Cell communication
CCL16	9823.ENSSSCP00000059006	GO Process	GO:0007165	Signal transduction
CCL16	9823.ENSSSCP00000059006	GO Process	GO:0007166	Cell surface receptor signaling pathway
CCL16	9823.ENSSSCP00000059006	GO Process	GO:0007186	G protein-coupled receptor signaling pathway
CCL16	9823.ENSSSCP00000059006	GO Process	GO:0009605	Response to external stimulus
CCL16	9823.ENSSSCP00000059006	GO Process	GO:0009607	Response to biotic stimulus
CCL16	9823.ENSSSCP00000059006	GO Process	GO:0009966	Regulation of signal transduction
CCL16	9823.ENSSSCP00000059006	GO Process	GO:0009967	Positive regulation of signal transduction
CCL16	9823.ENSSSCP00000059006	GO Process	GO:0009987	Cellular process
CCL16	9823.ENSSSCP00000059006	GO Process	GO:0010033	Response to organic substance
CCL16	9823.ENSSSCP00000059006	GO Process	GO:0010646	Regulation of cell communication
CCL16	9823.ENSSSCP00000059006	GO Process	GO:0010647	Positive regulation of cell communication
CCL16	9823.ENSSSCP00000059006	GO Process	GO:0016477	Cell migration
CCL16	9823.ENSSSCP00000059006	GO Process	GO:0019221	Cytokine-mediated signaling pathway
CCL16	9823.ENSSSCP00000059006	GO Process	GO:0023051	Regulation of signaling
CCL16	9823.ENSSSCP00000059006	GO Process	GO:0023052	Signaling
CCL16	9823.ENSSSCP00000059006	GO Process	GO:0023056	Positive regulation of signaling
CCL16	9823.ENSSSCP00000059006	GO Process	GO:0030593	Neutrophil chemotaxis
CCL16	9823.ENSSSCP00000059006	GO Process	GO:0030595	Leukocyte chemotaxis
CCL16	9823.ENSSSCP00000059006	GO Process	GO:0034097	Response to cytokine
CCL16	9823.ENSSSCP00000059006	GO Process	GO:0034341	Response to interferon-gamma
CCL16	9823.ENSSSCP00000059006	GO Process	GO:0034612	Response to tumor necrosis factor
CCL16	9823.ENSSSCP00000059006	GO Process	GO:0040011	Locomotion
CCL16	9823.ENSSSCP00000059006	GO Process	GO:0042221	Response to chemical
CCL16	9823.ENSSSCP00000059006	GO Process	GO:0042330	Taxis
CCL16	9823.ENSSSCP00000059006	GO Process	GO:0043085	Positive regulation of catalytic activity
CCL16	9823.ENSSSCP00000059006	GO Process	GO:0043087	Regulation of GTPase activity
CCL16	9823.ENSSSCP00000059006	GO Process	GO:0043207	Response to external biotic stimulus
CCL16	9823.ENSSSCP00000059006	GO Process	GO:0043408	Regulation of MAPK cascade
CCL16	9823.ENSSSCP00000059006	GO Process	GO:0043410	Positive regulation of MAPK cascade
CCL16	9823.ENSSSCP00000059006	GO Process	GO:0043547	Positive regulation of GTPase activity
CCL16	9823.ENSSSCP00000059006	GO Process	GO:0044093	Positive regulation of molecular function
CCL16	9823.ENSSSCP00000059006	GO Process	GO:0044419	Biological process involved in interspecies interaction between organisms
CCL16	9823.ENSSSCP00000059006	GO Process	GO:0045087	Innate immune response
CCL16	9823.ENSSSCP00000059006	GO Process	GO:0048247	Lymphocyte chemotaxis
CCL16	9823.ENSSSCP00000059006	GO Process	GO:0048518	Positive regulation of biological process
CCL16	9823.ENSSSCP00000059006	GO Process	GO:0048522	Positive regulation of cellular process
CCL16	9823.ENSSSCP00000059006	GO Process	GO:0048583	Regulation of response to stimulus
CCL16	9823.ENSSSCP00000059006	GO Process	GO:0048584	Positive regulation of response to stimulus
CCL16	9823.ENSSSCP00000059006	GO Process	GO:0048870	Cell motility
CCL16	9823.ENSSSCP00000059006	GO Process	GO:0050789	Regulation of biological process
CCL16	9823.ENSSSCP00000059006	GO Process	GO:0050790	Regulation of catalytic activity
CCL16	9823.ENSSSCP00000059006	GO Process	GO:0050794	Regulation of cellular process
CCL16	9823.ENSSSCP00000059006	GO Process	GO:0050896	Response to stimulus
CCL16	9823.ENSSSCP00000059006	GO Process	GO:0050900	Leukocyte migration
CCL16	9823.ENSSSCP00000059006	GO Process	GO:0050918	Positive chemotaxis
CCL16	9823.ENSSSCP00000059006	GO Process	GO:0051336	Regulation of hydrolase activity
CCL16	9823.ENSSSCP00000059006	GO Process	GO:0051345	Positive regulation of hydrolase activity
CCL16	9823.ENSSSCP00000059006	GO Process	GO:0051707	Response to other organism
CCL16	9823.ENSSSCP00000059006	GO Process	GO:0051716	Cellular response to stimulus
CCL16	9823.ENSSSCP00000059006	GO Process	GO:0060326	Cell chemotaxis
CCL16	9823.ENSSSCP00000059006	GO Process	GO:0065007	Biological regulation
CCL16	9823.ENSSSCP00000059006	GO Process	GO:0065009	Regulation of molecular function
CCL16	9823.ENSSSCP00000059006	GO Process	GO:0070098	Chemokine-mediated signaling pathway
CCL16	9823.ENSSSCP00000059006	GO Process	GO:0070372	Regulation of ERK1 and ERK2 cascade
CCL16	9823.ENSSSCP00000059006	GO Process	GO:0070374	Positive regulation of ERK1 and ERK2 cascade
CCL16	9823.ENSSSCP00000059006	GO Process	GO:0070555	Response to interleukin-1
CCL16	9823.ENSSSCP00000059006	GO Process	GO:0070887	Cellular response to chemical stimulus
CCL16	9823.ENSSSCP00000059006	GO Process	GO:0071310	Cellular response to organic substance
CCL16	9823.ENSSSCP00000059006	GO Process	GO:0071345	Cellular response to cytokine stimulus
CCL16	9823.ENSSSCP00000059006	GO Process	GO:0071346	Cellular response to interferon-gamma
CCL16	9823.ENSSSCP00000059006	GO Process	GO:0071347	Cellular response to interleukin-1
CCL16	9823.ENSSSCP00000059006	GO Process	GO:0071356	Cellular response to tumor necrosis factor
CCL16	9823.ENSSSCP00000059006	GO Process	GO:0071621	Granulocyte chemotaxis
CCL16	9823.ENSSSCP00000059006	GO Process	GO:0071674	Mononuclear cell migration
CCL16	9823.ENSSSCP00000059006	GO Process	GO:0072676	Lymphocyte migration
CCL16	9823.ENSSSCP00000059006	GO Process	GO:0097529	Myeloid leukocyte migration
CCL16	9823.ENSSSCP00000059006	GO Process	GO:0097530	Granulocyte migration
CCL16	9823.ENSSSCP00000059006	GO Process	GO:0098542	Defense response to other organism
CCL16	9823.ENSSSCP00000059006	GO Process	GO:1902531	Regulation of intracellular signal transduction
CCL16	9823.ENSSSCP00000059006	GO Process	GO:1902533	Positive regulation of intracellular signal transduction
CCL16	9823.ENSSSCP00000059006	GO Process	GO:1990266	Neutrophil migration
CCL16	9823.ENSSSCP00000059006	GO Process	GO:1990868	Response to chemokine
CCL16	9823.ENSSSCP00000059006	GO Process	GO:1990869	Cellular response to chemokine
CCL16	9823.ENSSSCP00000059006	GO Function	GO:0001664	G protein-coupled receptor binding
CCL16	9823.ENSSSCP00000059006	GO Function	GO:0005102	Signaling receptor binding
CCL16	9823.ENSSSCP00000059006	GO Function	GO:0005125	Cytokine activity
CCL16	9823.ENSSSCP00000059006	GO Function	GO:0005126	Cytokine receptor binding
CCL16	9823.ENSSSCP00000059006	GO Function	GO:0005488	Binding
CCL16	9823.ENSSSCP00000059006	GO Function	GO:0005515	Protein binding
CCL16	9823.ENSSSCP00000059006	GO Function	GO:0008009	Chemokine activity
CCL16	9823.ENSSSCP00000059006	GO Function	GO:0030545	Signaling receptor regulator activity
CCL16	9823.ENSSSCP00000059006	GO Function	GO:0030546	Signaling receptor activator activity
CCL16	9823.ENSSSCP00000059006	GO Function	GO:0042056	Chemoattractant activity
CCL16	9823.ENSSSCP00000059006	GO Function	GO:0042379	Chemokine receptor binding
CCL16	9823.ENSSSCP00000059006	GO Function	GO:0048018	Receptor ligand activity
CCL16	9823.ENSSSCP00000059006	GO Function	GO:0048020	CCR chemokine receptor binding
CCL16	9823.ENSSSCP00000059006	GO Function	GO:0098772	Molecular function regulator activity
CCL16	9823.ENSSSCP00000059006	GO Component	GO:0005576	Extracellular region
CCL16	9823.ENSSSCP00000059006	GO Component	GO:0005615	Extracellular space
CCL16	9823.ENSSSCP00000059006	GO Component	GO:0110165	Cellular anatomical entity
CCL16	9823.ENSSSCP00000059006	STRING clusters	CL:19297	Viral protein interaction with cytokine and cytokine receptor, and TNFs bind their physiological receptors
CCL16	9823.ENSSSCP00000059006	STRING clusters	CL:19298	Chemokine receptors bind chemokines, and Chemokine activity
CCL16	9823.ENSSSCP00000059006	STRING clusters	CL:19301	Chemokine receptors bind chemokines
CCL16	9823.ENSSSCP00000059006	KEGG	ssc04060	Cytokine-cytokine receptor interaction
CCL16	9823.ENSSSCP00000059006	KEGG	ssc04061	Viral protein interaction with cytokine and cytokine receptor
CCL16	9823.ENSSSCP00000059006	KEGG	ssc04062	Chemokine signaling pathway
CCL16	9823.ENSSSCP00000059006	Reactome	SSC-162582	Signal Transduction
CCL16	9823.ENSSSCP00000059006	Reactome	SSC-372790	Signaling by GPCR
CCL16	9823.ENSSSCP00000059006	Reactome	SSC-373076	Class A/1 (Rhodopsin-like receptors)
CCL16	9823.ENSSSCP00000059006	Reactome	SSC-375276	Peptide ligand-binding receptors
CCL16	9823.ENSSSCP00000059006	Reactome	SSC-380108	Chemokine receptors bind chemokines
CCL16	9823.ENSSSCP00000059006	Reactome	SSC-388396	GPCR downstream signalling
CCL16	9823.ENSSSCP00000059006	Reactome	SSC-418594	G alpha (i) signalling events
CCL16	9823.ENSSSCP00000059006	Reactome	SSC-500792	GPCR ligand binding
CCL16	9823.ENSSSCP00000059006	TISSUES	BTO:0003221	Corneal cell line
CCL16	9823.ENSSSCP00000059006	TISSUES	BTO:0003346	Corneal fibroblast cell line
CCL16	9823.ENSSSCP00000059006	TISSUES	BTO:0004495	SIRC cell
CCL16	9823.ENSSSCP00000059006	COMPARTMENTS	GOCC:0005576	Extracellular region
CCL16	9823.ENSSSCP00000059006	COMPARTMENTS	GOCC:0110165	Cellular anatomical entity
CCL16	9823.ENSSSCP00000059006	UniProt Keywords	KW-0145	Chemotaxis
CCL16	9823.ENSSSCP00000059006	UniProt Keywords	KW-0202	Cytokine
CCL16	9823.ENSSSCP00000059006	UniProt Keywords	KW-0732	Signal
CCL16	9823.ENSSSCP00000059006	UniProt Keywords	KW-0964	Secreted
CCL16	9823.ENSSSCP00000059006	InterPro	IPR000827	CC chemokine, conserved site
CCL16	9823.ENSSSCP00000059006	InterPro	IPR001811	Chemokine interleukin-8-like domain
CCL16	9823.ENSSSCP00000059006	InterPro	IPR036048	Chemokine interleukin-8-like superfamily
CCL16	9823.ENSSSCP00000059006	InterPro	IPR039809	Chemokine beta/gamma/delta
CCL16	9823.ENSSSCP00000059006	SMART	SM00199	Intercrine alpha family (small cytokine C-X-C) (chemokine CXC).
CCL3L1	9823.ENSSSCP00000018756	GO Process	GO:0002376	Immune system process
CCL3L1	9823.ENSSSCP00000018756	GO Process	GO:0002682	Regulation of immune system process
CCL3L1	9823.ENSSSCP00000018756	GO Process	GO:0002684	Positive regulation of immune system process
CCL3L1	9823.ENSSSCP00000018756	GO Process	GO:0002685	Regulation of leukocyte migration
CCL3L1	9823.ENSSSCP00000018756	GO Process	GO:0006935	Chemotaxis
CCL3L1	9823.ENSSSCP00000018756	GO Process	GO:0006950	Response to stress
CCL3L1	9823.ENSSSCP00000018756	GO Process	GO:0006952	Defense response
CCL3L1	9823.ENSSSCP00000018756	GO Process	GO:0006955	Immune response
CCL3L1	9823.ENSSSCP00000018756	GO Process	GO:0007154	Cell communication
CCL3L1	9823.ENSSSCP00000018756	GO Process	GO:0007165	Signal transduction
CCL3L1	9823.ENSSSCP00000018756	GO Process	GO:0007166	Cell surface receptor signaling pathway
CCL3L1	9823.ENSSSCP00000018756	GO Process	GO:0007186	G protein-coupled receptor signaling pathway
CCL3L1	9823.ENSSSCP00000018756	GO Process	GO:0009605	Response to external stimulus
CCL3L1	9823.ENSSSCP00000018756	GO Process	GO:0009607	Response to biotic stimulus
CCL3L1	9823.ENSSSCP00000018756	GO Process	GO:0009636	Response to toxic substance
CCL3L1	9823.ENSSSCP00000018756	GO Process	GO:0009966	Regulation of signal transduction
CCL3L1	9823.ENSSSCP00000018756	GO Process	GO:0009967	Positive regulation of signal transduction
CCL3L1	9823.ENSSSCP00000018756	GO Process	GO:0009987	Cellular process
CCL3L1	9823.ENSSSCP00000018756	GO Process	GO:0010033	Response to organic substance
CCL3L1	9823.ENSSSCP00000018756	GO Process	GO:0010646	Regulation of cell communication
CCL3L1	9823.ENSSSCP00000018756	GO Process	GO:0010647	Positive regulation of cell communication
CCL3L1	9823.ENSSSCP00000018756	GO Process	GO:0010959	Regulation of metal ion transport
CCL3L1	9823.ENSSSCP00000018756	GO Process	GO:0016477	Cell migration
CCL3L1	9823.ENSSSCP00000018756	GO Process	GO:0019221	Cytokine-mediated signaling pathway
CCL3L1	9823.ENSSSCP00000018756	GO Process	GO:0023051	Regulation of signaling
CCL3L1	9823.ENSSSCP00000018756	GO Process	GO:0023052	Signaling
CCL3L1	9823.ENSSSCP00000018756	GO Process	GO:0023056	Positive regulation of signaling
CCL3L1	9823.ENSSSCP00000018756	GO Process	GO:0030334	Regulation of cell migration
CCL3L1	9823.ENSSSCP00000018756	GO Process	GO:0030335	Positive regulation of cell migration
CCL3L1	9823.ENSSSCP00000018756	GO Process	GO:0032101	Regulation of response to external stimulus
CCL3L1	9823.ENSSSCP00000018756	GO Process	GO:0032103	Positive regulation of response to external stimulus
CCL3L1	9823.ENSSSCP00000018756	GO Process	GO:0032879	Regulation of localization
CCL3L1	9823.ENSSSCP00000018756	GO Process	GO:0034097	Response to cytokine
CCL3L1	9823.ENSSSCP00000018756	GO Process	GO:0034612	Response to tumor necrosis factor
CCL3L1	9823.ENSSSCP00000018756	GO Process	GO:0040011	Locomotion
CCL3L1	9823.ENSSSCP00000018756	GO Process	GO:0040012	Regulation of locomotion
CCL3L1	9823.ENSSSCP00000018756	GO Process	GO:0040017	Positive regulation of locomotion
CCL3L1	9823.ENSSSCP00000018756	GO Process	GO:0042221	Response to chemical
CCL3L1	9823.ENSSSCP00000018756	GO Process	GO:0042330	Taxis
CCL3L1	9823.ENSSSCP00000018756	GO Process	GO:0043085	Positive regulation of catalytic activity
CCL3L1	9823.ENSSSCP00000018756	GO Process	GO:0043087	Regulation of GTPase activity
CCL3L1	9823.ENSSSCP00000018756	GO Process	GO:0043207	Response to external biotic stimulus
CCL3L1	9823.ENSSSCP00000018756	GO Process	GO:0043269	Regulation of ion transport
CCL3L1	9823.ENSSSCP00000018756	GO Process	GO:0043270	Positive regulation of ion transport
CCL3L1	9823.ENSSSCP00000018756	GO Process	GO:0043408	Regulation of MAPK cascade
CCL3L1	9823.ENSSSCP00000018756	GO Process	GO:0043410	Positive regulation of MAPK cascade
CCL3L1	9823.ENSSSCP00000018756	GO Process	GO:0043547	Positive regulation of GTPase activity
CCL3L1	9823.ENSSSCP00000018756	GO Process	GO:0043922	Negative regulation by host of viral transcription
CCL3L1	9823.ENSSSCP00000018756	GO Process	GO:0044093	Positive regulation of molecular function
CCL3L1	9823.ENSSSCP00000018756	GO Process	GO:0044403	Biological process involved in symbiotic interaction
CCL3L1	9823.ENSSSCP00000018756	GO Process	GO:0044419	Biological process involved in interspecies interaction between organisms
CCL3L1	9823.ENSSSCP00000018756	GO Process	GO:0045087	Innate immune response
CCL3L1	9823.ENSSSCP00000018756	GO Process	GO:0048518	Positive regulation of biological process
CCL3L1	9823.ENSSSCP00000018756	GO Process	GO:0048522	Positive regulation of cellular process
CCL3L1	9823.ENSSSCP00000018756	GO Process	GO:0048583	Regulation of response to stimulus
CCL3L1	9823.ENSSSCP00000018756	GO Process	GO:0048584	Positive regulation of response to stimulus
CCL3L1	9823.ENSSSCP00000018756	GO Process	GO:0048870	Cell motility
CCL3L1	9823.ENSSSCP00000018756	GO Process	GO:0050789	Regulation of biological process
CCL3L1	9823.ENSSSCP00000018756	GO Process	GO:0050790	Regulation of catalytic activity
CCL3L1	9823.ENSSSCP00000018756	GO Process	GO:0050794	Regulation of cellular process
CCL3L1	9823.ENSSSCP00000018756	GO Process	GO:0050848	Regulation of calcium-mediated signaling
CCL3L1	9823.ENSSSCP00000018756	GO Process	GO:0050850	Positive regulation of calcium-mediated signaling
CCL3L1	9823.ENSSSCP00000018756	GO Process	GO:0050896	Response to stimulus
CCL3L1	9823.ENSSSCP00000018756	GO Process	GO:0050920	Regulation of chemotaxis
CCL3L1	9823.ENSSSCP00000018756	GO Process	GO:0050921	Positive regulation of chemotaxis
CCL3L1	9823.ENSSSCP00000018756	GO Process	GO:0051049	Regulation of transport
CCL3L1	9823.ENSSSCP00000018756	GO Process	GO:0051050	Positive regulation of transport
CCL3L1	9823.ENSSSCP00000018756	GO Process	GO:0051336	Regulation of hydrolase activity
CCL3L1	9823.ENSSSCP00000018756	GO Process	GO:0051345	Positive regulation of hydrolase activity
CCL3L1	9823.ENSSSCP00000018756	GO Process	GO:0051702	Biological process involved in interaction with symbiont
CCL3L1	9823.ENSSSCP00000018756	GO Process	GO:0051707	Response to other organism
CCL3L1	9823.ENSSSCP00000018756	GO Process	GO:0051716	Cellular response to stimulus
CCL3L1	9823.ENSSSCP00000018756	GO Process	GO:0051851	Modulation by host of symbiont process
CCL3L1	9823.ENSSSCP00000018756	GO Process	GO:0051924	Regulation of calcium ion transport
CCL3L1	9823.ENSSSCP00000018756	GO Process	GO:0051928	Positive regulation of calcium ion transport
CCL3L1	9823.ENSSSCP00000018756	GO Process	GO:0060326	Cell chemotaxis
CCL3L1	9823.ENSSSCP00000018756	GO Process	GO:0065007	Biological regulation
CCL3L1	9823.ENSSSCP00000018756	GO Process	GO:0065009	Regulation of molecular function
CCL3L1	9823.ENSSSCP00000018756	GO Process	GO:0070098	Chemokine-mediated signaling pathway
CCL3L1	9823.ENSSSCP00000018756	GO Process	GO:0070372	Regulation of ERK1 and ERK2 cascade
CCL3L1	9823.ENSSSCP00000018756	GO Process	GO:0070374	Positive regulation of ERK1 and ERK2 cascade
CCL3L1	9823.ENSSSCP00000018756	GO Process	GO:0070887	Cellular response to chemical stimulus
CCL3L1	9823.ENSSSCP00000018756	GO Process	GO:0071310	Cellular response to organic substance
CCL3L1	9823.ENSSSCP00000018756	GO Process	GO:0071345	Cellular response to cytokine stimulus
CCL3L1	9823.ENSSSCP00000018756	GO Process	GO:0071356	Cellular response to tumor necrosis factor
CCL3L1	9823.ENSSSCP00000018756	GO Process	GO:0098542	Defense response to other organism
CCL3L1	9823.ENSSSCP00000018756	GO Process	GO:1902531	Regulation of intracellular signal transduction
CCL3L1	9823.ENSSSCP00000018756	GO Process	GO:1902533	Positive regulation of intracellular signal transduction
CCL3L1	9823.ENSSSCP00000018756	GO Process	GO:1990868	Response to chemokine
CCL3L1	9823.ENSSSCP00000018756	GO Process	GO:1990869	Cellular response to chemokine
CCL3L1	9823.ENSSSCP00000018756	GO Process	GO:2000145	Regulation of cell motility
CCL3L1	9823.ENSSSCP00000018756	GO Process	GO:2000147	Positive regulation of cell motility
CCL3L1	9823.ENSSSCP00000018756	GO Function	GO:0001664	G protein-coupled receptor binding
CCL3L1	9823.ENSSSCP00000018756	GO Function	GO:0005102	Signaling receptor binding
CCL3L1	9823.ENSSSCP00000018756	GO Function	GO:0005125	Cytokine activity
CCL3L1	9823.ENSSSCP00000018756	GO Function	GO:0005126	Cytokine receptor binding
CCL3L1	9823.ENSSSCP00000018756	GO Function	GO:0005488	Binding
CCL3L1	9823.ENSSSCP00000018756	GO Function	GO:0005515	Protein binding
CCL3L1	9823.ENSSSCP00000018756	GO Function	GO:0030545	Signaling receptor regulator activity
CCL3L1	9823.ENSSSCP00000018756	GO Function	GO:0030546	Signaling receptor activator activity
CCL3L1	9823.ENSSSCP00000018756	GO Function	GO:0042802	Identical protein binding
CCL3L1	9823.ENSSSCP00000018756	GO Function	GO:0048018	Receptor ligand activity
CCL3L1	9823.ENSSSCP00000018756	GO Function	GO:0098772	Molecular function regulator activity
CCL3L1	9823.ENSSSCP00000018756	GO Component	GO:0005576	Extracellular region
CCL3L1	9823.ENSSSCP00000018756	GO Component	GO:0005615	Extracellular space
CCL3L1	9823.ENSSSCP00000018756	GO Component	GO:0110165	Cellular anatomical entity
CCL3L1	9823.ENSSSCP00000018756	STRING clusters	CL:19297	Viral protein interaction with cytokine and cytokine receptor, and TNFs bind their physiological receptors
CCL3L1	9823.ENSSSCP00000018756	STRING clusters	CL:19298	Chemokine receptors bind chemokines, and Chemokine activity
CCL3L1	9823.ENSSSCP00000018756	STRING clusters	CL:19301	Chemokine receptors bind chemokines
CCL3L1	9823.ENSSSCP00000018756	KEGG	ssc04060	Cytokine-cytokine receptor interaction
CCL3L1	9823.ENSSSCP00000018756	KEGG	ssc04061	Viral protein interaction with cytokine and cytokine receptor
CCL3L1	9823.ENSSSCP00000018756	KEGG	ssc04062	Chemokine signaling pathway
CCL3L1	9823.ENSSSCP00000018756	KEGG	ssc04620	Toll-like receptor signaling pathway
CCL3L1	9823.ENSSSCP00000018756	KEGG	ssc05142	Chagas disease
CCL3L1	9823.ENSSSCP00000018756	KEGG	ssc05163	Human cytomegalovirus infection
CCL3L1	9823.ENSSSCP00000018756	KEGG	ssc05323	Rheumatoid arthritis
CCL3L1	9823.ENSSSCP00000018756	Reactome	SSC-162582	Signal Transduction
CCL3L1	9823.ENSSSCP00000018756	Reactome	SSC-372790	Signaling by GPCR
CCL3L1	9823.ENSSSCP00000018756	Reactome	SSC-373076	Class A/1 (Rhodopsin-like receptors)
CCL3L1	9823.ENSSSCP00000018756	Reactome	SSC-375276	Peptide ligand-binding receptors
CCL3L1	9823.ENSSSCP00000018756	Reactome	SSC-380108	Chemokine receptors bind chemokines
CCL3L1	9823.ENSSSCP00000018756	Reactome	SSC-500792	GPCR ligand binding
CCL3L1	9823.ENSSSCP00000018756	COMPARTMENTS	GOCC:0005576	Extracellular region
CCL3L1	9823.ENSSSCP00000018756	COMPARTMENTS	GOCC:0005615	Extracellular space
CCL3L1	9823.ENSSSCP00000018756	COMPARTMENTS	GOCC:0005622	Intracellular
CCL3L1	9823.ENSSSCP00000018756	COMPARTMENTS	GOCC:0005737	Cytoplasm
CCL3L1	9823.ENSSSCP00000018756	COMPARTMENTS	GOCC:0005829	Cytosol
CCL3L1	9823.ENSSSCP00000018756	COMPARTMENTS	GOCC:0110165	Cellular anatomical entity
CCL3L1	9823.ENSSSCP00000018756	UniProt Keywords	KW-0145	Chemotaxis
CCL3L1	9823.ENSSSCP00000018756	UniProt Keywords	KW-0202	Cytokine
CCL3L1	9823.ENSSSCP00000018756	UniProt Keywords	KW-0964	Secreted
CCL3L1	9823.ENSSSCP00000018756	InterPro	IPR000827	CC chemokine, conserved site
CCL3L1	9823.ENSSSCP00000018756	InterPro	IPR001811	Chemokine interleukin-8-like domain
CCL3L1	9823.ENSSSCP00000018756	InterPro	IPR036048	Chemokine interleukin-8-like superfamily
CCL3L1	9823.ENSSSCP00000018756	InterPro	IPR039809	Chemokine beta/gamma/delta
CCL3L1	9823.ENSSSCP00000018756	SMART	SM00199	Intercrine alpha family (small cytokine C-X-C) (chemokine CXC).
CCL4	9823.ENSSSCP00000067744	GO Process	GO:0002376	Immune system process
CCL4	9823.ENSSSCP00000067744	GO Process	GO:0002548	Monocyte chemotaxis
CCL4	9823.ENSSSCP00000067744	GO Process	GO:0006935	Chemotaxis
CCL4	9823.ENSSSCP00000067744	GO Process	GO:0006950	Response to stress
CCL4	9823.ENSSSCP00000067744	GO Process	GO:0006952	Defense response
CCL4	9823.ENSSSCP00000067744	GO Process	GO:0006954	Inflammatory response
CCL4	9823.ENSSSCP00000067744	GO Process	GO:0006955	Immune response
CCL4	9823.ENSSSCP00000067744	GO Process	GO:0007154	Cell communication
CCL4	9823.ENSSSCP00000067744	GO Process	GO:0007165	Signal transduction
CCL4	9823.ENSSSCP00000067744	GO Process	GO:0007166	Cell surface receptor signaling pathway
CCL4	9823.ENSSSCP00000067744	GO Process	GO:0007186	G protein-coupled receptor signaling pathway
CCL4	9823.ENSSSCP00000067744	GO Process	GO:0009605	Response to external stimulus
CCL4	9823.ENSSSCP00000067744	GO Process	GO:0009607	Response to biotic stimulus
CCL4	9823.ENSSSCP00000067744	GO Process	GO:0009966	Regulation of signal transduction
CCL4	9823.ENSSSCP00000067744	GO Process	GO:0009967	Positive regulation of signal transduction
CCL4	9823.ENSSSCP00000067744	GO Process	GO:0009987	Cellular process
CCL4	9823.ENSSSCP00000067744	GO Process	GO:0010033	Response to organic substance
CCL4	9823.ENSSSCP00000067744	GO Process	GO:0010646	Regulation of cell communication
CCL4	9823.ENSSSCP00000067744	GO Process	GO:0010647	Positive regulation of cell communication
CCL4	9823.ENSSSCP00000067744	GO Process	GO:0016477	Cell migration
CCL4	9823.ENSSSCP00000067744	GO Process	GO:0019221	Cytokine-mediated signaling pathway
CCL4	9823.ENSSSCP00000067744	GO Process	GO:0023051	Regulation of signaling
CCL4	9823.ENSSSCP00000067744	GO Process	GO:0023052	Signaling
CCL4	9823.ENSSSCP00000067744	GO Process	GO:0023056	Positive regulation of signaling
CCL4	9823.ENSSSCP00000067744	GO Process	GO:0030593	Neutrophil chemotaxis
CCL4	9823.ENSSSCP00000067744	GO Process	GO:0030595	Leukocyte chemotaxis
CCL4	9823.ENSSSCP00000067744	GO Process	GO:0034097	Response to cytokine
CCL4	9823.ENSSSCP00000067744	GO Process	GO:0034341	Response to interferon-gamma
CCL4	9823.ENSSSCP00000067744	GO Process	GO:0034612	Response to tumor necrosis factor
CCL4	9823.ENSSSCP00000067744	GO Process	GO:0040011	Locomotion
CCL4	9823.ENSSSCP00000067744	GO Process	GO:0042221	Response to chemical
CCL4	9823.ENSSSCP00000067744	GO Process	GO:0042330	Taxis
CCL4	9823.ENSSSCP00000067744	GO Process	GO:0043085	Positive regulation of catalytic activity
CCL4	9823.ENSSSCP00000067744	GO Process	GO:0043087	Regulation of GTPase activity
CCL4	9823.ENSSSCP00000067744	GO Process	GO:0043207	Response to external biotic stimulus
CCL4	9823.ENSSSCP00000067744	GO Process	GO:0043408	Regulation of MAPK cascade
CCL4	9823.ENSSSCP00000067744	GO Process	GO:0043410	Positive regulation of MAPK cascade
CCL4	9823.ENSSSCP00000067744	GO Process	GO:0043547	Positive regulation of GTPase activity
CCL4	9823.ENSSSCP00000067744	GO Process	GO:0044093	Positive regulation of molecular function
CCL4	9823.ENSSSCP00000067744	GO Process	GO:0044419	Biological process involved in interspecies interaction between organisms
CCL4	9823.ENSSSCP00000067744	GO Process	GO:0045087	Innate immune response
CCL4	9823.ENSSSCP00000067744	GO Process	GO:0048245	Eosinophil chemotaxis
CCL4	9823.ENSSSCP00000067744	GO Process	GO:0048247	Lymphocyte chemotaxis
CCL4	9823.ENSSSCP00000067744	GO Process	GO:0048518	Positive regulation of biological process
CCL4	9823.ENSSSCP00000067744	GO Process	GO:0048522	Positive regulation of cellular process
CCL4	9823.ENSSSCP00000067744	GO Process	GO:0048583	Regulation of response to stimulus
CCL4	9823.ENSSSCP00000067744	GO Process	GO:0048584	Positive regulation of response to stimulus
CCL4	9823.ENSSSCP00000067744	GO Process	GO:0048870	Cell motility
CCL4	9823.ENSSSCP00000067744	GO Process	GO:0050789	Regulation of biological process
CCL4	9823.ENSSSCP00000067744	GO Process	GO:0050790	Regulation of catalytic activity
CCL4	9823.ENSSSCP00000067744	GO Process	GO:0050794	Regulation of cellular process
CCL4	9823.ENSSSCP00000067744	GO Process	GO:0050896	Response to stimulus
CCL4	9823.ENSSSCP00000067744	GO Process	GO:0050900	Leukocyte migration
CCL4	9823.ENSSSCP00000067744	GO Process	GO:0051336	Regulation of hydrolase activity
CCL4	9823.ENSSSCP00000067744	GO Process	GO:0051345	Positive regulation of hydrolase activity
CCL4	9823.ENSSSCP00000067744	GO Process	GO:0051707	Response to other organism
CCL4	9823.ENSSSCP00000067744	GO Process	GO:0051716	Cellular response to stimulus
CCL4	9823.ENSSSCP00000067744	GO Process	GO:0060326	Cell chemotaxis
CCL4	9823.ENSSSCP00000067744	GO Process	GO:0065007	Biological regulation
CCL4	9823.ENSSSCP00000067744	GO Process	GO:0065009	Regulation of molecular function
CCL4	9823.ENSSSCP00000067744	GO Process	GO:0070098	Chemokine-mediated signaling pathway
CCL4	9823.ENSSSCP00000067744	GO Process	GO:0070372	Regulation of ERK1 and ERK2 cascade
CCL4	9823.ENSSSCP00000067744	GO Process	GO:0070374	Positive regulation of ERK1 and ERK2 cascade
CCL4	9823.ENSSSCP00000067744	GO Process	GO:0070555	Response to interleukin-1
CCL4	9823.ENSSSCP00000067744	GO Process	GO:0070887	Cellular response to chemical stimulus
CCL4	9823.ENSSSCP00000067744	GO Process	GO:0071310	Cellular response to organic substance
CCL4	9823.ENSSSCP00000067744	GO Process	GO:0071345	Cellular response to cytokine stimulus
CCL4	9823.ENSSSCP00000067744	GO Process	GO:0071346	Cellular response to interferon-gamma
CCL4	9823.ENSSSCP00000067744	GO Process	GO:0071347	Cellular response to interleukin-1
CCL4	9823.ENSSSCP00000067744	GO Process	GO:0071356	Cellular response to tumor necrosis factor
CCL4	9823.ENSSSCP00000067744	GO Process	GO:0071621	Granulocyte chemotaxis
CCL4	9823.ENSSSCP00000067744	GO Process	GO:0071674	Mononuclear cell migration
CCL4	9823.ENSSSCP00000067744	GO Process	GO:0072676	Lymphocyte migration
CCL4	9823.ENSSSCP00000067744	GO Process	GO:0072677	Eosinophil migration
CCL4	9823.ENSSSCP00000067744	GO Process	GO:0097529	Myeloid leukocyte migration
CCL4	9823.ENSSSCP00000067744	GO Process	GO:0097530	Granulocyte migration
CCL4	9823.ENSSSCP00000067744	GO Process	GO:0098542	Defense response to other organism
CCL4	9823.ENSSSCP00000067744	GO Process	GO:1902531	Regulation of intracellular signal transduction
CCL4	9823.ENSSSCP00000067744	GO Process	GO:1902533	Positive regulation of intracellular signal transduction
CCL4	9823.ENSSSCP00000067744	GO Process	GO:1990266	Neutrophil migration
CCL4	9823.ENSSSCP00000067744	GO Process	GO:1990868	Response to chemokine
CCL4	9823.ENSSSCP00000067744	GO Process	GO:1990869	Cellular response to chemokine
CCL4	9823.ENSSSCP00000067744	GO Function	GO:0001664	G protein-coupled receptor binding
CCL4	9823.ENSSSCP00000067744	GO Function	GO:0005102	Signaling receptor binding
CCL4	9823.ENSSSCP00000067744	GO Function	GO:0005125	Cytokine activity
CCL4	9823.ENSSSCP00000067744	GO Function	GO:0005126	Cytokine receptor binding
CCL4	9823.ENSSSCP00000067744	GO Function	GO:0005488	Binding
CCL4	9823.ENSSSCP00000067744	GO Function	GO:0005515	Protein binding
CCL4	9823.ENSSSCP00000067744	GO Function	GO:0008009	Chemokine activity
CCL4	9823.ENSSSCP00000067744	GO Function	GO:0030545	Signaling receptor regulator activity
CCL4	9823.ENSSSCP00000067744	GO Function	GO:0030546	Signaling receptor activator activity
CCL4	9823.ENSSSCP00000067744	GO Function	GO:0042379	Chemokine receptor binding
CCL4	9823.ENSSSCP00000067744	GO Function	GO:0048018	Receptor ligand activity
CCL4	9823.ENSSSCP00000067744	GO Function	GO:0048020	CCR chemokine receptor binding
CCL4	9823.ENSSSCP00000067744	GO Function	GO:0098772	Molecular function regulator activity
CCL4	9823.ENSSSCP00000067744	GO Component	GO:0005576	Extracellular region
CCL4	9823.ENSSSCP00000067744	GO Component	GO:0005615	Extracellular space
CCL4	9823.ENSSSCP00000067744	GO Component	GO:0110165	Cellular anatomical entity
CCL4	9823.ENSSSCP00000067744	STRING clusters	CL:19297	Viral protein interaction with cytokine and cytokine receptor, and TNFs bind their physiological receptors
CCL4	9823.ENSSSCP00000067744	STRING clusters	CL:19298	Chemokine receptors bind chemokines, and Chemokine activity
CCL4	9823.ENSSSCP00000067744	KEGG	ssc04060	Cytokine-cytokine receptor interaction
CCL4	9823.ENSSSCP00000067744	KEGG	ssc04061	Viral protein interaction with cytokine and cytokine receptor
CCL4	9823.ENSSSCP00000067744	KEGG	ssc04062	Chemokine signaling pathway
CCL4	9823.ENSSSCP00000067744	KEGG	ssc04064	NF-kappa B signaling pathway
CCL4	9823.ENSSSCP00000067744	KEGG	ssc04620	Toll-like receptor signaling pathway
CCL4	9823.ENSSSCP00000067744	KEGG	ssc04623	Cytosolic DNA-sensing pathway
CCL4	9823.ENSSSCP00000067744	KEGG	ssc05163	Human cytomegalovirus infection
CCL4	9823.ENSSSCP00000067744	Reactome	SSC-162582	Signal Transduction
CCL4	9823.ENSSSCP00000067744	Reactome	SSC-372790	Signaling by GPCR
CCL4	9823.ENSSSCP00000067744	Reactome	SSC-373076	Class A/1 (Rhodopsin-like receptors)
CCL4	9823.ENSSSCP00000067744	Reactome	SSC-375276	Peptide ligand-binding receptors
CCL4	9823.ENSSSCP00000067744	Reactome	SSC-380108	Chemokine receptors bind chemokines
CCL4	9823.ENSSSCP00000067744	Reactome	SSC-388396	GPCR downstream signalling
CCL4	9823.ENSSSCP00000067744	Reactome	SSC-418594	G alpha (i) signalling events
CCL4	9823.ENSSSCP00000067744	Reactome	SSC-500792	GPCR ligand binding
CCL4	9823.ENSSSCP00000067744	TISSUES	BTO:0000000	Tissues, cell types and enzyme sources
CCL4	9823.ENSSSCP00000067744	TISSUES	BTO:0000042	Animal
CCL4	9823.ENSSSCP00000067744	TISSUES	BTO:0000801	Macrophage
CCL4	9823.ENSSSCP00000067744	TISSUES	BTO:0001489	Whole body
CCL4	9823.ENSSSCP00000067744	TISSUES	BTO:0005810	Immune system
CCL4	9823.ENSSSCP00000067744	COMPARTMENTS	GOCC:0005576	Extracellular region
CCL4	9823.ENSSSCP00000067744	COMPARTMENTS	GOCC:0005615	Extracellular space
CCL4	9823.ENSSSCP00000067744	COMPARTMENTS	GOCC:0110165	Cellular anatomical entity
CCL4	9823.ENSSSCP00000067744	UniProt Keywords	KW-0145	Chemotaxis
CCL4	9823.ENSSSCP00000067744	UniProt Keywords	KW-0202	Cytokine
CCL4	9823.ENSSSCP00000067744	UniProt Keywords	KW-0395	Inflammatory response
CCL4	9823.ENSSSCP00000067744	UniProt Keywords	KW-0732	Signal
CCL4	9823.ENSSSCP00000067744	UniProt Keywords	KW-0964	Secreted
CCL4	9823.ENSSSCP00000067744	UniProt Keywords	KW-1015	Disulfide bond
CCL4	9823.ENSSSCP00000067744	InterPro	IPR000827	CC chemokine, conserved site
CCL4	9823.ENSSSCP00000067744	InterPro	IPR001811	Chemokine interleukin-8-like domain
CCL4	9823.ENSSSCP00000067744	InterPro	IPR036048	Chemokine interleukin-8-like superfamily
CCL4	9823.ENSSSCP00000067744	InterPro	IPR039809	Chemokine beta/gamma/delta
CCL4	9823.ENSSSCP00000067744	SMART	SM00199	Intercrine alpha family (small cytokine C-X-C) (chemokine CXC).
CCL5	9823.ENSSSCP00000028561	GO Process	GO:0002376	Immune system process
CCL5	9823.ENSSSCP00000028561	GO Process	GO:0002548	Monocyte chemotaxis
CCL5	9823.ENSSSCP00000028561	GO Process	GO:0002682	Regulation of immune system process
CCL5	9823.ENSSSCP00000028561	GO Process	GO:0002684	Positive regulation of immune system process
CCL5	9823.ENSSSCP00000028561	GO Process	GO:0002685	Regulation of leukocyte migration
CCL5	9823.ENSSSCP00000028561	GO Process	GO:0002687	Positive regulation of leukocyte migration
CCL5	9823.ENSSSCP00000028561	GO Process	GO:0002688	Regulation of leukocyte chemotaxis
CCL5	9823.ENSSSCP00000028561	GO Process	GO:0002690	Positive regulation of leukocyte chemotaxis
CCL5	9823.ENSSSCP00000028561	GO Process	GO:0002791	Regulation of peptide secretion
CCL5	9823.ENSSSCP00000028561	GO Process	GO:0006935	Chemotaxis
CCL5	9823.ENSSSCP00000028561	GO Process	GO:0006950	Response to stress
CCL5	9823.ENSSSCP00000028561	GO Process	GO:0006952	Defense response
CCL5	9823.ENSSSCP00000028561	GO Process	GO:0006954	Inflammatory response
CCL5	9823.ENSSSCP00000028561	GO Process	GO:0006955	Immune response
CCL5	9823.ENSSSCP00000028561	GO Process	GO:0007154	Cell communication
CCL5	9823.ENSSSCP00000028561	GO Process	GO:0007165	Signal transduction
CCL5	9823.ENSSSCP00000028561	GO Process	GO:0007166	Cell surface receptor signaling pathway
CCL5	9823.ENSSSCP00000028561	GO Process	GO:0007186	G protein-coupled receptor signaling pathway
CCL5	9823.ENSSSCP00000028561	GO Process	GO:0008283	Cell population proliferation
CCL5	9823.ENSSSCP00000028561	GO Process	GO:0008284	Positive regulation of cell population proliferation
CCL5	9823.ENSSSCP00000028561	GO Process	GO:0009605	Response to external stimulus
CCL5	9823.ENSSSCP00000028561	GO Process	GO:0009607	Response to biotic stimulus
CCL5	9823.ENSSSCP00000028561	GO Process	GO:0009966	Regulation of signal transduction
CCL5	9823.ENSSSCP00000028561	GO Process	GO:0009967	Positive regulation of signal transduction
CCL5	9823.ENSSSCP00000028561	GO Process	GO:0009987	Cellular process
CCL5	9823.ENSSSCP00000028561	GO Process	GO:0010033	Response to organic substance
CCL5	9823.ENSSSCP00000028561	GO Process	GO:0010646	Regulation of cell communication
CCL5	9823.ENSSSCP00000028561	GO Process	GO:0010647	Positive regulation of cell communication
CCL5	9823.ENSSSCP00000028561	GO Process	GO:0010817	Regulation of hormone levels
CCL5	9823.ENSSSCP00000028561	GO Process	GO:0010819	Regulation of T cell chemotaxis
CCL5	9823.ENSSSCP00000028561	GO Process	GO:0010820	Positive regulation of T cell chemotaxis
CCL5	9823.ENSSSCP00000028561	GO Process	GO:0010941	Regulation of cell death
CCL5	9823.ENSSSCP00000028561	GO Process	GO:0016477	Cell migration
CCL5	9823.ENSSSCP00000028561	GO Process	GO:0019221	Cytokine-mediated signaling pathway
CCL5	9823.ENSSSCP00000028561	GO Process	GO:0023051	Regulation of signaling
CCL5	9823.ENSSSCP00000028561	GO Process	GO:0023052	Signaling
CCL5	9823.ENSSSCP00000028561	GO Process	GO:0023056	Positive regulation of signaling
CCL5	9823.ENSSSCP00000028561	GO Process	GO:0030334	Regulation of cell migration
CCL5	9823.ENSSSCP00000028561	GO Process	GO:0030335	Positive regulation of cell migration
CCL5	9823.ENSSSCP00000028561	GO Process	GO:0030593	Neutrophil chemotaxis
CCL5	9823.ENSSSCP00000028561	GO Process	GO:0030595	Leukocyte chemotaxis
CCL5	9823.ENSSSCP00000028561	GO Process	GO:0032101	Regulation of response to external stimulus
CCL5	9823.ENSSSCP00000028561	GO Process	GO:0032103	Positive regulation of response to external stimulus
CCL5	9823.ENSSSCP00000028561	GO Process	GO:0032879	Regulation of localization
CCL5	9823.ENSSSCP00000028561	GO Process	GO:0032880	Regulation of protein localization
CCL5	9823.ENSSSCP00000028561	GO Process	GO:0033032	Regulation of myeloid cell apoptotic process
CCL5	9823.ENSSSCP00000028561	GO Process	GO:0033033	Negative regulation of myeloid cell apoptotic process
CCL5	9823.ENSSSCP00000028561	GO Process	GO:0034097	Response to cytokine
CCL5	9823.ENSSSCP00000028561	GO Process	GO:0034341	Response to interferon-gamma
CCL5	9823.ENSSSCP00000028561	GO Process	GO:0034612	Response to tumor necrosis factor
CCL5	9823.ENSSSCP00000028561	GO Process	GO:0040011	Locomotion
CCL5	9823.ENSSSCP00000028561	GO Process	GO:0040012	Regulation of locomotion
CCL5	9823.ENSSSCP00000028561	GO Process	GO:0040017	Positive regulation of locomotion
CCL5	9823.ENSSSCP00000028561	GO Process	GO:0042127	Regulation of cell population proliferation
CCL5	9823.ENSSSCP00000028561	GO Process	GO:0042221	Response to chemical
CCL5	9823.ENSSSCP00000028561	GO Process	GO:0042330	Taxis
CCL5	9823.ENSSSCP00000028561	GO Process	GO:0042981	Regulation of apoptotic process
CCL5	9823.ENSSSCP00000028561	GO Process	GO:0043066	Negative regulation of apoptotic process
CCL5	9823.ENSSSCP00000028561	GO Process	GO:0043067	Regulation of programmed cell death
CCL5	9823.ENSSSCP00000028561	GO Process	GO:0043069	Negative regulation of programmed cell death
CCL5	9823.ENSSSCP00000028561	GO Process	GO:0043085	Positive regulation of catalytic activity
CCL5	9823.ENSSSCP00000028561	GO Process	GO:0043087	Regulation of GTPase activity
CCL5	9823.ENSSSCP00000028561	GO Process	GO:0043207	Response to external biotic stimulus
CCL5	9823.ENSSSCP00000028561	GO Process	GO:0043408	Regulation of MAPK cascade
CCL5	9823.ENSSSCP00000028561	GO Process	GO:0043410	Positive regulation of MAPK cascade
CCL5	9823.ENSSSCP00000028561	GO Process	GO:0043547	Positive regulation of GTPase activity
CCL5	9823.ENSSSCP00000028561	GO Process	GO:0044093	Positive regulation of molecular function
CCL5	9823.ENSSSCP00000028561	GO Process	GO:0044419	Biological process involved in interspecies interaction between organisms
CCL5	9823.ENSSSCP00000028561	GO Process	GO:0045087	Innate immune response
CCL5	9823.ENSSSCP00000028561	GO Process	GO:0046883	Regulation of hormone secretion
CCL5	9823.ENSSSCP00000028561	GO Process	GO:0048247	Lymphocyte chemotaxis
CCL5	9823.ENSSSCP00000028561	GO Process	GO:0048518	Positive regulation of biological process
CCL5	9823.ENSSSCP00000028561	GO Process	GO:0048519	Negative regulation of biological process
CCL5	9823.ENSSSCP00000028561	GO Process	GO:0048522	Positive regulation of cellular process
CCL5	9823.ENSSSCP00000028561	GO Process	GO:0048523	Negative regulation of cellular process
CCL5	9823.ENSSSCP00000028561	GO Process	GO:0048583	Regulation of response to stimulus
CCL5	9823.ENSSSCP00000028561	GO Process	GO:0048584	Positive regulation of response to stimulus
CCL5	9823.ENSSSCP00000028561	GO Process	GO:0048870	Cell motility
CCL5	9823.ENSSSCP00000028561	GO Process	GO:0050673	Epithelial cell proliferation
CCL5	9823.ENSSSCP00000028561	GO Process	GO:0050678	Regulation of epithelial cell proliferation
CCL5	9823.ENSSSCP00000028561	GO Process	GO:0050679	Positive regulation of epithelial cell proliferation
CCL5	9823.ENSSSCP00000028561	GO Process	GO:0050708	Regulation of protein secretion
CCL5	9823.ENSSSCP00000028561	GO Process	GO:0050789	Regulation of biological process
CCL5	9823.ENSSSCP00000028561	GO Process	GO:0050790	Regulation of catalytic activity
CCL5	9823.ENSSSCP00000028561	GO Process	GO:0050794	Regulation of cellular process
CCL5	9823.ENSSSCP00000028561	GO Process	GO:0050796	Regulation of insulin secretion
CCL5	9823.ENSSSCP00000028561	GO Process	GO:0050896	Response to stimulus
CCL5	9823.ENSSSCP00000028561	GO Process	GO:0050900	Leukocyte migration
CCL5	9823.ENSSSCP00000028561	GO Process	GO:0050920	Regulation of chemotaxis
CCL5	9823.ENSSSCP00000028561	GO Process	GO:0050921	Positive regulation of chemotaxis
CCL5	9823.ENSSSCP00000028561	GO Process	GO:0051046	Regulation of secretion
CCL5	9823.ENSSSCP00000028561	GO Process	GO:0051049	Regulation of transport
CCL5	9823.ENSSSCP00000028561	GO Process	GO:0051223	Regulation of protein transport
CCL5	9823.ENSSSCP00000028561	GO Process	GO:0051336	Regulation of hydrolase activity
CCL5	9823.ENSSSCP00000028561	GO Process	GO:0051345	Positive regulation of hydrolase activity
CCL5	9823.ENSSSCP00000028561	GO Process	GO:0051707	Response to other organism
CCL5	9823.ENSSSCP00000028561	GO Process	GO:0051716	Cellular response to stimulus
CCL5	9823.ENSSSCP00000028561	GO Process	GO:0060326	Cell chemotaxis
CCL5	9823.ENSSSCP00000028561	GO Process	GO:0060341	Regulation of cellular localization
CCL5	9823.ENSSSCP00000028561	GO Process	GO:0060548	Negative regulation of cell death
CCL5	9823.ENSSSCP00000028561	GO Process	GO:0065007	Biological regulation
CCL5	9823.ENSSSCP00000028561	GO Process	GO:0065008	Regulation of biological quality
CCL5	9823.ENSSSCP00000028561	GO Process	GO:0065009	Regulation of molecular function
CCL5	9823.ENSSSCP00000028561	GO Process	GO:0070098	Chemokine-mediated signaling pathway
CCL5	9823.ENSSSCP00000028561	GO Process	GO:0070201	Regulation of establishment of protein localization
CCL5	9823.ENSSSCP00000028561	GO Process	GO:0070372	Regulation of ERK1 and ERK2 cascade
CCL5	9823.ENSSSCP00000028561	GO Process	GO:0070374	Positive regulation of ERK1 and ERK2 cascade
CCL5	9823.ENSSSCP00000028561	GO Process	GO:0070555	Response to interleukin-1
CCL5	9823.ENSSSCP00000028561	GO Process	GO:0070887	Cellular response to chemical stimulus
CCL5	9823.ENSSSCP00000028561	GO Process	GO:0071310	Cellular response to organic substance
CCL5	9823.ENSSSCP00000028561	GO Process	GO:0071345	Cellular response to cytokine stimulus
CCL5	9823.ENSSSCP00000028561	GO Process	GO:0071346	Cellular response to interferon-gamma
CCL5	9823.ENSSSCP00000028561	GO Process	GO:0071347	Cellular response to interleukin-1
CCL5	9823.ENSSSCP00000028561	GO Process	GO:0071356	Cellular response to tumor necrosis factor
CCL5	9823.ENSSSCP00000028561	GO Process	GO:0071621	Granulocyte chemotaxis
CCL5	9823.ENSSSCP00000028561	GO Process	GO:0071674	Mononuclear cell migration
CCL5	9823.ENSSSCP00000028561	GO Process	GO:0071675	Regulation of mononuclear cell migration
CCL5	9823.ENSSSCP00000028561	GO Process	GO:0071677	Positive regulation of mononuclear cell migration
CCL5	9823.ENSSSCP00000028561	GO Process	GO:0072676	Lymphocyte migration
CCL5	9823.ENSSSCP00000028561	GO Process	GO:0090025	Regulation of monocyte chemotaxis
CCL5	9823.ENSSSCP00000028561	GO Process	GO:0090026	Positive regulation of monocyte chemotaxis
CCL5	9823.ENSSSCP00000028561	GO Process	GO:0090087	Regulation of peptide transport
CCL5	9823.ENSSSCP00000028561	GO Process	GO:0090276	Regulation of peptide hormone secretion
CCL5	9823.ENSSSCP00000028561	GO Process	GO:0097529	Myeloid leukocyte migration
CCL5	9823.ENSSSCP00000028561	GO Process	GO:0097530	Granulocyte migration
CCL5	9823.ENSSSCP00000028561	GO Process	GO:0098542	Defense response to other organism
CCL5	9823.ENSSSCP00000028561	GO Process	GO:0140131	Positive regulation of lymphocyte chemotaxis
CCL5	9823.ENSSSCP00000028561	GO Process	GO:1901214	Regulation of neuron death
CCL5	9823.ENSSSCP00000028561	GO Process	GO:1901623	Regulation of lymphocyte chemotaxis
CCL5	9823.ENSSSCP00000028561	GO Process	GO:1902531	Regulation of intracellular signal transduction
CCL5	9823.ENSSSCP00000028561	GO Process	GO:1902533	Positive regulation of intracellular signal transduction
CCL5	9823.ENSSSCP00000028561	GO Process	GO:1903530	Regulation of secretion by cell
CCL5	9823.ENSSSCP00000028561	GO Process	GO:1990266	Neutrophil migration
CCL5	9823.ENSSSCP00000028561	GO Process	GO:1990868	Response to chemokine
CCL5	9823.ENSSSCP00000028561	GO Process	GO:1990869	Cellular response to chemokine
CCL5	9823.ENSSSCP00000028561	GO Process	GO:2000106	Regulation of leukocyte apoptotic process
CCL5	9823.ENSSSCP00000028561	GO Process	GO:2000107	Negative regulation of leukocyte apoptotic process
CCL5	9823.ENSSSCP00000028561	GO Process	GO:2000109	Regulation of macrophage apoptotic process
CCL5	9823.ENSSSCP00000028561	GO Process	GO:2000110	Negative regulation of macrophage apoptotic process
CCL5	9823.ENSSSCP00000028561	GO Process	GO:2000145	Regulation of cell motility
CCL5	9823.ENSSSCP00000028561	GO Process	GO:2000147	Positive regulation of cell motility
CCL5	9823.ENSSSCP00000028561	GO Process	GO:2000401	Regulation of lymphocyte migration
CCL5	9823.ENSSSCP00000028561	GO Process	GO:2000403	Positive regulation of lymphocyte migration
CCL5	9823.ENSSSCP00000028561	GO Process	GO:2000404	Regulation of T cell migration
CCL5	9823.ENSSSCP00000028561	GO Process	GO:2000406	Positive regulation of T cell migration
CCL5	9823.ENSSSCP00000028561	GO Function	GO:0001664	G protein-coupled receptor binding
CCL5	9823.ENSSSCP00000028561	GO Function	GO:0005102	Signaling receptor binding
CCL5	9823.ENSSSCP00000028561	GO Function	GO:0005125	Cytokine activity
CCL5	9823.ENSSSCP00000028561	GO Function	GO:0005126	Cytokine receptor binding
CCL5	9823.ENSSSCP00000028561	GO Function	GO:0005488	Binding
CCL5	9823.ENSSSCP00000028561	GO Function	GO:0005515	Protein binding
CCL5	9823.ENSSSCP00000028561	GO Function	GO:0008009	Chemokine activity
CCL5	9823.ENSSSCP00000028561	GO Function	GO:0030545	Signaling receptor regulator activity
CCL5	9823.ENSSSCP00000028561	GO Function	GO:0030546	Signaling receptor activator activity
CCL5	9823.ENSSSCP00000028561	GO Function	GO:0031726	CCR1 chemokine receptor binding
CCL5	9823.ENSSSCP00000028561	GO Function	GO:0042379	Chemokine receptor binding
CCL5	9823.ENSSSCP00000028561	GO Function	GO:0048018	Receptor ligand activity
CCL5	9823.ENSSSCP00000028561	GO Function	GO:0048020	CCR chemokine receptor binding
CCL5	9823.ENSSSCP00000028561	GO Function	GO:0098772	Molecular function regulator activity
CCL5	9823.ENSSSCP00000028561	GO Component	GO:0005576	Extracellular region
CCL5	9823.ENSSSCP00000028561	GO Component	GO:0005615	Extracellular space
CCL5	9823.ENSSSCP00000028561	GO Component	GO:0005622	Intracellular anatomical structure
CCL5	9823.ENSSSCP00000028561	GO Component	GO:0005737	Cytoplasm
CCL5	9823.ENSSSCP00000028561	GO Component	GO:0110165	Cellular anatomical entity
CCL5	9823.ENSSSCP00000028561	STRING clusters	CL:19297	Viral protein interaction with cytokine and cytokine receptor, and TNFs bind their physiological receptors
CCL5	9823.ENSSSCP00000028561	STRING clusters	CL:19298	Chemokine receptors bind chemokines, and Chemokine activity
CCL5	9823.ENSSSCP00000028561	STRING clusters	CL:19301	Chemokine receptors bind chemokines
CCL5	9823.ENSSSCP00000028561	STRING clusters	CL:19304	Chemokine receptors bind chemokines
CCL5	9823.ENSSSCP00000028561	STRING clusters	CL:19305	Chemokine receptors bind chemokines, and Chemokine activity
CCL5	9823.ENSSSCP00000028561	STRING clusters	CL:19307	Chemokine receptors bind chemokines
CCL5	9823.ENSSSCP00000028561	STRING clusters	CL:19308	Chemokine receptors bind chemokines
CCL5	9823.ENSSSCP00000028561	STRING clusters	CL:19310	CXCR3 chemokine receptor binding, and Chemokine receptor family
CCL5	9823.ENSSSCP00000028561	STRING clusters	CL:19312	Mixed, incl. Regulation of astrocyte chemotaxis, and Negative regulation of natural killer cell chemotaxis
CCL5	9823.ENSSSCP00000028561	KEGG	ssc04060	Cytokine-cytokine receptor interaction
CCL5	9823.ENSSSCP00000028561	KEGG	ssc04061	Viral protein interaction with cytokine and cytokine receptor
CCL5	9823.ENSSSCP00000028561	KEGG	ssc04062	Chemokine signaling pathway
CCL5	9823.ENSSSCP00000028561	KEGG	ssc04620	Toll-like receptor signaling pathway
CCL5	9823.ENSSSCP00000028561	KEGG	ssc04621	NOD-like receptor signaling pathway
CCL5	9823.ENSSSCP00000028561	KEGG	ssc04623	Cytosolic DNA-sensing pathway
CCL5	9823.ENSSSCP00000028561	KEGG	ssc04668	TNF signaling pathway
CCL5	9823.ENSSSCP00000028561	KEGG	ssc05020	Prion disease
CCL5	9823.ENSSSCP00000028561	KEGG	ssc05142	Chagas disease
CCL5	9823.ENSSSCP00000028561	KEGG	ssc05163	Human cytomegalovirus infection
CCL5	9823.ENSSSCP00000028561	KEGG	ssc05164	Influenza A
CCL5	9823.ENSSSCP00000028561	KEGG	ssc05168	Herpes simplex virus 1 infection
CCL5	9823.ENSSSCP00000028561	KEGG	ssc05323	Rheumatoid arthritis
CCL5	9823.ENSSSCP00000028561	TISSUES	BTO:0000000	Tissues, cell types and enzyme sources
CCL5	9823.ENSSSCP00000028561	TISSUES	BTO:0000042	Animal
CCL5	9823.ENSSSCP00000028561	TISSUES	BTO:0000058	Alimentary canal
CCL5	9823.ENSSSCP00000028561	TISSUES	BTO:0000203	Respiratory system
CCL5	9823.ENSSSCP00000028561	TISSUES	BTO:0000511	Gastrointestinal tract
CCL5	9823.ENSSSCP00000028561	TISSUES	BTO:0000522	Gland
CCL5	9823.ENSSSCP00000028561	TISSUES	BTO:0000570	Hematopoietic system
CCL5	9823.ENSSSCP00000028561	TISSUES	BTO:0000648	Intestine
CCL5	9823.ENSSSCP00000028561	TISSUES	BTO:0000651	Small intestine
CCL5	9823.ENSSSCP00000028561	TISSUES	BTO:0000753	Lymphoid tissue
CCL5	9823.ENSSSCP00000028561	TISSUES	BTO:0000763	Lung
CCL5	9823.ENSSSCP00000028561	TISSUES	BTO:0000784	Lymph node
CCL5	9823.ENSSSCP00000028561	TISSUES	BTO:0000801	Macrophage
CCL5	9823.ENSSSCP00000028561	TISSUES	BTO:0001281	Spleen
CCL5	9823.ENSSSCP00000028561	TISSUES	BTO:0001488	Endocrine gland
CCL5	9823.ENSSSCP00000028561	TISSUES	BTO:0001489	Whole body
CCL5	9823.ENSSSCP00000028561	TISSUES	BTO:0001491	Viscus
CCL5	9823.ENSSSCP00000028561	TISSUES	BTO:0005810	Immune system
CCL5	9823.ENSSSCP00000028561	COMPARTMENTS	GOCC:0005576	Extracellular region
CCL5	9823.ENSSSCP00000028561	COMPARTMENTS	GOCC:0005615	Extracellular space
CCL5	9823.ENSSSCP00000028561	COMPARTMENTS	GOCC:0110165	Cellular anatomical entity
CCL5	9823.ENSSSCP00000028561	UniProt Keywords	KW-0145	Chemotaxis
CCL5	9823.ENSSSCP00000028561	UniProt Keywords	KW-0202	Cytokine
CCL5	9823.ENSSSCP00000028561	UniProt Keywords	KW-0395	Inflammatory response
CCL5	9823.ENSSSCP00000028561	UniProt Keywords	KW-0964	Secreted
CCL5	9823.ENSSSCP00000028561	InterPro	IPR001811	Chemokine interleukin-8-like domain
CCL5	9823.ENSSSCP00000028561	InterPro	IPR036048	Chemokine interleukin-8-like superfamily
CCL5	9823.ENSSSCP00000028561	InterPro	IPR039809	Chemokine beta/gamma/delta
CCL5	9823.ENSSSCP00000028561	SMART	SM00199	Intercrine alpha family (small cytokine C-X-C) (chemokine CXC).
CEP83	9823.ENSSSCP00000022794	GO Process	GO:0006810	Transport
CEP83	9823.ENSSSCP00000022794	GO Process	GO:0006996	Organelle organization
CEP83	9823.ENSSSCP00000022794	GO Process	GO:0008104	Protein localization
CEP83	9823.ENSSSCP00000022794	GO Process	GO:0009987	Cellular process
CEP83	9823.ENSSSCP00000022794	GO Process	GO:0016043	Cellular component organization
CEP83	9823.ENSSSCP00000022794	GO Process	GO:0016192	Vesicle-mediated transport
CEP83	9823.ENSSSCP00000022794	GO Process	GO:0022406	Membrane docking
CEP83	9823.ENSSSCP00000022794	GO Process	GO:0022607	Cellular component assembly
CEP83	9823.ENSSSCP00000022794	GO Process	GO:0030030	Cell projection organization
CEP83	9823.ENSSSCP00000022794	GO Process	GO:0030031	Cell projection assembly
CEP83	9823.ENSSSCP00000022794	GO Process	GO:0033036	Macromolecule localization
CEP83	9823.ENSSSCP00000022794	GO Process	GO:0033365	Protein localization to organelle
CEP83	9823.ENSSSCP00000022794	GO Process	GO:0044085	Cellular component biogenesis
CEP83	9823.ENSSSCP00000022794	GO Process	GO:0044380	Protein localization to cytoskeleton
CEP83	9823.ENSSSCP00000022794	GO Process	GO:0044782	Cilium organization
CEP83	9823.ENSSSCP00000022794	GO Process	GO:0048278	Vesicle docking
CEP83	9823.ENSSSCP00000022794	GO Process	GO:0051179	Localization
CEP83	9823.ENSSSCP00000022794	GO Process	GO:0051234	Establishment of localization
CEP83	9823.ENSSSCP00000022794	GO Process	GO:0051640	Organelle localization
CEP83	9823.ENSSSCP00000022794	GO Process	GO:0051641	Cellular localization
CEP83	9823.ENSSSCP00000022794	GO Process	GO:0051642	Centrosome localization
CEP83	9823.ENSSSCP00000022794	GO Process	GO:0051649	Establishment of localization in cell
CEP83	9823.ENSSSCP00000022794	GO Process	GO:0051656	Establishment of organelle localization
CEP83	9823.ENSSSCP00000022794	GO Process	GO:0051660	Establishment of centrosome localization
CEP83	9823.ENSSSCP00000022794	GO Process	GO:0060271	Cilium assembly
CEP83	9823.ENSSSCP00000022794	GO Process	GO:0061842	Microtubule organizing center localization
CEP83	9823.ENSSSCP00000022794	GO Process	GO:0070727	Cellular macromolecule localization
CEP83	9823.ENSSSCP00000022794	GO Process	GO:0070925	Organelle assembly
CEP83	9823.ENSSSCP00000022794	GO Process	GO:0071539	Protein localization to centrosome
CEP83	9823.ENSSSCP00000022794	GO Process	GO:0071840	Cellular component organization or biogenesis
CEP83	9823.ENSSSCP00000022794	GO Process	GO:0072698	Protein localization to microtubule cytoskeleton
CEP83	9823.ENSSSCP00000022794	GO Process	GO:0120031	Plasma membrane bounded cell projection assembly
CEP83	9823.ENSSSCP00000022794	GO Process	GO:0120036	Plasma membrane bounded cell projection organization
CEP83	9823.ENSSSCP00000022794	GO Process	GO:0140056	Organelle localization by membrane tethering
CEP83	9823.ENSSSCP00000022794	GO Process	GO:1905508	Protein localization to microtubule organizing center
CEP83	9823.ENSSSCP00000022794	GO Function	GO:0005488	Binding
CEP83	9823.ENSSSCP00000022794	GO Function	GO:0005515	Protein binding
CEP83	9823.ENSSSCP00000022794	GO Function	GO:0042802	Identical protein binding
CEP83	9823.ENSSSCP00000022794	GO Component	GO:0005622	Intracellular anatomical structure
CEP83	9823.ENSSSCP00000022794	GO Component	GO:0005737	Cytoplasm
CEP83	9823.ENSSSCP00000022794	GO Component	GO:0005794	Golgi apparatus
CEP83	9823.ENSSSCP00000022794	GO Component	GO:0005814	Centriole
CEP83	9823.ENSSSCP00000022794	GO Component	GO:0005815	Microtubule organizing center
CEP83	9823.ENSSSCP00000022794	GO Component	GO:0005856	Cytoskeleton
CEP83	9823.ENSSSCP00000022794	GO Component	GO:0005929	Cilium
CEP83	9823.ENSSSCP00000022794	GO Component	GO:0012505	Endomembrane system
CEP83	9823.ENSSSCP00000022794	GO Component	GO:0015630	Microtubule cytoskeleton
CEP83	9823.ENSSSCP00000022794	GO Component	GO:0032991	Protein-containing complex
CEP83	9823.ENSSSCP00000022794	GO Component	GO:0042995	Cell projection
CEP83	9823.ENSSSCP00000022794	GO Component	GO:0043226	Organelle
CEP83	9823.ENSSSCP00000022794	GO Component	GO:0043227	Membrane-bounded organelle
CEP83	9823.ENSSSCP00000022794	GO Component	GO:0043228	Non-membrane-bounded organelle
CEP83	9823.ENSSSCP00000022794	GO Component	GO:0043229	Intracellular organelle
CEP83	9823.ENSSSCP00000022794	GO Component	GO:0043231	Intracellular membrane-bounded organelle
CEP83	9823.ENSSSCP00000022794	GO Component	GO:0043232	Intracellular non-membrane-bounded organelle
CEP83	9823.ENSSSCP00000022794	GO Component	GO:0097539	Ciliary transition fiber
CEP83	9823.ENSSSCP00000022794	GO Component	GO:0110165	Cellular anatomical entity
CEP83	9823.ENSSSCP00000022794	GO Component	GO:0120025	Plasma membrane bounded cell projection
CEP83	9823.ENSSSCP00000022794	STRING clusters	CL:15259	Mixed, incl. Cilium Assembly, and Hedgehog signaling pathway
CEP83	9823.ENSSSCP00000022794	STRING clusters	CL:15441	Centriole, and Gamma-tubulin complex
CEP83	9823.ENSSSCP00000022794	STRING clusters	CL:15443	Centriole, and Cep85/Cep85L
CEP83	9823.ENSSSCP00000022794	STRING clusters	CL:15501	Mixed, incl. Ciliary transition fiber, and Centriolar subdistal appendage
CEP83	9823.ENSSSCP00000022794	STRING clusters	CL:15503	Ciliary transition fiber, and Centriolar subdistal appendage
CEP83	9823.ENSSSCP00000022794	STRING clusters	CL:15515	Ciliary transition fiber
CEP83	9823.ENSSSCP00000022794	Reactome	SSC-1852241	Organelle biogenesis and maintenance
CEP83	9823.ENSSSCP00000022794	Reactome	SSC-5617833	Cilium Assembly
CEP83	9823.ENSSSCP00000022794	Reactome	SSC-5620912	Anchoring of the basal body to the plasma membrane
CEP83	9823.ENSSSCP00000022794	TISSUES	BTO:0000737	Leukemia cell line
CEP83	9823.ENSSSCP00000022794	TISSUES	BTO:0000739	Lymphoblastic leukemia cell line
CEP83	9823.ENSSSCP00000022794	TISSUES	BTO:0000741	Lymphocytic leukemia cell line
CEP83	9823.ENSSSCP00000022794	TISSUES	BTO:0000773	Lymphoblastoid cell line
CEP83	9823.ENSSSCP00000022794	TISSUES	BTO:0001035	Hematopoietic cell line
CEP83	9823.ENSSSCP00000022794	TISSUES	BTO:0002144	Acute lymphoblastic leukemia cell line
CEP83	9823.ENSSSCP00000022794	TISSUES	BTO:0002547	KE-37 cell
CEP83	9823.ENSSSCP00000022794	COMPARTMENTS	GOCC:0005622	Intracellular
CEP83	9823.ENSSSCP00000022794	COMPARTMENTS	GOCC:0005814	Centriole
CEP83	9823.ENSSSCP00000022794	COMPARTMENTS	GOCC:0005815	Microtubule organizing center
CEP83	9823.ENSSSCP00000022794	COMPARTMENTS	GOCC:0005856	Cytoskeleton
CEP83	9823.ENSSSCP00000022794	COMPARTMENTS	GOCC:0005929	Cilium
CEP83	9823.ENSSSCP00000022794	COMPARTMENTS	GOCC:0015630	Microtubule cytoskeleton
CEP83	9823.ENSSSCP00000022794	COMPARTMENTS	GOCC:0032991	Protein-containing complex
CEP83	9823.ENSSSCP00000022794	COMPARTMENTS	GOCC:0042995	Cell projection
CEP83	9823.ENSSSCP00000022794	COMPARTMENTS	GOCC:0043226	Organelle
CEP83	9823.ENSSSCP00000022794	COMPARTMENTS	GOCC:0043228	Non-membrane-bounded organelle
CEP83	9823.ENSSSCP00000022794	COMPARTMENTS	GOCC:0043229	Intracellular organelle
CEP83	9823.ENSSSCP00000022794	COMPARTMENTS	GOCC:0043232	Intracellular non-membrane-bounded organelle
CEP83	9823.ENSSSCP00000022794	COMPARTMENTS	GOCC:0097539	Ciliary transition fiber
CEP83	9823.ENSSSCP00000022794	COMPARTMENTS	GOCC:0110165	Cellular anatomical entity
CEP83	9823.ENSSSCP00000022794	COMPARTMENTS	GOCC:0120025	Plasma membrane bounded cell projection
CEP83	9823.ENSSSCP00000022794	UniProt Keywords	KW-0175	Coiled coil
CWH43	9823.ENSSSCP00000009415	GO Process	GO:0006497	Protein lipidation
CWH43	9823.ENSSSCP00000009415	GO Process	GO:0006505	GPI anchor metabolic process
CWH43	9823.ENSSSCP00000009415	GO Process	GO:0006506	GPI anchor biosynthetic process
CWH43	9823.ENSSSCP00000009415	GO Process	GO:0006629	Lipid metabolic process
CWH43	9823.ENSSSCP00000009415	GO Process	GO:0006643	Membrane lipid metabolic process
CWH43	9823.ENSSSCP00000009415	GO Process	GO:0006644	Phospholipid metabolic process
CWH43	9823.ENSSSCP00000009415	GO Process	GO:0006650	Glycerophospholipid metabolic process
CWH43	9823.ENSSSCP00000009415	GO Process	GO:0006661	Phosphatidylinositol biosynthetic process
CWH43	9823.ENSSSCP00000009415	GO Process	GO:0006664	Glycolipid metabolic process
CWH43	9823.ENSSSCP00000009415	GO Process	GO:0006793	Phosphorus metabolic process
CWH43	9823.ENSSSCP00000009415	GO Process	GO:0006796	Phosphate-containing compound metabolic process
CWH43	9823.ENSSSCP00000009415	GO Process	GO:0006807	Nitrogen compound metabolic process
CWH43	9823.ENSSSCP00000009415	GO Process	GO:0008152	Metabolic process
CWH43	9823.ENSSSCP00000009415	GO Process	GO:0008610	Lipid biosynthetic process
CWH43	9823.ENSSSCP00000009415	GO Process	GO:0008654	Phospholipid biosynthetic process
CWH43	9823.ENSSSCP00000009415	GO Process	GO:0009058	Biosynthetic process
CWH43	9823.ENSSSCP00000009415	GO Process	GO:0009059	Macromolecule biosynthetic process
CWH43	9823.ENSSSCP00000009415	GO Process	GO:0009247	Glycolipid biosynthetic process
CWH43	9823.ENSSSCP00000009415	GO Process	GO:0009987	Cellular process
CWH43	9823.ENSSSCP00000009415	GO Process	GO:0019538	Protein metabolic process
CWH43	9823.ENSSSCP00000009415	GO Process	GO:0019637	Organophosphate metabolic process
CWH43	9823.ENSSSCP00000009415	GO Process	GO:0034645	Cellular macromolecule biosynthetic process
CWH43	9823.ENSSSCP00000009415	GO Process	GO:0036211	Protein modification process
CWH43	9823.ENSSSCP00000009415	GO Process	GO:0042157	Lipoprotein metabolic process
CWH43	9823.ENSSSCP00000009415	GO Process	GO:0042158	Lipoprotein biosynthetic process
CWH43	9823.ENSSSCP00000009415	GO Process	GO:0043170	Macromolecule metabolic process
CWH43	9823.ENSSSCP00000009415	GO Process	GO:0043412	Macromolecule modification
CWH43	9823.ENSSSCP00000009415	GO Process	GO:0044237	Cellular metabolic process
CWH43	9823.ENSSSCP00000009415	GO Process	GO:0044238	Primary metabolic process
CWH43	9823.ENSSSCP00000009415	GO Process	GO:0044249	Cellular biosynthetic process
CWH43	9823.ENSSSCP00000009415	GO Process	GO:0044255	Cellular lipid metabolic process
CWH43	9823.ENSSSCP00000009415	GO Process	GO:0044260	Cellular macromolecule metabolic process
CWH43	9823.ENSSSCP00000009415	GO Process	GO:0045017	Glycerolipid biosynthetic process
CWH43	9823.ENSSSCP00000009415	GO Process	GO:0046467	Membrane lipid biosynthetic process
CWH43	9823.ENSSSCP00000009415	GO Process	GO:0046474	Glycerophospholipid biosynthetic process
CWH43	9823.ENSSSCP00000009415	GO Process	GO:0046486	Glycerolipid metabolic process
CWH43	9823.ENSSSCP00000009415	GO Process	GO:0046488	Phosphatidylinositol metabolic process
CWH43	9823.ENSSSCP00000009415	GO Process	GO:0071704	Organic substance metabolic process
CWH43	9823.ENSSSCP00000009415	GO Process	GO:0090407	Organophosphate biosynthetic process
CWH43	9823.ENSSSCP00000009415	GO Process	GO:1901135	Carbohydrate derivative metabolic process
CWH43	9823.ENSSSCP00000009415	GO Process	GO:1901137	Carbohydrate derivative biosynthetic process
CWH43	9823.ENSSSCP00000009415	GO Process	GO:1901564	Organonitrogen compound metabolic process
CWH43	9823.ENSSSCP00000009415	GO Process	GO:1901566	Organonitrogen compound biosynthetic process
CWH43	9823.ENSSSCP00000009415	GO Process	GO:1901576	Organic substance biosynthetic process
CWH43	9823.ENSSSCP00000009415	GO Process	GO:1903509	Liposaccharide metabolic process
CWH43	9823.ENSSSCP00000009415	GO Component	GO:0005622	Intracellular anatomical structure
CWH43	9823.ENSSSCP00000009415	GO Component	GO:0005737	Cytoplasm
CWH43	9823.ENSSSCP00000009415	GO Component	GO:0005783	Endoplasmic reticulum
CWH43	9823.ENSSSCP00000009415	GO Component	GO:0012505	Endomembrane system
CWH43	9823.ENSSSCP00000009415	GO Component	GO:0016020	Membrane
CWH43	9823.ENSSSCP00000009415	GO Component	GO:0016021	Integral component of membrane
CWH43	9823.ENSSSCP00000009415	GO Component	GO:0031224	Intrinsic component of membrane
CWH43	9823.ENSSSCP00000009415	GO Component	GO:0043226	Organelle
CWH43	9823.ENSSSCP00000009415	GO Component	GO:0043227	Membrane-bounded organelle
CWH43	9823.ENSSSCP00000009415	GO Component	GO:0043229	Intracellular organelle
CWH43	9823.ENSSSCP00000009415	GO Component	GO:0043231	Intracellular membrane-bounded organelle
CWH43	9823.ENSSSCP00000009415	GO Component	GO:0110165	Cellular anatomical entity
CWH43	9823.ENSSSCP00000009415	STRING clusters	CL:28025	Mostly uncharacterized, incl. Septin complex, and HAUS complex
CWH43	9823.ENSSSCP00000009415	STRING clusters	CL:28026	Mixed, incl. Septin complex, and CRIB domain
CWH43	9823.ENSSSCP00000009415	STRING clusters	CL:28027	Mixed, incl. Septin complex, and CRIB domain
CWH43	9823.ENSSSCP00000009415	STRING clusters	CL:28028	Mixed, incl. Septin complex, and P21-Rho-binding domain
CWH43	9823.ENSSSCP00000009415	STRING clusters	CL:28029	Mixed, incl. Septin complex, and P21-Rho-binding domain
CWH43	9823.ENSSSCP00000009415	STRING clusters	CL:28059	Mixed, incl. P21-Rho-binding domain, and P21-Rho-binding domain
CWH43	9823.ENSSSCP00000009415	STRING clusters	CL:28061	Mixed, incl. P21-Rho-binding domain, and KELK-motif containing domain
CWH43	9823.ENSSSCP00000009415	UniProt Keywords	KW-0472	Membrane
CWH43	9823.ENSSSCP00000009415	UniProt Keywords	KW-0812	Transmembrane
CWH43	9823.ENSSSCP00000009415	UniProt Keywords	KW-1133	Transmembrane helix
CWH43	9823.ENSSSCP00000009415	InterPro	IPR036691	Endonuclease/exonuclease/phosphatase superfamily
DCUN1D4	9823.ENSSSCP00000068151	GO Process	GO:0006807	Nitrogen compound metabolic process
DCUN1D4	9823.ENSSSCP00000068151	GO Process	GO:0008152	Metabolic process
DCUN1D4	9823.ENSSSCP00000068151	GO Process	GO:0009893	Positive regulation of metabolic process
DCUN1D4	9823.ENSSSCP00000068151	GO Process	GO:0010604	Positive regulation of macromolecule metabolic process
DCUN1D4	9823.ENSSSCP00000068151	GO Process	GO:0019222	Regulation of metabolic process
DCUN1D4	9823.ENSSSCP00000068151	GO Process	GO:0019538	Protein metabolic process
DCUN1D4	9823.ENSSSCP00000068151	GO Process	GO:0031396	Regulation of protein ubiquitination
DCUN1D4	9823.ENSSSCP00000068151	GO Process	GO:0031398	Positive regulation of protein ubiquitination
DCUN1D4	9823.ENSSSCP00000068151	GO Process	GO:0031399	Regulation of protein modification process
DCUN1D4	9823.ENSSSCP00000068151	GO Process	GO:0031401	Positive regulation of protein modification process
DCUN1D4	9823.ENSSSCP00000068151	GO Process	GO:0032446	Protein modification by small protein conjugation
DCUN1D4	9823.ENSSSCP00000068151	GO Process	GO:0036211	Protein modification process
DCUN1D4	9823.ENSSSCP00000068151	GO Process	GO:0043085	Positive regulation of catalytic activity
DCUN1D4	9823.ENSSSCP00000068151	GO Process	GO:0043170	Macromolecule metabolic process
DCUN1D4	9823.ENSSSCP00000068151	GO Process	GO:0043412	Macromolecule modification
DCUN1D4	9823.ENSSSCP00000068151	GO Process	GO:0044093	Positive regulation of molecular function
DCUN1D4	9823.ENSSSCP00000068151	GO Process	GO:0044238	Primary metabolic process
DCUN1D4	9823.ENSSSCP00000068151	GO Process	GO:0045116	Protein neddylation
DCUN1D4	9823.ENSSSCP00000068151	GO Process	GO:0048518	Positive regulation of biological process
DCUN1D4	9823.ENSSSCP00000068151	GO Process	GO:0050789	Regulation of biological process
DCUN1D4	9823.ENSSSCP00000068151	GO Process	GO:0050790	Regulation of catalytic activity
DCUN1D4	9823.ENSSSCP00000068151	GO Process	GO:0051171	Regulation of nitrogen compound metabolic process
DCUN1D4	9823.ENSSSCP00000068151	GO Process	GO:0051173	Positive regulation of nitrogen compound metabolic process
DCUN1D4	9823.ENSSSCP00000068151	GO Process	GO:0051246	Regulation of protein metabolic process
DCUN1D4	9823.ENSSSCP00000068151	GO Process	GO:0051247	Positive regulation of protein metabolic process
DCUN1D4	9823.ENSSSCP00000068151	GO Process	GO:0051338	Regulation of transferase activity
DCUN1D4	9823.ENSSSCP00000068151	GO Process	GO:0051347	Positive regulation of transferase activity
DCUN1D4	9823.ENSSSCP00000068151	GO Process	GO:0051438	Regulation of ubiquitin-protein transferase activity
DCUN1D4	9823.ENSSSCP00000068151	GO Process	GO:0051443	Positive regulation of ubiquitin-protein transferase activity
DCUN1D4	9823.ENSSSCP00000068151	GO Process	GO:0060255	Regulation of macromolecule metabolic process
DCUN1D4	9823.ENSSSCP00000068151	GO Process	GO:0065007	Biological regulation
DCUN1D4	9823.ENSSSCP00000068151	GO Process	GO:0065009	Regulation of molecular function
DCUN1D4	9823.ENSSSCP00000068151	GO Process	GO:0070647	Protein modification by small protein conjugation or removal
DCUN1D4	9823.ENSSSCP00000068151	GO Process	GO:0071704	Organic substance metabolic process
DCUN1D4	9823.ENSSSCP00000068151	GO Process	GO:0080090	Regulation of primary metabolic process
DCUN1D4	9823.ENSSSCP00000068151	GO Process	GO:1901564	Organonitrogen compound metabolic process
DCUN1D4	9823.ENSSSCP00000068151	GO Process	GO:1903320	Regulation of protein modification by small protein conjugation or removal
DCUN1D4	9823.ENSSSCP00000068151	GO Process	GO:1903322	Positive regulation of protein modification by small protein conjugation or removal
DCUN1D4	9823.ENSSSCP00000068151	GO Process	GO:2000434	Regulation of protein neddylation
DCUN1D4	9823.ENSSSCP00000068151	GO Process	GO:2000436	Positive regulation of protein neddylation
DCUN1D4	9823.ENSSSCP00000068151	GO Function	GO:0005488	Binding
DCUN1D4	9823.ENSSSCP00000068151	GO Function	GO:0005515	Protein binding
DCUN1D4	9823.ENSSSCP00000068151	GO Function	GO:0019899	Enzyme binding
DCUN1D4	9823.ENSSSCP00000068151	GO Function	GO:0031624	Ubiquitin conjugating enzyme binding
DCUN1D4	9823.ENSSSCP00000068151	GO Function	GO:0032182	Ubiquitin-like protein binding
DCUN1D4	9823.ENSSSCP00000068151	GO Function	GO:0044390	Ubiquitin-like protein conjugating enzyme binding
DCUN1D4	9823.ENSSSCP00000068151	GO Function	GO:0097602	Cullin family protein binding
DCUN1D4	9823.ENSSSCP00000068151	GO Component	GO:0000151	Ubiquitin ligase complex
DCUN1D4	9823.ENSSSCP00000068151	GO Component	GO:0005622	Intracellular anatomical structure
DCUN1D4	9823.ENSSSCP00000068151	GO Component	GO:0005634	Nucleus
DCUN1D4	9823.ENSSSCP00000068151	GO Component	GO:0032991	Protein-containing complex
DCUN1D4	9823.ENSSSCP00000068151	GO Component	GO:0043226	Organelle
DCUN1D4	9823.ENSSSCP00000068151	GO Component	GO:0043227	Membrane-bounded organelle
DCUN1D4	9823.ENSSSCP00000068151	GO Component	GO:0043229	Intracellular organelle
DCUN1D4	9823.ENSSSCP00000068151	GO Component	GO:0043231	Intracellular membrane-bounded organelle
DCUN1D4	9823.ENSSSCP00000068151	GO Component	GO:0110165	Cellular anatomical entity
DCUN1D4	9823.ENSSSCP00000068151	GO Component	GO:0140535	Intracellular protein-containing complex
DCUN1D4	9823.ENSSSCP00000068151	GO Component	GO:1902494	Catalytic complex
DCUN1D4	9823.ENSSSCP00000068151	GO Component	GO:1990234	Transferase complex
DCUN1D4	9823.ENSSSCP00000068151	STRING clusters	CL:7325	Neddylation, and cullin-RING ubiquitin ligase complex
DCUN1D4	9823.ENSSSCP00000068151	STRING clusters	CL:7578	Mixed, incl. Cul3-RING ubiquitin ligase complex, and Protein-L-isoaspartate(D-aspartate) O-methyltransferase (PCMT)
DCUN1D4	9823.ENSSSCP00000068151	STRING clusters	CL:7580	Cul3-RING ubiquitin ligase complex, and Regulation of branching involved in salivary gland morphogenesis
DCUN1D4	9823.ENSSSCP00000068151	STRING clusters	CL:7581	Cul3-RING ubiquitin ligase complex, and Positive regulation of protein neddylation
DCUN1D4	9823.ENSSSCP00000068151	Reactome	SSC-392499	Metabolism of proteins
DCUN1D4	9823.ENSSSCP00000068151	Reactome	SSC-597592	Post-translational protein modification
DCUN1D4	9823.ENSSSCP00000068151	Reactome	SSC-8951664	Neddylation
DCUN1D4	9823.ENSSSCP00000068151	TISSUES	BTO:0000000	Tissues, cell types and enzyme sources
DCUN1D4	9823.ENSSSCP00000068151	TISSUES	BTO:0000042	Animal
DCUN1D4	9823.ENSSSCP00000068151	TISSUES	BTO:0000081	Reproductive system
DCUN1D4	9823.ENSSSCP00000068151	TISSUES	BTO:0000083	Female reproductive system
DCUN1D4	9823.ENSSSCP00000068151	TISSUES	BTO:0000142	Brain
DCUN1D4	9823.ENSSSCP00000068151	TISSUES	BTO:0000227	Central nervous system
DCUN1D4	9823.ENSSSCP00000068151	TISSUES	BTO:0000282	Head
DCUN1D4	9823.ENSSSCP00000068151	TISSUES	BTO:0001484	Nervous system
DCUN1D4	9823.ENSSSCP00000068151	TISSUES	BTO:0001489	Whole body
DCUN1D4	9823.ENSSSCP00000068151	TISSUES	BTO:0003091	Urogenital system
DCUN1D4	9823.ENSSSCP00000068151	UniProt Keywords	KW-0472	Membrane
DCUN1D4	9823.ENSSSCP00000068151	UniProt Keywords	KW-0812	Transmembrane
DCUN1D4	9823.ENSSSCP00000068151	UniProt Keywords	KW-1133	Transmembrane helix
DCUN1D4	9823.ENSSSCP00000068151	Pfam	PF03556	Cullin binding
DDX52	9823.ENSSSCP00000024158	GO Process	GO:0006139	Nucleobase-containing compound metabolic process
DDX52	9823.ENSSSCP00000024158	GO Process	GO:0006364	rRNA processing
DDX52	9823.ENSSSCP00000024158	GO Process	GO:0006396	RNA processing
DDX52	9823.ENSSSCP00000024158	GO Process	GO:0006725	Cellular aromatic compound metabolic process
DDX52	9823.ENSSSCP00000024158	GO Process	GO:0006807	Nitrogen compound metabolic process
DDX52	9823.ENSSSCP00000024158	GO Process	GO:0008152	Metabolic process
DDX52	9823.ENSSSCP00000024158	GO Process	GO:0009987	Cellular process
DDX52	9823.ENSSSCP00000024158	GO Process	GO:0010467	Gene expression
DDX52	9823.ENSSSCP00000024158	GO Process	GO:0016070	RNA metabolic process
DDX52	9823.ENSSSCP00000024158	GO Process	GO:0016072	rRNA metabolic process
DDX52	9823.ENSSSCP00000024158	GO Process	GO:0022613	Ribonucleoprotein complex biogenesis
DDX52	9823.ENSSSCP00000024158	GO Process	GO:0030490	Maturation of SSU-rRNA
DDX52	9823.ENSSSCP00000024158	GO Process	GO:0034470	ncRNA processing
DDX52	9823.ENSSSCP00000024158	GO Process	GO:0034641	Cellular nitrogen compound metabolic process
DDX52	9823.ENSSSCP00000024158	GO Process	GO:0034660	ncRNA metabolic process
DDX52	9823.ENSSSCP00000024158	GO Process	GO:0042254	Ribosome biogenesis
DDX52	9823.ENSSSCP00000024158	GO Process	GO:0042274	Ribosomal small subunit biogenesis
DDX52	9823.ENSSSCP00000024158	GO Process	GO:0043170	Macromolecule metabolic process
DDX52	9823.ENSSSCP00000024158	GO Process	GO:0044085	Cellular component biogenesis
DDX52	9823.ENSSSCP00000024158	GO Process	GO:0044237	Cellular metabolic process
DDX52	9823.ENSSSCP00000024158	GO Process	GO:0044238	Primary metabolic process
DDX52	9823.ENSSSCP00000024158	GO Process	GO:0046483	Heterocycle metabolic process
DDX52	9823.ENSSSCP00000024158	GO Process	GO:0071704	Organic substance metabolic process
DDX52	9823.ENSSSCP00000024158	GO Process	GO:0071840	Cellular component organization or biogenesis
DDX52	9823.ENSSSCP00000024158	GO Process	GO:0090304	Nucleic acid metabolic process
DDX52	9823.ENSSSCP00000024158	GO Process	GO:1901360	Organic cyclic compound metabolic process
DDX52	9823.ENSSSCP00000024158	GO Function	GO:0000166	Nucleotide binding
DDX52	9823.ENSSSCP00000024158	GO Function	GO:0003676	Nucleic acid binding
DDX52	9823.ENSSSCP00000024158	GO Function	GO:0003723	RNA binding
DDX52	9823.ENSSSCP00000024158	GO Function	GO:0003724	RNA helicase activity
DDX52	9823.ENSSSCP00000024158	GO Function	GO:0003824	Catalytic activity
DDX52	9823.ENSSSCP00000024158	GO Function	GO:0004386	Helicase activity
DDX52	9823.ENSSSCP00000024158	GO Function	GO:0005488	Binding
DDX52	9823.ENSSSCP00000024158	GO Function	GO:0005524	ATP binding
DDX52	9823.ENSSSCP00000024158	GO Function	GO:0008186	ATP-dependent activity, acting on RNA
DDX52	9823.ENSSSCP00000024158	GO Function	GO:0016462	Pyrophosphatase activity
DDX52	9823.ENSSSCP00000024158	GO Function	GO:0016787	Hydrolase activity
DDX52	9823.ENSSSCP00000024158	GO Function	GO:0016817	Hydrolase activity, acting on acid anhydrides
DDX52	9823.ENSSSCP00000024158	GO Function	GO:0016818	Hydrolase activity, acting on acid anhydrides, in phosphorus-containing anhydrides
DDX52	9823.ENSSSCP00000024158	GO Function	GO:0016887	ATP hydrolysis activity
DDX52	9823.ENSSSCP00000024158	GO Function	GO:0017076	Purine nucleotide binding
DDX52	9823.ENSSSCP00000024158	GO Function	GO:0017111	Nucleoside-triphosphatase activity
DDX52	9823.ENSSSCP00000024158	GO Function	GO:0030554	Adenyl nucleotide binding
DDX52	9823.ENSSSCP00000024158	GO Function	GO:0032553	Ribonucleotide binding
DDX52	9823.ENSSSCP00000024158	GO Function	GO:0032555	Purine ribonucleotide binding
DDX52	9823.ENSSSCP00000024158	GO Function	GO:0032559	Adenyl ribonucleotide binding
DDX52	9823.ENSSSCP00000024158	GO Function	GO:0035639	Purine ribonucleoside triphosphate binding
DDX52	9823.ENSSSCP00000024158	GO Function	GO:0036094	Small molecule binding
DDX52	9823.ENSSSCP00000024158	GO Function	GO:0043167	Ion binding
DDX52	9823.ENSSSCP00000024158	GO Function	GO:0043168	Anion binding
DDX52	9823.ENSSSCP00000024158	GO Function	GO:0097159	Organic cyclic compound binding
DDX52	9823.ENSSSCP00000024158	GO Function	GO:0097367	Carbohydrate derivative binding
DDX52	9823.ENSSSCP00000024158	GO Function	GO:0140098	Catalytic activity, acting on RNA
DDX52	9823.ENSSSCP00000024158	GO Function	GO:0140640	Catalytic activity, acting on a nucleic acid
DDX52	9823.ENSSSCP00000024158	GO Function	GO:0140657	ATP-dependent activity
DDX52	9823.ENSSSCP00000024158	GO Function	GO:1901265	Nucleoside phosphate binding
DDX52	9823.ENSSSCP00000024158	GO Function	GO:1901363	Heterocyclic compound binding
DDX52	9823.ENSSSCP00000024158	GO Component	GO:0005622	Intracellular anatomical structure
DDX52	9823.ENSSSCP00000024158	GO Component	GO:0005634	Nucleus
DDX52	9823.ENSSSCP00000024158	GO Component	GO:0005730	Nucleolus
DDX52	9823.ENSSSCP00000024158	GO Component	GO:0031974	Membrane-enclosed lumen
DDX52	9823.ENSSSCP00000024158	GO Component	GO:0031981	Nuclear lumen
DDX52	9823.ENSSSCP00000024158	GO Component	GO:0043226	Organelle
DDX52	9823.ENSSSCP00000024158	GO Component	GO:0043227	Membrane-bounded organelle
DDX52	9823.ENSSSCP00000024158	GO Component	GO:0043228	Non-membrane-bounded organelle
DDX52	9823.ENSSSCP00000024158	GO Component	GO:0043229	Intracellular organelle
DDX52	9823.ENSSSCP00000024158	GO Component	GO:0043231	Intracellular membrane-bounded organelle
DDX52	9823.ENSSSCP00000024158	GO Component	GO:0043232	Intracellular non-membrane-bounded organelle
DDX52	9823.ENSSSCP00000024158	GO Component	GO:0043233	Organelle lumen
DDX52	9823.ENSSSCP00000024158	GO Component	GO:0070013	Intracellular organelle lumen
DDX52	9823.ENSSSCP00000024158	GO Component	GO:0110165	Cellular anatomical entity
DDX52	9823.ENSSSCP00000024158	STRING clusters	CL:1564	Mixed, incl. Preribosome, and DEAD/DEAH box helicase domain
DDX52	9823.ENSSSCP00000024158	STRING clusters	CL:1567	Preribosome, and Ribosome biogenesis
DDX52	9823.ENSSSCP00000024158	STRING clusters	CL:1568	Preribosome, and Ribosome biogenesis
DDX52	9823.ENSSSCP00000024158	STRING clusters	CL:1570	Preribosome, and Ribosome biogenesis
DDX52	9823.ENSSSCP00000024158	STRING clusters	CL:1572	Preribosome, and Ribosome biogenesis
DDX52	9823.ENSSSCP00000024158	STRING clusters	CL:1574	Small-subunit processome, and Positive regulation of rRNA processing
DDX52	9823.ENSSSCP00000024158	STRING clusters	CL:1690	Mixed, incl. U3 snoRNA binding, and t-UTP complex
DDX52	9823.ENSSSCP00000024158	Reactome	SSC-6791226	Major pathway of rRNA processing in the nucleolus and cytosol
DDX52	9823.ENSSSCP00000024158	Reactome	SSC-72312	rRNA processing
DDX52	9823.ENSSSCP00000024158	Reactome	SSC-8868773	rRNA processing in the nucleus and cytosol
DDX52	9823.ENSSSCP00000024158	Reactome	SSC-8953854	Metabolism of RNA
DDX52	9823.ENSSSCP00000024158	TISSUES	BTO:0000000	Tissues, cell types and enzyme sources
DDX52	9823.ENSSSCP00000024158	TISSUES	BTO:0000042	Animal
DDX52	9823.ENSSSCP00000024158	TISSUES	BTO:0000080	Male reproductive gland
DDX52	9823.ENSSSCP00000024158	TISSUES	BTO:0000081	Reproductive system
DDX52	9823.ENSSSCP00000024158	TISSUES	BTO:0000082	Male reproductive system
DDX52	9823.ENSSSCP00000024158	TISSUES	BTO:0000522	Gland
DDX52	9823.ENSSSCP00000024158	TISSUES	BTO:0001488	Endocrine gland
DDX52	9823.ENSSSCP00000024158	TISSUES	BTO:0001489	Whole body
DDX52	9823.ENSSSCP00000024158	TISSUES	BTO:0003091	Urogenital system
DDX52	9823.ENSSSCP00000024158	COMPARTMENTS	GOCC:0005622	Intracellular
DDX52	9823.ENSSSCP00000024158	COMPARTMENTS	GOCC:0005634	Nucleus
DDX52	9823.ENSSSCP00000024158	COMPARTMENTS	GOCC:0031974	Membrane-enclosed lumen
DDX52	9823.ENSSSCP00000024158	COMPARTMENTS	GOCC:0031981	Nuclear lumen
DDX52	9823.ENSSSCP00000024158	COMPARTMENTS	GOCC:0032991	Protein-containing complex
DDX52	9823.ENSSSCP00000024158	COMPARTMENTS	GOCC:0043226	Organelle
DDX52	9823.ENSSSCP00000024158	COMPARTMENTS	GOCC:0043227	Membrane-bounded organelle
DDX52	9823.ENSSSCP00000024158	COMPARTMENTS	GOCC:0043229	Intracellular organelle
DDX52	9823.ENSSSCP00000024158	COMPARTMENTS	GOCC:0043231	Intracellular membrane-bounded organelle
DDX52	9823.ENSSSCP00000024158	COMPARTMENTS	GOCC:0043233	Organelle lumen
DDX52	9823.ENSSSCP00000024158	COMPARTMENTS	GOCC:0070013	Intracellular organelle lumen
DDX52	9823.ENSSSCP00000024158	COMPARTMENTS	GOCC:0097078	FAL1-SGD1 complex
DDX52	9823.ENSSSCP00000024158	COMPARTMENTS	GOCC:0110165	Cellular anatomical entity
DDX52	9823.ENSSSCP00000024158	UniProt Keywords	KW-0067	ATP-binding
DDX52	9823.ENSSSCP00000024158	UniProt Keywords	KW-0347	Helicase
DDX52	9823.ENSSSCP00000024158	UniProt Keywords	KW-0378	Hydrolase
DDX52	9823.ENSSSCP00000024158	UniProt Keywords	KW-0547	Nucleotide-binding
DDX52	9823.ENSSSCP00000024158	InterPro	IPR001650	Helicase, C-terminal
DDX52	9823.ENSSSCP00000024158	InterPro	IPR011545	DEAD/DEAH box helicase domain
DDX52	9823.ENSSSCP00000024158	InterPro	IPR014001	Helicase superfamily 1/2, ATP-binding domain
DDX52	9823.ENSSSCP00000024158	InterPro	IPR014014	RNA helicase, DEAD-box type, Q motif
DDX52	9823.ENSSSCP00000024158	InterPro	IPR027417	P-loop containing nucleoside triphosphate hydrolase
DDX52	9823.ENSSSCP00000024158	InterPro	IPR044764	DDX52/Rok1, DEAD-box helicase domain
DDX52	9823.ENSSSCP00000024158	SMART	SM00487	DEAD-like helicases superfamily
DDX52	9823.ENSSSCP00000024158	SMART	SM00490	Helicase superfamily c-terminal domain
ENSSSCP00000032622	9823.ENSSSCP00000032622	GO Process	GO:0009987	Cellular process
ENSSSCP00000032622	9823.ENSSSCP00000032622	GO Process	GO:0032196	Transposition
ENSSSCP00000032622	9823.ENSSSCP00000032622	GO Process	GO:0032197	Transposition, RNA-mediated
ENSSSCP00000032622	9823.ENSSSCP00000032622	GO Function	GO:0003676	Nucleic acid binding
ENSSSCP00000032622	9823.ENSSSCP00000032622	GO Function	GO:0003723	RNA binding
ENSSSCP00000032622	9823.ENSSSCP00000032622	GO Function	GO:0003727	Single-stranded RNA binding
ENSSSCP00000032622	9823.ENSSSCP00000032622	GO Function	GO:0005488	Binding
ENSSSCP00000032622	9823.ENSSSCP00000032622	GO Function	GO:0097159	Organic cyclic compound binding
ENSSSCP00000032622	9823.ENSSSCP00000032622	GO Function	GO:1901363	Heterocyclic compound binding
ENSSSCP00000032622	9823.ENSSSCP00000032622	GO Component	GO:0032991	Protein-containing complex
ENSSSCP00000032622	9823.ENSSSCP00000032622	GO Component	GO:1990904	Ribonucleoprotein complex
ENSSSCP00000032622	9823.ENSSSCP00000032622	COMPARTMENTS	GOCC:0005622	Intracellular
ENSSSCP00000032622	9823.ENSSSCP00000032622	Pfam	PF02994	L1 transposable element RBD-like domain
ENSSSCP00000032622	9823.ENSSSCP00000032622	Pfam	PF17489	L1 transposable element trimerization domain
ENSSSCP00000032622	9823.ENSSSCP00000032622	Pfam	PF17490	L1 transposable element dsRBD-like domain
FGD6	9823.ENSSSCP00000055665	GO Process	GO:0043087	Regulation of GTPase activity
FGD6	9823.ENSSSCP00000055665	GO Process	GO:0050790	Regulation of catalytic activity
FGD6	9823.ENSSSCP00000055665	GO Process	GO:0051336	Regulation of hydrolase activity
FGD6	9823.ENSSSCP00000055665	GO Process	GO:0065007	Biological regulation
FGD6	9823.ENSSSCP00000055665	GO Process	GO:0065009	Regulation of molecular function
FGD6	9823.ENSSSCP00000055665	GO Function	GO:0005085	Guanyl-nucleotide exchange factor activity
FGD6	9823.ENSSSCP00000055665	GO Function	GO:0005488	Binding
FGD6	9823.ENSSSCP00000055665	GO Function	GO:0030234	Enzyme regulator activity
FGD6	9823.ENSSSCP00000055665	GO Function	GO:0030695	GTPase regulator activity
FGD6	9823.ENSSSCP00000055665	GO Function	GO:0043167	Ion binding
FGD6	9823.ENSSSCP00000055665	GO Function	GO:0043169	Cation binding
FGD6	9823.ENSSSCP00000055665	GO Function	GO:0046872	Metal ion binding
FGD6	9823.ENSSSCP00000055665	GO Function	GO:0060589	Nucleoside-triphosphatase regulator activity
FGD6	9823.ENSSSCP00000055665	GO Function	GO:0098772	Molecular function regulator activity
FGD6	9823.ENSSSCP00000055665	GO Component	GO:0005622	Intracellular anatomical structure
FGD6	9823.ENSSSCP00000055665	GO Component	GO:0005737	Cytoplasm
FGD6	9823.ENSSSCP00000055665	GO Component	GO:0005856	Cytoskeleton
FGD6	9823.ENSSSCP00000055665	GO Component	GO:0043226	Organelle
FGD6	9823.ENSSSCP00000055665	GO Component	GO:0043228	Non-membrane-bounded organelle
FGD6	9823.ENSSSCP00000055665	GO Component	GO:0043229	Intracellular organelle
FGD6	9823.ENSSSCP00000055665	GO Component	GO:0043232	Intracellular non-membrane-bounded organelle
FGD6	9823.ENSSSCP00000055665	GO Component	GO:0110165	Cellular anatomical entity
FGD6	9823.ENSSSCP00000055665	STRING clusters	CL:16884	Mixed, incl. Melanoma-associated antigen, and B-box-type zinc finger
FGD6	9823.ENSSSCP00000055665	STRING clusters	CL:16885	Mixed, incl. B-box-type zinc finger, and Phosphatase 2C, C-terminal domain superfamily
FGD6	9823.ENSSSCP00000055665	STRING clusters	CL:17029	Mostly uncharacterized, incl. Phosphatase 2C, C-terminal domain superfamily, and Deltex family
FGD6	9823.ENSSSCP00000055665	STRING clusters	CL:17030	Mixed, incl. NDRG, and FYN-binding protein 1/2-like
FGD6	9823.ENSSSCP00000055665	STRING clusters	CL:17045	Mixed, incl. FYN-binding protein 1/2-like, and Leukotriene D4 metabolic process
FGD6	9823.ENSSSCP00000055665	TISSUES	BTO:0000000	Tissues, cell types and enzyme sources
FGD6	9823.ENSSSCP00000055665	TISSUES	BTO:0000042	Animal
FGD6	9823.ENSSSCP00000055665	TISSUES	BTO:0001489	Whole body
FGD6	9823.ENSSSCP00000055665	COMPARTMENTS	GOCC:0001726	Ruffle
FGD6	9823.ENSSSCP00000055665	COMPARTMENTS	GOCC:0005622	Intracellular
FGD6	9823.ENSSSCP00000055665	COMPARTMENTS	GOCC:0030027	Lamellipodium
FGD6	9823.ENSSSCP00000055665	COMPARTMENTS	GOCC:0031252	Cell leading edge
FGD6	9823.ENSSSCP00000055665	COMPARTMENTS	GOCC:0042995	Cell projection
FGD6	9823.ENSSSCP00000055665	COMPARTMENTS	GOCC:0043226	Organelle
FGD6	9823.ENSSSCP00000055665	COMPARTMENTS	GOCC:0043227	Membrane-bounded organelle
FGD6	9823.ENSSSCP00000055665	COMPARTMENTS	GOCC:0110165	Cellular anatomical entity
FGD6	9823.ENSSSCP00000055665	COMPARTMENTS	GOCC:0120025	Plasma membrane bounded cell projection
FGD6	9823.ENSSSCP00000055665	UniProt Keywords	KW-0175	Coiled coil
FGD6	9823.ENSSSCP00000055665	UniProt Keywords	KW-0479	Metal-binding
FGD6	9823.ENSSSCP00000055665	UniProt Keywords	KW-0862	Zinc
FGD6	9823.ENSSSCP00000055665	UniProt Keywords	KW-0863	Zinc-finger
FGD6	9823.ENSSSCP00000055665	SMART	SM00064	Protein present in Fab1, YOTB, Vac1, and EEA1
FGD6	9823.ENSSSCP00000055665	SMART	SM00233	Pleckstrin homology domain.
FGD6	9823.ENSSSCP00000055665	SMART	SM00325	Guanine nucleotide exchange factor for Rho/Rac/Cdc42-like GTPases
FRYL	9823.ENSSSCP00000043071	GO Process	GO:0000902	Cell morphogenesis
FRYL	9823.ENSSSCP00000043071	GO Process	GO:0007275	Multicellular organism development
FRYL	9823.ENSSSCP00000043071	GO Process	GO:0007399	Nervous system development
FRYL	9823.ENSSSCP00000043071	GO Process	GO:0009653	Anatomical structure morphogenesis
FRYL	9823.ENSSSCP00000043071	GO Process	GO:0009987	Cellular process
FRYL	9823.ENSSSCP00000043071	GO Process	GO:0016043	Cellular component organization
FRYL	9823.ENSSSCP00000043071	GO Process	GO:0022008	Neurogenesis
FRYL	9823.ENSSSCP00000043071	GO Process	GO:0030030	Cell projection organization
FRYL	9823.ENSSSCP00000043071	GO Process	GO:0030154	Cell differentiation
FRYL	9823.ENSSSCP00000043071	GO Process	GO:0030182	Neuron differentiation
FRYL	9823.ENSSSCP00000043071	GO Process	GO:0031175	Neuron projection development
FRYL	9823.ENSSSCP00000043071	GO Process	GO:0032501	Multicellular organismal process
FRYL	9823.ENSSSCP00000043071	GO Process	GO:0032502	Developmental process
FRYL	9823.ENSSSCP00000043071	GO Process	GO:0048468	Cell development
FRYL	9823.ENSSSCP00000043071	GO Process	GO:0048666	Neuron development
FRYL	9823.ENSSSCP00000043071	GO Process	GO:0048699	Generation of neurons
FRYL	9823.ENSSSCP00000043071	GO Process	GO:0048731	System development
FRYL	9823.ENSSSCP00000043071	GO Process	GO:0048856	Anatomical structure development
FRYL	9823.ENSSSCP00000043071	GO Process	GO:0048869	Cellular developmental process
FRYL	9823.ENSSSCP00000043071	GO Process	GO:0071840	Cellular component organization or biogenesis
FRYL	9823.ENSSSCP00000043071	GO Process	GO:0120036	Plasma membrane bounded cell projection organization
FRYL	9823.ENSSSCP00000043071	GO Function	GO:0004857	Enzyme inhibitor activity
FRYL	9823.ENSSSCP00000043071	GO Function	GO:0030234	Enzyme regulator activity
FRYL	9823.ENSSSCP00000043071	GO Function	GO:0098772	Molecular function regulator activity
FRYL	9823.ENSSSCP00000043071	GO Component	GO:0005622	Intracellular anatomical structure
FRYL	9823.ENSSSCP00000043071	GO Component	GO:0005737	Cytoplasm
FRYL	9823.ENSSSCP00000043071	GO Component	GO:0005938	Cell cortex
FRYL	9823.ENSSSCP00000043071	GO Component	GO:0030427	Site of polarized growth
FRYL	9823.ENSSSCP00000043071	GO Component	GO:0071944	Cell periphery
FRYL	9823.ENSSSCP00000043071	GO Component	GO:0110165	Cellular anatomical entity
FRYL	9823.ENSSSCP00000043071	STRING clusters	CL:32842	Mostly uncharacterized, incl. Inositol trisphosphate biosynthetic process, and Laminin interactions
FRYL	9823.ENSSSCP00000043071	STRING clusters	CL:32843	Mostly uncharacterized, incl. Inositol trisphosphate biosynthetic process, and Laminin interactions
FRYL	9823.ENSSSCP00000043071	STRING clusters	CL:32903	Mostly uncharacterized, incl. Dendritic microtubule, and Protein strawberry notch
FRYL	9823.ENSSSCP00000043071	STRING clusters	CL:32905	Mixed, incl. CA3 pyramidal cell dendrite, and Cell morphogenesis C-terminal
FRYL	9823.ENSSSCP00000043071	TISSUES	BTO:0000000	Tissues, cell types and enzyme sources
FRYL	9823.ENSSSCP00000043071	TISSUES	BTO:0000042	Animal
FRYL	9823.ENSSSCP00000043071	COMPARTMENTS	GOCC:0005622	Intracellular
FRYL	9823.ENSSSCP00000043071	UniProt Keywords	KW-0175	Coiled coil
FRYL	9823.ENSSSCP00000043071	Pfam	PF14222	Cell morphogenesis N-terminal
FRYL	9823.ENSSSCP00000043071	Pfam	PF14225	Cell morphogenesis C-terminal
FRYL	9823.ENSSSCP00000043071	Pfam	PF14228	Cell morphogenesis central region
GAS2L2	9823.ENSSSCP00000059318	GO Process	GO:0000226	Microtubule cytoskeleton organization
GAS2L2	9823.ENSSSCP00000059318	GO Process	GO:0001578	Microtubule bundle formation
GAS2L2	9823.ENSSSCP00000059318	GO Process	GO:0003352	Regulation of cilium movement
GAS2L2	9823.ENSSSCP00000059318	GO Process	GO:0003356	Regulation of cilium beat frequency
GAS2L2	9823.ENSSSCP00000059318	GO Process	GO:0006996	Organelle organization
GAS2L2	9823.ENSSSCP00000059318	GO Process	GO:0007010	Cytoskeleton organization
GAS2L2	9823.ENSSSCP00000059318	GO Process	GO:0007015	Actin filament organization
GAS2L2	9823.ENSSSCP00000059318	GO Process	GO:0007017	Microtubule-based process
GAS2L2	9823.ENSSSCP00000059318	GO Process	GO:0007026	Negative regulation of microtubule depolymerization
GAS2L2	9823.ENSSSCP00000059318	GO Process	GO:0008104	Protein localization
GAS2L2	9823.ENSSSCP00000059318	GO Process	GO:0008277	Regulation of G protein-coupled receptor signaling pathway
GAS2L2	9823.ENSSSCP00000059318	GO Process	GO:0009966	Regulation of signal transduction
GAS2L2	9823.ENSSSCP00000059318	GO Process	GO:0009967	Positive regulation of signal transduction
GAS2L2	9823.ENSSSCP00000059318	GO Process	GO:0009987	Cellular process
GAS2L2	9823.ENSSSCP00000059318	GO Process	GO:0010639	Negative regulation of organelle organization
GAS2L2	9823.ENSSSCP00000059318	GO Process	GO:0010646	Regulation of cell communication
GAS2L2	9823.ENSSSCP00000059318	GO Process	GO:0010647	Positive regulation of cell communication
GAS2L2	9823.ENSSSCP00000059318	GO Process	GO:0016043	Cellular component organization
GAS2L2	9823.ENSSSCP00000059318	GO Process	GO:0023051	Regulation of signaling
GAS2L2	9823.ENSSSCP00000059318	GO Process	GO:0023056	Positive regulation of signaling
GAS2L2	9823.ENSSSCP00000059318	GO Process	GO:0030029	Actin filament-based process
GAS2L2	9823.ENSSSCP00000059318	GO Process	GO:0030036	Actin cytoskeleton organization
GAS2L2	9823.ENSSSCP00000059318	GO Process	GO:0031110	Regulation of microtubule polymerization or depolymerization
GAS2L2	9823.ENSSSCP00000059318	GO Process	GO:0031111	Negative regulation of microtubule polymerization or depolymerization
GAS2L2	9823.ENSSSCP00000059318	GO Process	GO:0031114	Regulation of microtubule depolymerization
GAS2L2	9823.ENSSSCP00000059318	GO Process	GO:0032886	Regulation of microtubule-based process
GAS2L2	9823.ENSSSCP00000059318	GO Process	GO:0033036	Macromolecule localization
GAS2L2	9823.ENSSSCP00000059318	GO Process	GO:0033043	Regulation of organelle organization
GAS2L2	9823.ENSSSCP00000059318	GO Process	GO:0033365	Protein localization to organelle
GAS2L2	9823.ENSSSCP00000059318	GO Process	GO:0035372	Protein localization to microtubule
GAS2L2	9823.ENSSSCP00000059318	GO Process	GO:0040012	Regulation of locomotion
GAS2L2	9823.ENSSSCP00000059318	GO Process	GO:0043242	Negative regulation of protein-containing complex disassembly
GAS2L2	9823.ENSSSCP00000059318	GO Process	GO:0043244	Regulation of protein-containing complex disassembly
GAS2L2	9823.ENSSSCP00000059318	GO Process	GO:0044380	Protein localization to cytoskeleton
GAS2L2	9823.ENSSSCP00000059318	GO Process	GO:0045745	Positive regulation of G protein-coupled receptor signaling pathway
GAS2L2	9823.ENSSSCP00000059318	GO Process	GO:0048518	Positive regulation of biological process
GAS2L2	9823.ENSSSCP00000059318	GO Process	GO:0048519	Negative regulation of biological process
GAS2L2	9823.ENSSSCP00000059318	GO Process	GO:0048522	Positive regulation of cellular process
GAS2L2	9823.ENSSSCP00000059318	GO Process	GO:0048523	Negative regulation of cellular process
GAS2L2	9823.ENSSSCP00000059318	GO Process	GO:0048583	Regulation of response to stimulus
GAS2L2	9823.ENSSSCP00000059318	GO Process	GO:0048584	Positive regulation of response to stimulus
GAS2L2	9823.ENSSSCP00000059318	GO Process	GO:0050789	Regulation of biological process
GAS2L2	9823.ENSSSCP00000059318	GO Process	GO:0050794	Regulation of cellular process
GAS2L2	9823.ENSSSCP00000059318	GO Process	GO:0051128	Regulation of cellular component organization
GAS2L2	9823.ENSSSCP00000059318	GO Process	GO:0051129	Negative regulation of cellular component organization
GAS2L2	9823.ENSSSCP00000059318	GO Process	GO:0051179	Localization
GAS2L2	9823.ENSSSCP00000059318	GO Process	GO:0051493	Regulation of cytoskeleton organization
GAS2L2	9823.ENSSSCP00000059318	GO Process	GO:0051494	Negative regulation of cytoskeleton organization
GAS2L2	9823.ENSSSCP00000059318	GO Process	GO:0051641	Cellular localization
GAS2L2	9823.ENSSSCP00000059318	GO Process	GO:0051764	Actin crosslink formation
GAS2L2	9823.ENSSSCP00000059318	GO Process	GO:0060295	Regulation of cilium movement involved in cell motility
GAS2L2	9823.ENSSSCP00000059318	GO Process	GO:0060296	Regulation of cilium beat frequency involved in ciliary motility
GAS2L2	9823.ENSSSCP00000059318	GO Process	GO:0060632	Regulation of microtubule-based movement
GAS2L2	9823.ENSSSCP00000059318	GO Process	GO:0065007	Biological regulation
GAS2L2	9823.ENSSSCP00000059318	GO Process	GO:0065008	Regulation of biological quality
GAS2L2	9823.ENSSSCP00000059318	GO Process	GO:0070507	Regulation of microtubule cytoskeleton organization
GAS2L2	9823.ENSSSCP00000059318	GO Process	GO:0070727	Cellular macromolecule localization
GAS2L2	9823.ENSSSCP00000059318	GO Process	GO:0071840	Cellular component organization or biogenesis
GAS2L2	9823.ENSSSCP00000059318	GO Process	GO:0072698	Protein localization to microtubule cytoskeleton
GAS2L2	9823.ENSSSCP00000059318	GO Process	GO:0097435	Supramolecular fiber organization
GAS2L2	9823.ENSSSCP00000059318	GO Process	GO:1901879	Regulation of protein depolymerization
GAS2L2	9823.ENSSSCP00000059318	GO Process	GO:1901880	Negative regulation of protein depolymerization
GAS2L2	9823.ENSSSCP00000059318	GO Process	GO:1902019	Regulation of cilium-dependent cell motility
GAS2L2	9823.ENSSSCP00000059318	GO Process	GO:1902903	Regulation of supramolecular fiber organization
GAS2L2	9823.ENSSSCP00000059318	GO Process	GO:1902904	Negative regulation of supramolecular fiber organization
GAS2L2	9823.ENSSSCP00000059318	GO Process	GO:1904825	Protein localization to microtubule plus-end
GAS2L2	9823.ENSSSCP00000059318	GO Process	GO:1905725	Protein localization to microtubule end
GAS2L2	9823.ENSSSCP00000059318	GO Process	GO:2000145	Regulation of cell motility
GAS2L2	9823.ENSSSCP00000059318	GO Function	GO:0001965	G-protein alpha-subunit binding
GAS2L2	9823.ENSSSCP00000059318	GO Function	GO:0003779	Actin binding
GAS2L2	9823.ENSSSCP00000059318	GO Function	GO:0005488	Binding
GAS2L2	9823.ENSSSCP00000059318	GO Function	GO:0005515	Protein binding
GAS2L2	9823.ENSSSCP00000059318	GO Function	GO:0008017	Microtubule binding
GAS2L2	9823.ENSSSCP00000059318	GO Function	GO:0008092	Cytoskeletal protein binding
GAS2L2	9823.ENSSSCP00000059318	GO Function	GO:0008093	Cytoskeletal anchor activity
GAS2L2	9823.ENSSSCP00000059318	GO Function	GO:0015631	Tubulin binding
GAS2L2	9823.ENSSSCP00000059318	GO Function	GO:0030674	Protein-macromolecule adaptor activity
GAS2L2	9823.ENSSSCP00000059318	GO Function	GO:0044877	Protein-containing complex binding
GAS2L2	9823.ENSSSCP00000059318	GO Function	GO:0051015	Actin filament binding
GAS2L2	9823.ENSSSCP00000059318	GO Function	GO:0060090	Molecular adaptor activity
GAS2L2	9823.ENSSSCP00000059318	GO Component	GO:0005622	Intracellular anatomical structure
GAS2L2	9823.ENSSSCP00000059318	GO Component	GO:0005737	Cytoplasm
GAS2L2	9823.ENSSSCP00000059318	GO Component	GO:0005815	Microtubule organizing center
GAS2L2	9823.ENSSSCP00000059318	GO Component	GO:0005856	Cytoskeleton
GAS2L2	9823.ENSSSCP00000059318	GO Component	GO:0005874	Microtubule
GAS2L2	9823.ENSSSCP00000059318	GO Component	GO:0005884	Actin filament
GAS2L2	9823.ENSSSCP00000059318	GO Component	GO:0005886	Plasma membrane
GAS2L2	9823.ENSSSCP00000059318	GO Component	GO:0005929	Cilium
GAS2L2	9823.ENSSSCP00000059318	GO Component	GO:0015629	Actin cytoskeleton
GAS2L2	9823.ENSSSCP00000059318	GO Component	GO:0015630	Microtubule cytoskeleton
GAS2L2	9823.ENSSSCP00000059318	GO Component	GO:0016020	Membrane
GAS2L2	9823.ENSSSCP00000059318	GO Component	GO:0035371	Microtubule plus-end
GAS2L2	9823.ENSSSCP00000059318	GO Component	GO:0036064	Ciliary basal body
GAS2L2	9823.ENSSSCP00000059318	GO Component	GO:0042995	Cell projection
GAS2L2	9823.ENSSSCP00000059318	GO Component	GO:0043226	Organelle
GAS2L2	9823.ENSSSCP00000059318	GO Component	GO:0043227	Membrane-bounded organelle
GAS2L2	9823.ENSSSCP00000059318	GO Component	GO:0043228	Non-membrane-bounded organelle
GAS2L2	9823.ENSSSCP00000059318	GO Component	GO:0043229	Intracellular organelle
GAS2L2	9823.ENSSSCP00000059318	GO Component	GO:0043232	Intracellular non-membrane-bounded organelle
GAS2L2	9823.ENSSSCP00000059318	GO Component	GO:0071944	Cell periphery
GAS2L2	9823.ENSSSCP00000059318	GO Component	GO:0099080	Supramolecular complex
GAS2L2	9823.ENSSSCP00000059318	GO Component	GO:0099081	Supramolecular polymer
GAS2L2	9823.ENSSSCP00000059318	GO Component	GO:0099512	Supramolecular fiber
GAS2L2	9823.ENSSSCP00000059318	GO Component	GO:0099513	Polymeric cytoskeletal fiber
GAS2L2	9823.ENSSSCP00000059318	GO Component	GO:0110165	Cellular anatomical entity
GAS2L2	9823.ENSSSCP00000059318	GO Component	GO:0120025	Plasma membrane bounded cell projection
GAS2L2	9823.ENSSSCP00000059318	GO Component	GO:1990752	Microtubule end
GAS2L2	9823.ENSSSCP00000059318	STRING clusters	CL:16697	Mostly uncharacterized, incl. Heme catabolic process, and Actin filament bundle assembly
GAS2L2	9823.ENSSSCP00000059318	STRING clusters	CL:16799	Mostly uncharacterized, incl. Protein lipoylation, and Positive regulation of response to tumor cell
GAS2L2	9823.ENSSSCP00000059318	STRING clusters	CL:16800	Mostly uncharacterized, incl. Protein lipoylation, and Positive regulation of response to tumor cell
GAS2L2	9823.ENSSSCP00000059318	STRING clusters	CL:16802	Mostly uncharacterized, incl. Protein lipoylation, and Detection of mechanical stimulus involved in sensory perception
GAS2L2	9823.ENSSSCP00000059318	STRING clusters	CL:16827	Mixed, incl. UNC-45/Cro1/She4, central domain, and Growth-Arrest-Specific Protein 2 Domain
GAS2L2	9823.ENSSSCP00000059318	TISSUES	BTO:0000000	Tissues, cell types and enzyme sources
GAS2L2	9823.ENSSSCP00000059318	TISSUES	BTO:0000042	Animal
GAS2L2	9823.ENSSSCP00000059318	TISSUES	BTO:0001489	Whole body
GAS2L2	9823.ENSSSCP00000059318	COMPARTMENTS	GOCC:0005622	Intracellular
GAS2L2	9823.ENSSSCP00000059318	COMPARTMENTS	GOCC:0005856	Cytoskeleton
GAS2L2	9823.ENSSSCP00000059318	COMPARTMENTS	GOCC:0005884	Actin filament
GAS2L2	9823.ENSSSCP00000059318	COMPARTMENTS	GOCC:0015629	Actin cytoskeleton
GAS2L2	9823.ENSSSCP00000059318	COMPARTMENTS	GOCC:0043226	Organelle
GAS2L2	9823.ENSSSCP00000059318	COMPARTMENTS	GOCC:0043228	Non-membrane-bounded organelle
GAS2L2	9823.ENSSSCP00000059318	COMPARTMENTS	GOCC:0043229	Intracellular organelle
GAS2L2	9823.ENSSSCP00000059318	COMPARTMENTS	GOCC:0043232	Intracellular non-membrane-bounded organelle
GAS2L2	9823.ENSSSCP00000059318	COMPARTMENTS	GOCC:0099080	Supramolecular complex
GAS2L2	9823.ENSSSCP00000059318	COMPARTMENTS	GOCC:0099081	Supramolecular polymer
GAS2L2	9823.ENSSSCP00000059318	COMPARTMENTS	GOCC:0099512	Supramolecular fiber
GAS2L2	9823.ENSSSCP00000059318	COMPARTMENTS	GOCC:0099513	Polymeric cytoskeletal fiber
GAS2L2	9823.ENSSSCP00000059318	COMPARTMENTS	GOCC:0110165	Cellular anatomical entity
GAS2L2	9823.ENSSSCP00000059318	Pfam	PF02187	Growth-Arrest-Specific Protein 2 Domain
GAS2L2	9823.ENSSSCP00000059318	InterPro	IPR001715	Calponin homology domain
GAS2L2	9823.ENSSSCP00000059318	InterPro	IPR003108	GAR domain
GAS2L2	9823.ENSSSCP00000059318	InterPro	IPR036534	GAR domain superfamily
GAS2L2	9823.ENSSSCP00000059318	InterPro	IPR036872	CH domain superfamily
GAS2L2	9823.ENSSSCP00000059318	SMART	SM00033	Calponin homology domain
HEATR6	9823.ENSSSCP00000055946	GO Function	GO:0003676	Nucleic acid binding
HEATR6	9823.ENSSSCP00000055946	GO Function	GO:0003723	RNA binding
HEATR6	9823.ENSSSCP00000055946	GO Function	GO:0005488	Binding
HEATR6	9823.ENSSSCP00000055946	GO Function	GO:0097159	Organic cyclic compound binding
HEATR6	9823.ENSSSCP00000055946	GO Function	GO:1901363	Heterocyclic compound binding
HEATR6	9823.ENSSSCP00000055946	STRING clusters	CL:27597	Mostly uncharacterized, incl. C-terminal to LisH motif., and Domain Homologous to E6-AP Carboxyl Terminus with
HEATR6	9823.ENSSSCP00000055946	STRING clusters	CL:27598	Mostly uncharacterized, incl. C-terminal to LisH motif., and Yippee domain
HEATR6	9823.ENSSSCP00000055946	STRING clusters	CL:27599	Mixed, incl. C-terminal to LisH motif., and Yippee domain
HEATR6	9823.ENSSSCP00000055946	STRING clusters	CL:27655	Mostly uncharacterized, incl. F-actin binding, and PHAF1/Protein broad-minded
HEATR6	9823.ENSSSCP00000055946	STRING clusters	CL:27669	Mixed, incl. Peptidyl-tRNA hydrolase PTH2, and Yippee domain
HEATR6	9823.ENSSSCP00000055946	TISSUES	BTO:0000000	Tissues, cell types and enzyme sources
HEATR6	9823.ENSSSCP00000055946	TISSUES	BTO:0000042	Animal
HEATR6	9823.ENSSSCP00000055946	TISSUES	BTO:0000081	Reproductive system
HEATR6	9823.ENSSSCP00000055946	TISSUES	BTO:0000083	Female reproductive system
HEATR6	9823.ENSSSCP00000055946	TISSUES	BTO:0000176	Carcinoma cell
HEATR6	9823.ENSSSCP00000055946	TISSUES	BTO:0000193	Rectal cancer cell
HEATR6	9823.ENSSSCP00000055946	TISSUES	BTO:0000415	Epithelioma cell
HEATR6	9823.ENSSSCP00000055946	TISSUES	BTO:0000431	Excretory gland
HEATR6	9823.ENSSSCP00000055946	TISSUES	BTO:0000522	Gland
HEATR6	9823.ENSSSCP00000055946	TISSUES	BTO:0000594	Liver cancer cell
HEATR6	9823.ENSSSCP00000055946	TISSUES	BTO:0000604	Adenocarcinoma cell
HEATR6	9823.ENSSSCP00000055946	TISSUES	BTO:0000608	Hepatoma cell
HEATR6	9823.ENSSSCP00000055946	TISSUES	BTO:0000634	Integument
HEATR6	9823.ENSSSCP00000055946	TISSUES	BTO:0000886	Mucosa
HEATR6	9823.ENSSSCP00000055946	TISSUES	BTO:0001422	Uterine endometrium
HEATR6	9823.ENSSSCP00000055946	TISSUES	BTO:0001424	Uterus
HEATR6	9823.ENSSSCP00000055946	TISSUES	BTO:0001489	Whole body
HEATR6	9823.ENSSSCP00000055946	TISSUES	BTO:0003091	Urogenital system
HEATR6	9823.ENSSSCP00000055946	TISSUES	BTO:0003099	Internal female genital organ
HEATR6	9823.ENSSSCP00000055946	Pfam	PF13251	Domain of unknown function (DUF4042)
HEATR6	9823.ENSSSCP00000055946	InterPro	IPR011989	Armadillo-like helical
HEATR6	9823.ENSSSCP00000055946	InterPro	IPR016024	Armadillo-type fold
HEATR6	9823.ENSSSCP00000055946	InterPro	IPR025283	Domain of unknown function DUF4042
HEATR9	9823.ENSSSCP00000018761	GO Process	GO:0002244	Hematopoietic progenitor cell differentiation
HEATR9	9823.ENSSSCP00000018761	GO Process	GO:0002376	Immune system process
HEATR9	9823.ENSSSCP00000018761	GO Process	GO:0002520	Immune system development
HEATR9	9823.ENSSSCP00000018761	GO Process	GO:0007275	Multicellular organism development
HEATR9	9823.ENSSSCP00000018761	GO Process	GO:0009987	Cellular process
HEATR9	9823.ENSSSCP00000018761	GO Process	GO:0030097	Hemopoiesis
HEATR9	9823.ENSSSCP00000018761	GO Process	GO:0030154	Cell differentiation
HEATR9	9823.ENSSSCP00000018761	GO Process	GO:0032501	Multicellular organismal process
HEATR9	9823.ENSSSCP00000018761	GO Process	GO:0032502	Developmental process
HEATR9	9823.ENSSSCP00000018761	GO Process	GO:0048513	Animal organ development
HEATR9	9823.ENSSSCP00000018761	GO Process	GO:0048534	Hematopoietic or lymphoid organ development
HEATR9	9823.ENSSSCP00000018761	GO Process	GO:0048731	System development
HEATR9	9823.ENSSSCP00000018761	GO Process	GO:0048856	Anatomical structure development
HEATR9	9823.ENSSSCP00000018761	GO Process	GO:0048869	Cellular developmental process
HEATR9	9823.ENSSSCP00000018761	STRING clusters	CL:16697	Mostly uncharacterized, incl. Heme catabolic process, and Actin filament bundle assembly
HEATR9	9823.ENSSSCP00000018761	STRING clusters	CL:16799	Mostly uncharacterized, incl. Protein lipoylation, and Positive regulation of response to tumor cell
HEATR9	9823.ENSSSCP00000018761	STRING clusters	CL:16800	Mostly uncharacterized, incl. Protein lipoylation, and Positive regulation of response to tumor cell
HEATR9	9823.ENSSSCP00000018761	STRING clusters	CL:16802	Mostly uncharacterized, incl. Protein lipoylation, and Detection of mechanical stimulus involved in sensory perception
HEATR9	9823.ENSSSCP00000018761	InterPro	IPR011989	Armadillo-like helical
HEATR9	9823.ENSSSCP00000018761	InterPro	IPR016024	Armadillo-type fold
HNF1B	9823.ENSSSCP00000069206	GO Process	GO:0000003	Reproduction
HNF1B	9823.ENSSSCP00000069206	GO Process	GO:0001655	Urogenital system development
HNF1B	9823.ENSSSCP00000069206	GO Process	GO:0001822	Kidney development
HNF1B	9823.ENSSSCP00000069206	GO Process	GO:0001889	Liver development
HNF1B	9823.ENSSSCP00000069206	GO Process	GO:0002790	Peptide secretion
HNF1B	9823.ENSSSCP00000069206	GO Process	GO:0003006	Developmental process involved in reproduction
HNF1B	9823.ENSSSCP00000069206	GO Process	GO:0006355	Regulation of transcription, DNA-templated
HNF1B	9823.ENSSSCP00000069206	GO Process	GO:0006357	Regulation of transcription by RNA polymerase II
HNF1B	9823.ENSSSCP00000069206	GO Process	GO:0006810	Transport
HNF1B	9823.ENSSSCP00000069206	GO Process	GO:0007154	Cell communication
HNF1B	9823.ENSSSCP00000069206	GO Process	GO:0007267	Cell-cell signaling
HNF1B	9823.ENSSSCP00000069206	GO Process	GO:0007275	Multicellular organism development
HNF1B	9823.ENSSSCP00000069206	GO Process	GO:0007548	Sex differentiation
HNF1B	9823.ENSSSCP00000069206	GO Process	GO:0008104	Protein localization
HNF1B	9823.ENSSSCP00000069206	GO Process	GO:0009306	Protein secretion
HNF1B	9823.ENSSSCP00000069206	GO Process	GO:0009889	Regulation of biosynthetic process
HNF1B	9823.ENSSSCP00000069206	GO Process	GO:0009891	Positive regulation of biosynthetic process
HNF1B	9823.ENSSSCP00000069206	GO Process	GO:0009893	Positive regulation of metabolic process
HNF1B	9823.ENSSSCP00000069206	GO Process	GO:0009914	Hormone transport
HNF1B	9823.ENSSSCP00000069206	GO Process	GO:0009987	Cellular process
HNF1B	9823.ENSSSCP00000069206	GO Process	GO:0010468	Regulation of gene expression
HNF1B	9823.ENSSSCP00000069206	GO Process	GO:0010556	Regulation of macromolecule biosynthetic process
HNF1B	9823.ENSSSCP00000069206	GO Process	GO:0010557	Positive regulation of macromolecule biosynthetic process
HNF1B	9823.ENSSSCP00000069206	GO Process	GO:0010604	Positive regulation of macromolecule metabolic process
HNF1B	9823.ENSSSCP00000069206	GO Process	GO:0010817	Regulation of hormone levels
HNF1B	9823.ENSSSCP00000069206	GO Process	GO:0015031	Protein transport
HNF1B	9823.ENSSSCP00000069206	GO Process	GO:0015833	Peptide transport
HNF1B	9823.ENSSSCP00000069206	GO Process	GO:0019219	Regulation of nucleobase-containing compound metabolic process
HNF1B	9823.ENSSSCP00000069206	GO Process	GO:0019222	Regulation of metabolic process
HNF1B	9823.ENSSSCP00000069206	GO Process	GO:0022414	Reproductive process
HNF1B	9823.ENSSSCP00000069206	GO Process	GO:0023052	Signaling
HNF1B	9823.ENSSSCP00000069206	GO Process	GO:0023061	Signal release
HNF1B	9823.ENSSSCP00000069206	GO Process	GO:0030072	Peptide hormone secretion
HNF1B	9823.ENSSSCP00000069206	GO Process	GO:0030073	Insulin secretion
HNF1B	9823.ENSSSCP00000069206	GO Process	GO:0031016	Pancreas development
HNF1B	9823.ENSSSCP00000069206	GO Process	GO:0031018	Endocrine pancreas development
HNF1B	9823.ENSSSCP00000069206	GO Process	GO:0031323	Regulation of cellular metabolic process
HNF1B	9823.ENSSSCP00000069206	GO Process	GO:0031325	Positive regulation of cellular metabolic process
HNF1B	9823.ENSSSCP00000069206	GO Process	GO:0031326	Regulation of cellular biosynthetic process
HNF1B	9823.ENSSSCP00000069206	GO Process	GO:0031328	Positive regulation of cellular biosynthetic process
HNF1B	9823.ENSSSCP00000069206	GO Process	GO:0032501	Multicellular organismal process
HNF1B	9823.ENSSSCP00000069206	GO Process	GO:0032502	Developmental process
HNF1B	9823.ENSSSCP00000069206	GO Process	GO:0032940	Secretion by cell
HNF1B	9823.ENSSSCP00000069206	GO Process	GO:0033036	Macromolecule localization
HNF1B	9823.ENSSSCP00000069206	GO Process	GO:0035270	Endocrine system development
HNF1B	9823.ENSSSCP00000069206	GO Process	GO:0035592	Establishment of protein localization to extracellular region
HNF1B	9823.ENSSSCP00000069206	GO Process	GO:0042886	Amide transport
HNF1B	9823.ENSSSCP00000069206	GO Process	GO:0045184	Establishment of protein localization
HNF1B	9823.ENSSSCP00000069206	GO Process	GO:0045893	Positive regulation of transcription, DNA-templated
HNF1B	9823.ENSSSCP00000069206	GO Process	GO:0045935	Positive regulation of nucleobase-containing compound metabolic process
HNF1B	9823.ENSSSCP00000069206	GO Process	GO:0046879	Hormone secretion
HNF1B	9823.ENSSSCP00000069206	GO Process	GO:0046903	Secretion
HNF1B	9823.ENSSSCP00000069206	GO Process	GO:0048513	Animal organ development
HNF1B	9823.ENSSSCP00000069206	GO Process	GO:0048518	Positive regulation of biological process
HNF1B	9823.ENSSSCP00000069206	GO Process	GO:0048522	Positive regulation of cellular process
HNF1B	9823.ENSSSCP00000069206	GO Process	GO:0048608	Reproductive structure development
HNF1B	9823.ENSSSCP00000069206	GO Process	GO:0048731	System development
HNF1B	9823.ENSSSCP00000069206	GO Process	GO:0048732	Gland development
HNF1B	9823.ENSSSCP00000069206	GO Process	GO:0048806	Genitalia development
HNF1B	9823.ENSSSCP00000069206	GO Process	GO:0048856	Anatomical structure development
HNF1B	9823.ENSSSCP00000069206	GO Process	GO:0050789	Regulation of biological process
HNF1B	9823.ENSSSCP00000069206	GO Process	GO:0050794	Regulation of cellular process
HNF1B	9823.ENSSSCP00000069206	GO Process	GO:0051171	Regulation of nitrogen compound metabolic process
HNF1B	9823.ENSSSCP00000069206	GO Process	GO:0051173	Positive regulation of nitrogen compound metabolic process
HNF1B	9823.ENSSSCP00000069206	GO Process	GO:0051179	Localization
HNF1B	9823.ENSSSCP00000069206	GO Process	GO:0051234	Establishment of localization
HNF1B	9823.ENSSSCP00000069206	GO Process	GO:0051252	Regulation of RNA metabolic process
HNF1B	9823.ENSSSCP00000069206	GO Process	GO:0051254	Positive regulation of RNA metabolic process
HNF1B	9823.ENSSSCP00000069206	GO Process	GO:0051641	Cellular localization
HNF1B	9823.ENSSSCP00000069206	GO Process	GO:0060255	Regulation of macromolecule metabolic process
HNF1B	9823.ENSSSCP00000069206	GO Process	GO:0061008	Hepaticobiliary system development
HNF1B	9823.ENSSSCP00000069206	GO Process	GO:0061458	Reproductive system development
HNF1B	9823.ENSSSCP00000069206	GO Process	GO:0065007	Biological regulation
HNF1B	9823.ENSSSCP00000069206	GO Process	GO:0065008	Regulation of biological quality
HNF1B	9823.ENSSSCP00000069206	GO Process	GO:0070727	Cellular macromolecule localization
HNF1B	9823.ENSSSCP00000069206	GO Process	GO:0071692	Protein localization to extracellular region
HNF1B	9823.ENSSSCP00000069206	GO Process	GO:0071702	Organic substance transport
HNF1B	9823.ENSSSCP00000069206	GO Process	GO:0071705	Nitrogen compound transport
HNF1B	9823.ENSSSCP00000069206	GO Process	GO:0072001	Renal system development
HNF1B	9823.ENSSSCP00000069206	GO Process	GO:0080090	Regulation of primary metabolic process
HNF1B	9823.ENSSSCP00000069206	GO Process	GO:0140352	Export from cell
HNF1B	9823.ENSSSCP00000069206	GO Process	GO:1902680	Positive regulation of RNA biosynthetic process
HNF1B	9823.ENSSSCP00000069206	GO Process	GO:1903506	Regulation of nucleic acid-templated transcription
HNF1B	9823.ENSSSCP00000069206	GO Process	GO:1903508	Positive regulation of nucleic acid-templated transcription
HNF1B	9823.ENSSSCP00000069206	GO Process	GO:2001141	Regulation of RNA biosynthetic process
HNF1B	9823.ENSSSCP00000069206	GO Function	GO:0000976	Transcription cis-regulatory region binding
HNF1B	9823.ENSSSCP00000069206	GO Function	GO:0000977	RNA polymerase II transcription regulatory region sequence-specific DNA binding
HNF1B	9823.ENSSSCP00000069206	GO Function	GO:0000978	RNA polymerase II cis-regulatory region sequence-specific DNA binding
HNF1B	9823.ENSSSCP00000069206	GO Function	GO:0000981	DNA-binding transcription factor activity, RNA polymerase II-specific
HNF1B	9823.ENSSSCP00000069206	GO Function	GO:0000987	Cis-regulatory region sequence-specific DNA binding
HNF1B	9823.ENSSSCP00000069206	GO Function	GO:0001067	Transcription regulatory region nucleic acid binding
HNF1B	9823.ENSSSCP00000069206	GO Function	GO:0003676	Nucleic acid binding
HNF1B	9823.ENSSSCP00000069206	GO Function	GO:0003677	DNA binding
HNF1B	9823.ENSSSCP00000069206	GO Function	GO:0003690	Double-stranded DNA binding
HNF1B	9823.ENSSSCP00000069206	GO Function	GO:0003700	DNA-binding transcription factor activity
HNF1B	9823.ENSSSCP00000069206	GO Function	GO:0005488	Binding
HNF1B	9823.ENSSSCP00000069206	GO Function	GO:0005515	Protein binding
HNF1B	9823.ENSSSCP00000069206	GO Function	GO:0042802	Identical protein binding
HNF1B	9823.ENSSSCP00000069206	GO Function	GO:0042803	Protein homodimerization activity
HNF1B	9823.ENSSSCP00000069206	GO Function	GO:0043565	Sequence-specific DNA binding
HNF1B	9823.ENSSSCP00000069206	GO Function	GO:0046983	Protein dimerization activity
HNF1B	9823.ENSSSCP00000069206	GO Function	GO:0097159	Organic cyclic compound binding
HNF1B	9823.ENSSSCP00000069206	GO Function	GO:0140110	Transcription regulator activity
HNF1B	9823.ENSSSCP00000069206	GO Function	GO:1901363	Heterocyclic compound binding
HNF1B	9823.ENSSSCP00000069206	GO Function	GO:1990837	Sequence-specific double-stranded DNA binding
HNF1B	9823.ENSSSCP00000069206	GO Component	GO:0005622	Intracellular anatomical structure
HNF1B	9823.ENSSSCP00000069206	GO Component	GO:0005634	Nucleus
HNF1B	9823.ENSSSCP00000069206	GO Component	GO:0043226	Organelle
HNF1B	9823.ENSSSCP00000069206	GO Component	GO:0043227	Membrane-bounded organelle
HNF1B	9823.ENSSSCP00000069206	GO Component	GO:0043229	Intracellular organelle
HNF1B	9823.ENSSSCP00000069206	GO Component	GO:0043231	Intracellular membrane-bounded organelle
HNF1B	9823.ENSSSCP00000069206	GO Component	GO:0110165	Cellular anatomical entity
HNF1B	9823.ENSSSCP00000069206	STRING clusters	CL:22775	Mixed, incl. Maturity onset diabetes of the young, and Peptidase S8, subtilisin, Ser-active site
HNF1B	9823.ENSSSCP00000069206	STRING clusters	CL:22776	Mixed, incl. Maturity onset diabetes of the young, and Peptidase S8, subtilisin, Ser-active site
HNF1B	9823.ENSSSCP00000069206	STRING clusters	CL:22777	Mixed, incl. Maturity onset diabetes of the young, and Peptidase S8, subtilisin, Ser-active site
HNF1B	9823.ENSSSCP00000069206	STRING clusters	CL:22778	Mixed, incl. Maturity onset diabetes of the young, and ATP sensitive Potassium channels
HNF1B	9823.ENSSSCP00000069206	STRING clusters	CL:22808	Mixed, incl. Hepatocyte nuclear factor 1, and Exocrine pancreas development
HNF1B	9823.ENSSSCP00000069206	KEGG	ssc04950	Maturity onset diabetes of the young
HNF1B	9823.ENSSSCP00000069206	TISSUES	BTO:0000000	Tissues, cell types and enzyme sources
HNF1B	9823.ENSSSCP00000069206	TISSUES	BTO:0000042	Animal
HNF1B	9823.ENSSSCP00000069206	TISSUES	BTO:0000431	Excretory gland
HNF1B	9823.ENSSSCP00000069206	TISSUES	BTO:0000522	Gland
HNF1B	9823.ENSSSCP00000069206	TISSUES	BTO:0000671	Kidney
HNF1B	9823.ENSSSCP00000069206	TISSUES	BTO:0001244	Urinary tract
HNF1B	9823.ENSSSCP00000069206	TISSUES	BTO:0001489	Whole body
HNF1B	9823.ENSSSCP00000069206	TISSUES	BTO:0001491	Viscus
HNF1B	9823.ENSSSCP00000069206	TISSUES	BTO:0003091	Urogenital system
HNF1B	9823.ENSSSCP00000069206	TISSUES	BTO:0003092	Urinary system
HNF1B	9823.ENSSSCP00000069206	COMPARTMENTS	GOCC:0005622	Intracellular
HNF1B	9823.ENSSSCP00000069206	COMPARTMENTS	GOCC:0005634	Nucleus
HNF1B	9823.ENSSSCP00000069206	COMPARTMENTS	GOCC:0043226	Organelle
HNF1B	9823.ENSSSCP00000069206	COMPARTMENTS	GOCC:0043227	Membrane-bounded organelle
HNF1B	9823.ENSSSCP00000069206	COMPARTMENTS	GOCC:0043229	Intracellular organelle
HNF1B	9823.ENSSSCP00000069206	COMPARTMENTS	GOCC:0043231	Intracellular membrane-bounded organelle
HNF1B	9823.ENSSSCP00000069206	COMPARTMENTS	GOCC:0110165	Cellular anatomical entity
HNF1B	9823.ENSSSCP00000069206	UniProt Keywords	KW-0010	Activator
HNF1B	9823.ENSSSCP00000069206	UniProt Keywords	KW-0238	DNA-binding
HNF1B	9823.ENSSSCP00000069206	UniProt Keywords	KW-0371	Homeobox
HNF1B	9823.ENSSSCP00000069206	UniProt Keywords	KW-0539	Nucleus
HNF1B	9823.ENSSSCP00000069206	UniProt Keywords	KW-0597	Phosphoprotein
HNF1B	9823.ENSSSCP00000069206	UniProt Keywords	KW-0804	Transcription
HNF1B	9823.ENSSSCP00000069206	UniProt Keywords	KW-0805	Transcription regulation
HNF1B	9823.ENSSSCP00000069206	Pfam	PF04814	Hepatocyte nuclear factor 1 (HNF-1), N terminus
HNF1B	9823.ENSSSCP00000069206	InterPro	IPR001356	Homeobox domain
HNF1B	9823.ENSSSCP00000069206	InterPro	IPR006897	Hepatocyte nuclear factor 1, beta isoform, C-terminal
HNF1B	9823.ENSSSCP00000069206	InterPro	IPR006899	Hepatocyte nuclear factor 1, N-terminal
HNF1B	9823.ENSSSCP00000069206	InterPro	IPR009057	Homeobox-like domain superfamily
HNF1B	9823.ENSSSCP00000069206	InterPro	IPR010982	Lambda repressor-like, DNA-binding domain superfamily
HNF1B	9823.ENSSSCP00000069206	InterPro	IPR023219	Hepatocyte nuclear factor 1, N-terminal domain superfamily
HNF1B	9823.ENSSSCP00000069206	InterPro	IPR039066	Hepatocyte nuclear factor 1
HNF1B	9823.ENSSSCP00000069206	InterPro	IPR044866	HNF-1, dimerization domain
HNF1B	9823.ENSSSCP00000069206	InterPro	IPR044869	HNF-1, POU-specific (POUs) atypical domain
HNF1B	9823.ENSSSCP00000069206	SMART	SM00389	Homeodomain
I3L661_PIG	9823.ENSSSCP00000019512	GO Process	GO:0006355	Regulation of transcription, DNA-templated
I3L661_PIG	9823.ENSSSCP00000019512	GO Process	GO:0009889	Regulation of biosynthetic process
I3L661_PIG	9823.ENSSSCP00000019512	GO Process	GO:0009890	Negative regulation of biosynthetic process
I3L661_PIG	9823.ENSSSCP00000019512	GO Process	GO:0009892	Negative regulation of metabolic process
I3L661_PIG	9823.ENSSSCP00000019512	GO Process	GO:0010468	Regulation of gene expression
I3L661_PIG	9823.ENSSSCP00000019512	GO Process	GO:0010556	Regulation of macromolecule biosynthetic process
I3L661_PIG	9823.ENSSSCP00000019512	GO Process	GO:0010558	Negative regulation of macromolecule biosynthetic process
I3L661_PIG	9823.ENSSSCP00000019512	GO Process	GO:0010605	Negative regulation of macromolecule metabolic process
I3L661_PIG	9823.ENSSSCP00000019512	GO Process	GO:0019219	Regulation of nucleobase-containing compound metabolic process
I3L661_PIG	9823.ENSSSCP00000019512	GO Process	GO:0019222	Regulation of metabolic process
I3L661_PIG	9823.ENSSSCP00000019512	GO Process	GO:0031323	Regulation of cellular metabolic process
I3L661_PIG	9823.ENSSSCP00000019512	GO Process	GO:0031324	Negative regulation of cellular metabolic process
I3L661_PIG	9823.ENSSSCP00000019512	GO Process	GO:0031326	Regulation of cellular biosynthetic process
I3L661_PIG	9823.ENSSSCP00000019512	GO Process	GO:0031327	Negative regulation of cellular biosynthetic process
I3L661_PIG	9823.ENSSSCP00000019512	GO Process	GO:0045892	Negative regulation of transcription, DNA-templated
I3L661_PIG	9823.ENSSSCP00000019512	GO Process	GO:0045934	Negative regulation of nucleobase-containing compound metabolic process
I3L661_PIG	9823.ENSSSCP00000019512	GO Process	GO:0048519	Negative regulation of biological process
I3L661_PIG	9823.ENSSSCP00000019512	GO Process	GO:0048523	Negative regulation of cellular process
I3L661_PIG	9823.ENSSSCP00000019512	GO Process	GO:0050789	Regulation of biological process
I3L661_PIG	9823.ENSSSCP00000019512	GO Process	GO:0050794	Regulation of cellular process
I3L661_PIG	9823.ENSSSCP00000019512	GO Process	GO:0051171	Regulation of nitrogen compound metabolic process
I3L661_PIG	9823.ENSSSCP00000019512	GO Process	GO:0051172	Negative regulation of nitrogen compound metabolic process
I3L661_PIG	9823.ENSSSCP00000019512	GO Process	GO:0051252	Regulation of RNA metabolic process
I3L661_PIG	9823.ENSSSCP00000019512	GO Process	GO:0051253	Negative regulation of RNA metabolic process
I3L661_PIG	9823.ENSSSCP00000019512	GO Process	GO:0060255	Regulation of macromolecule metabolic process
I3L661_PIG	9823.ENSSSCP00000019512	GO Process	GO:0065007	Biological regulation
I3L661_PIG	9823.ENSSSCP00000019512	GO Process	GO:0080090	Regulation of primary metabolic process
I3L661_PIG	9823.ENSSSCP00000019512	GO Process	GO:1902679	Negative regulation of RNA biosynthetic process
I3L661_PIG	9823.ENSSSCP00000019512	GO Process	GO:1903506	Regulation of nucleic acid-templated transcription
I3L661_PIG	9823.ENSSSCP00000019512	GO Process	GO:1903507	Negative regulation of nucleic acid-templated transcription
I3L661_PIG	9823.ENSSSCP00000019512	GO Process	GO:2001141	Regulation of RNA biosynthetic process
I3L661_PIG	9823.ENSSSCP00000019512	GO Function	GO:0000976	Transcription cis-regulatory region binding
I3L661_PIG	9823.ENSSSCP00000019512	GO Function	GO:0001067	Transcription regulatory region nucleic acid binding
I3L661_PIG	9823.ENSSSCP00000019512	GO Function	GO:0003676	Nucleic acid binding
I3L661_PIG	9823.ENSSSCP00000019512	GO Function	GO:0003677	DNA binding
I3L661_PIG	9823.ENSSSCP00000019512	GO Function	GO:0003690	Double-stranded DNA binding
I3L661_PIG	9823.ENSSSCP00000019512	GO Function	GO:0003712	Transcription coregulator activity
I3L661_PIG	9823.ENSSSCP00000019512	GO Function	GO:0003714	Transcription corepressor activity
I3L661_PIG	9823.ENSSSCP00000019512	GO Function	GO:0005488	Binding
I3L661_PIG	9823.ENSSSCP00000019512	GO Function	GO:0005515	Protein binding
I3L661_PIG	9823.ENSSSCP00000019512	GO Function	GO:0019904	Protein domain specific binding
I3L661_PIG	9823.ENSSSCP00000019512	GO Function	GO:0043565	Sequence-specific DNA binding
I3L661_PIG	9823.ENSSSCP00000019512	GO Function	GO:0097159	Organic cyclic compound binding
I3L661_PIG	9823.ENSSSCP00000019512	GO Function	GO:0140110	Transcription regulator activity
I3L661_PIG	9823.ENSSSCP00000019512	GO Function	GO:1901363	Heterocyclic compound binding
I3L661_PIG	9823.ENSSSCP00000019512	GO Function	GO:1990837	Sequence-specific double-stranded DNA binding
I3L661_PIG	9823.ENSSSCP00000019512	GO Component	GO:0005622	Intracellular anatomical structure
I3L661_PIG	9823.ENSSSCP00000019512	GO Component	GO:0005634	Nucleus
I3L661_PIG	9823.ENSSSCP00000019512	GO Component	GO:0005654	Nucleoplasm
I3L661_PIG	9823.ENSSSCP00000019512	GO Component	GO:0005737	Cytoplasm
I3L661_PIG	9823.ENSSSCP00000019512	GO Component	GO:0005886	Plasma membrane
I3L661_PIG	9823.ENSSSCP00000019512	GO Component	GO:0008180	COP9 signalosome
I3L661_PIG	9823.ENSSSCP00000019512	GO Component	GO:0016020	Membrane
I3L661_PIG	9823.ENSSSCP00000019512	GO Component	GO:0016363	Nuclear matrix
I3L661_PIG	9823.ENSSSCP00000019512	GO Component	GO:0016604	Nuclear body
I3L661_PIG	9823.ENSSSCP00000019512	GO Component	GO:0016605	PML body
I3L661_PIG	9823.ENSSSCP00000019512	GO Component	GO:0016607	Nuclear speck
I3L661_PIG	9823.ENSSSCP00000019512	GO Component	GO:0030054	Cell junction
I3L661_PIG	9823.ENSSSCP00000019512	GO Component	GO:0030424	Axon
I3L661_PIG	9823.ENSSSCP00000019512	GO Component	GO:0030426	Growth cone
I3L661_PIG	9823.ENSSSCP00000019512	GO Component	GO:0030427	Site of polarized growth
I3L661_PIG	9823.ENSSSCP00000019512	GO Component	GO:0031974	Membrane-enclosed lumen
I3L661_PIG	9823.ENSSSCP00000019512	GO Component	GO:0031981	Nuclear lumen
I3L661_PIG	9823.ENSSSCP00000019512	GO Component	GO:0032991	Protein-containing complex
I3L661_PIG	9823.ENSSSCP00000019512	GO Component	GO:0034399	Nuclear periphery
I3L661_PIG	9823.ENSSSCP00000019512	GO Component	GO:0042995	Cell projection
I3L661_PIG	9823.ENSSSCP00000019512	GO Component	GO:0043005	Neuron projection
I3L661_PIG	9823.ENSSSCP00000019512	GO Component	GO:0043226	Organelle
I3L661_PIG	9823.ENSSSCP00000019512	GO Component	GO:0043227	Membrane-bounded organelle
I3L661_PIG	9823.ENSSSCP00000019512	GO Component	GO:0043229	Intracellular organelle
I3L661_PIG	9823.ENSSSCP00000019512	GO Component	GO:0043231	Intracellular membrane-bounded organelle
I3L661_PIG	9823.ENSSSCP00000019512	GO Component	GO:0043233	Organelle lumen
I3L661_PIG	9823.ENSSSCP00000019512	GO Component	GO:0070013	Intracellular organelle lumen
I3L661_PIG	9823.ENSSSCP00000019512	GO Component	GO:0071944	Cell periphery
I3L661_PIG	9823.ENSSSCP00000019512	GO Component	GO:0110165	Cellular anatomical entity
I3L661_PIG	9823.ENSSSCP00000019512	GO Component	GO:0120025	Plasma membrane bounded cell projection
I3L661_PIG	9823.ENSSSCP00000019512	GO Component	GO:0140513	Nuclear protein-containing complex
I3L661_PIG	9823.ENSSSCP00000019512	GO Component	GO:0150034	Distal axon
I3L661_PIG	9823.ENSSSCP00000019512	STRING clusters	CL:35282	Mixed, incl. Brain acid soluble protein 1, and Iron-containing outer mitochondrial membrane protein N-terminus
I3L661_PIG	9823.ENSSSCP00000019512	TISSUES	BTO:0000000	Tissues, cell types and enzyme sources
I3L661_PIG	9823.ENSSSCP00000019512	TISSUES	BTO:0000042	Animal
I3L661_PIG	9823.ENSSSCP00000019512	TISSUES	BTO:0000142	Brain
I3L661_PIG	9823.ENSSSCP00000019512	TISSUES	BTO:0000227	Central nervous system
I3L661_PIG	9823.ENSSSCP00000019512	TISSUES	BTO:0000231	Cerebral hemisphere
I3L661_PIG	9823.ENSSSCP00000019512	TISSUES	BTO:0000233	Cerebral cortex
I3L661_PIG	9823.ENSSSCP00000019512	TISSUES	BTO:0000239	Telencephalon
I3L661_PIG	9823.ENSSSCP00000019512	TISSUES	BTO:0000282	Head
I3L661_PIG	9823.ENSSSCP00000019512	TISSUES	BTO:0000478	Forebrain
I3L661_PIG	9823.ENSSSCP00000019512	TISSUES	BTO:0001484	Nervous system
I3L661_PIG	9823.ENSSSCP00000019512	TISSUES	BTO:0001489	Whole body
I3L661_PIG	9823.ENSSSCP00000019512	COMPARTMENTS	GOCC:0005622	Intracellular
I3L661_PIG	9823.ENSSSCP00000019512	COMPARTMENTS	GOCC:0005634	Nucleus
I3L661_PIG	9823.ENSSSCP00000019512	COMPARTMENTS	GOCC:0005654	Nucleoplasm
I3L661_PIG	9823.ENSSSCP00000019512	COMPARTMENTS	GOCC:0005886	Plasma membrane
I3L661_PIG	9823.ENSSSCP00000019512	COMPARTMENTS	GOCC:0016020	Membrane
I3L661_PIG	9823.ENSSSCP00000019512	COMPARTMENTS	GOCC:0016604	Nuclear body
I3L661_PIG	9823.ENSSSCP00000019512	COMPARTMENTS	GOCC:0016607	Nuclear speck
I3L661_PIG	9823.ENSSSCP00000019512	COMPARTMENTS	GOCC:0030424	Axon
I3L661_PIG	9823.ENSSSCP00000019512	COMPARTMENTS	GOCC:0030426	Growth cone
I3L661_PIG	9823.ENSSSCP00000019512	COMPARTMENTS	GOCC:0030427	Site of polarized growth
I3L661_PIG	9823.ENSSSCP00000019512	COMPARTMENTS	GOCC:0031974	Membrane-enclosed lumen
I3L661_PIG	9823.ENSSSCP00000019512	COMPARTMENTS	GOCC:0031981	Nuclear lumen
I3L661_PIG	9823.ENSSSCP00000019512	COMPARTMENTS	GOCC:0042995	Cell projection
I3L661_PIG	9823.ENSSSCP00000019512	COMPARTMENTS	GOCC:0043005	Neuron projection
I3L661_PIG	9823.ENSSSCP00000019512	COMPARTMENTS	GOCC:0043226	Organelle
I3L661_PIG	9823.ENSSSCP00000019512	COMPARTMENTS	GOCC:0043227	Membrane-bounded organelle
I3L661_PIG	9823.ENSSSCP00000019512	COMPARTMENTS	GOCC:0043229	Intracellular organelle
I3L661_PIG	9823.ENSSSCP00000019512	COMPARTMENTS	GOCC:0043231	Intracellular membrane-bounded organelle
I3L661_PIG	9823.ENSSSCP00000019512	COMPARTMENTS	GOCC:0043233	Organelle lumen
I3L661_PIG	9823.ENSSSCP00000019512	COMPARTMENTS	GOCC:0070013	Intracellular organelle lumen
I3L661_PIG	9823.ENSSSCP00000019512	COMPARTMENTS	GOCC:0071944	Cell periphery
I3L661_PIG	9823.ENSSSCP00000019512	COMPARTMENTS	GOCC:0110165	Cellular anatomical entity
I3L661_PIG	9823.ENSSSCP00000019512	COMPARTMENTS	GOCC:0120025	Plasma membrane bounded cell projection
I3L661_PIG	9823.ENSSSCP00000019512	COMPARTMENTS	GOCC:0150034	Distal axon
I3L661_PIG	9823.ENSSSCP00000019512	Pfam	PF05466	Brain acid soluble protein 1 (BASP1 protein)
I3L661_PIG	9823.ENSSSCP00000019512	InterPro	IPR008408	Brain acid soluble protein 1
LOC100515857	9823.ENSSSCP00000033681	GO Process	GO:0002376	Immune system process
LOC100515857	9823.ENSSSCP00000033681	GO Process	GO:0006935	Chemotaxis
LOC100515857	9823.ENSSSCP00000033681	GO Process	GO:0006950	Response to stress
LOC100515857	9823.ENSSSCP00000033681	GO Process	GO:0006952	Defense response
LOC100515857	9823.ENSSSCP00000033681	GO Process	GO:0006954	Inflammatory response
LOC100515857	9823.ENSSSCP00000033681	GO Process	GO:0006955	Immune response
LOC100515857	9823.ENSSSCP00000033681	GO Process	GO:0007154	Cell communication
LOC100515857	9823.ENSSSCP00000033681	GO Process	GO:0007165	Signal transduction
LOC100515857	9823.ENSSSCP00000033681	GO Process	GO:0007166	Cell surface receptor signaling pathway
LOC100515857	9823.ENSSSCP00000033681	GO Process	GO:0007186	G protein-coupled receptor signaling pathway
LOC100515857	9823.ENSSSCP00000033681	GO Process	GO:0009605	Response to external stimulus
LOC100515857	9823.ENSSSCP00000033681	GO Process	GO:0009607	Response to biotic stimulus
LOC100515857	9823.ENSSSCP00000033681	GO Process	GO:0009966	Regulation of signal transduction
LOC100515857	9823.ENSSSCP00000033681	GO Process	GO:0009967	Positive regulation of signal transduction
LOC100515857	9823.ENSSSCP00000033681	GO Process	GO:0009987	Cellular process
LOC100515857	9823.ENSSSCP00000033681	GO Process	GO:0010033	Response to organic substance
LOC100515857	9823.ENSSSCP00000033681	GO Process	GO:0010646	Regulation of cell communication
LOC100515857	9823.ENSSSCP00000033681	GO Process	GO:0010647	Positive regulation of cell communication
LOC100515857	9823.ENSSSCP00000033681	GO Process	GO:0016477	Cell migration
LOC100515857	9823.ENSSSCP00000033681	GO Process	GO:0019221	Cytokine-mediated signaling pathway
LOC100515857	9823.ENSSSCP00000033681	GO Process	GO:0023051	Regulation of signaling
LOC100515857	9823.ENSSSCP00000033681	GO Process	GO:0023052	Signaling
LOC100515857	9823.ENSSSCP00000033681	GO Process	GO:0023056	Positive regulation of signaling
LOC100515857	9823.ENSSSCP00000033681	GO Process	GO:0030593	Neutrophil chemotaxis
LOC100515857	9823.ENSSSCP00000033681	GO Process	GO:0030595	Leukocyte chemotaxis
LOC100515857	9823.ENSSSCP00000033681	GO Process	GO:0034097	Response to cytokine
LOC100515857	9823.ENSSSCP00000033681	GO Process	GO:0034612	Response to tumor necrosis factor
LOC100515857	9823.ENSSSCP00000033681	GO Process	GO:0040011	Locomotion
LOC100515857	9823.ENSSSCP00000033681	GO Process	GO:0042221	Response to chemical
LOC100515857	9823.ENSSSCP00000033681	GO Process	GO:0042330	Taxis
LOC100515857	9823.ENSSSCP00000033681	GO Process	GO:0043085	Positive regulation of catalytic activity
LOC100515857	9823.ENSSSCP00000033681	GO Process	GO:0043087	Regulation of GTPase activity
LOC100515857	9823.ENSSSCP00000033681	GO Process	GO:0043207	Response to external biotic stimulus
LOC100515857	9823.ENSSSCP00000033681	GO Process	GO:0043408	Regulation of MAPK cascade
LOC100515857	9823.ENSSSCP00000033681	GO Process	GO:0043410	Positive regulation of MAPK cascade
LOC100515857	9823.ENSSSCP00000033681	GO Process	GO:0043547	Positive regulation of GTPase activity
[truncated: 1,505 more rows]
