# Supplementary material for: Expression quantitative trait loci associated with performance traits, blood biochemical parameters, and cytokine profile in pigs
Source: Front Genet. 2025 Mar 5;16:1533424. doi: 10.3389/fgene.2025.1533424 (PMC11919875; doi:10.3389/fgene.2025.1533424)
Supplement: Supplementary file 2 [file DataSheet3.zip › string_interactions_psimi.xml]

<?xml version="1.0" encoding="utf-8" ?>
<entrySet level="2" version="5" xmlns="net:sf:psidev:mi" xmlns:xsi="http://www.w3.org/2001/XMLSchema-instance" xsi:schemaLocation="net:sf:psidev:mi http://psidev.sourceforge.net/mi/rel25/src/MIF25.xsd">
  <entry>
    <experimentList>
      <experimentDescription id="7">
        <names>
          <shortLabel>automated_textmining</shortLabel>
          <fullName>Unsupervised, automated mining of biomedical texts: analysis of protein-protein co-mentioning</fullName>
        </names>
        <bibref>
          <xref>
            <primaryRef db="pubmed" id="15808823"/>
            <secondaryRef db="pubmed" id="16046493"/>
          </xref>
        </bibref>
        <hostOrganismList>
          <hostOrganism ncbiTaxId="0">
            <names>
              <shortLabel>other/not applicable</shortLabel>
            </names>
          </hostOrganism>
        </hostOrganismList>
        <interactionDetectionMethod>
          <names>
            <shortLabel>predictive text mining</shortLabel>
          </names>
          <xref>
            <primaryRef db="PSI-MI" id="MI:0087"/>
          </xref>
        </interactionDetectionMethod>
        <participantIdentificationMethod>
          <names>
            <shortLabel>other/not applicable</shortLabel>
          </names>
          <xref>
            <primaryRef db="PSI-MI" id="MI:0686"/>
          </xref>
        </participantIdentificationMethod>
      </experimentDescription>
      <experimentDescription id="6">
        <names>
          <shortLabel>knowledge datamining</shortLabel>
          <fullName>Import of protein-protein association information from curated knowledge databases</fullName>
        </names>
        <bibref>
          <xref>
            <primaryRef db="pubmed" id="14681412"/>
            <secondaryRef db="pubmed" id="15608231"/>
          </xref>
        </bibref>
        <hostOrganismList>
          <hostOrganism ncbiTaxId="0">
            <names>
              <shortLabel>other/not applicable</shortLabel>
            </names>
          </hostOrganism>
        </hostOrganismList>
        <interactionDetectionMethod>
          <names>
            <shortLabel>experimental knowledge based</shortLabel>
          </names>
          <xref>
            <primaryRef db="PSI-MI" id="MI:0046"/>
          </xref>
        </interactionDetectionMethod>
        <participantIdentificationMethod>
          <names>
            <shortLabel>other/not applicable</shortLabel>
          </names>
          <xref>
            <primaryRef db="PSI-MI" id="MI:0686"/>
          </xref>
        </participantIdentificationMethod>
      </experimentDescription>
      <experimentDescription id="5">
        <names>
          <shortLabel>experimental_interaction_data</shortLabel>
          <fullName>Global analysis of protein-protein interaction data, obtained from the literature and from large-scale datasets (BIND database)</fullName>
        </names>
        <bibref>
          <xref>
            <primaryRef db="pubmed" id="15608229"/>
            <secondaryRef db="pubmed" id="15193308"/>
          </xref>
        </bibref>
        <hostOrganismList>
          <hostOrganism ncbiTaxId="0">
            <names>
              <shortLabel>other/not applicable</shortLabel>
            </names>
          </hostOrganism>
        </hostOrganismList>
        <interactionDetectionMethod>
          <names>
            <shortLabel>experimental knowledge based</shortLabel>
          </names>
          <xref>
            <primaryRef db="PSI-MI" id="MI:0046"/>
          </xref>
        </interactionDetectionMethod>
        <participantIdentificationMethod>
          <names>
            <shortLabel>other/not applicable</shortLabel>
          </names>
          <xref>
            <primaryRef db="PSI-MI" id="MI:0686"/>
          </xref>
        </participantIdentificationMethod>
      </experimentDescription>
      <experimentDescription id="4">
        <names>
          <shortLabel>gene_coexpression</shortLabel>
          <fullName>Combined analysis of available microarray data, co-expression analysis</fullName>
        </names>
        <bibref>
          <xref>
            <primaryRef db="pubmed" id="9843981"/>
            <secondaryRef db="pubmed" id="12934013"/>
          </xref>
        </bibref>
        <hostOrganismList>
          <hostOrganism ncbiTaxId="0">
            <names>
              <shortLabel>other/not applicable</shortLabel>
            </names>
          </hostOrganism>
        </hostOrganismList>
        <interactionDetectionMethod>
          <names>
            <shortLabel>coexpression</shortLabel>
          </names>
          <xref>
            <primaryRef db="PSI-MI" id="MI:2231"/>
          </xref>
        </interactionDetectionMethod>
        <participantIdentificationMethod>
          <names>
            <shortLabel>other/not applicable</shortLabel>
          </names>
          <xref>
            <primaryRef db="PSI-MI" id="MI:0686"/>
          </xref>
        </participantIdentificationMethod>
      </experimentDescription>
      <experimentDescription id="3">
        <names>
          <shortLabel>gene_cooccurence</shortLabel>
          <fullName>Analysis of presence/absence patterns of genes in genomes: functional partners co-occur</fullName>
        </names>
        <bibref>
          <xref>
            <primaryRef db="pubmed" id="10200254"/>
            <secondaryRef db="pubmed" id="12519996"/>
          </xref>
        </bibref>
        <hostOrganismList>
          <hostOrganism ncbiTaxId="0">
            <names>
              <shortLabel>other/not applicable</shortLabel>
            </names>
          </hostOrganism>
        </hostOrganismList>
        <interactionDetectionMethod>
          <names>
            <shortLabel>sequence based phylogenetic profile</shortLabel>
          </names>
          <xref>
            <primaryRef db="PSI-MI" id="MI:0100"/>
          </xref>
        </interactionDetectionMethod>
        <participantIdentificationMethod>
          <names>
            <shortLabel>other/not applicable</shortLabel>
          </names>
          <xref>
            <primaryRef db="PSI-MI" id="MI:0686"/>
          </xref>
        </participantIdentificationMethod>
      </experimentDescription>
      <experimentDescription id="2">
        <names>
          <shortLabel>gene_fusion_events</shortLabel>
          <fullName>Detection of gene fusion events: functional linkage inferred for the separate components in other genomes</fullName>
        </names>
        <bibref>
          <xref>
            <primaryRef db="pubmed" id="10427000"/>
            <secondaryRef db="pubmed" id="12519996"/>
            <secondaryRef db="pubmed" id="10573422"/>
          </xref>
        </bibref>
        <hostOrganismList>
          <hostOrganism ncbiTaxId="0">
            <names>
              <shortLabel>other/not applicable</shortLabel>
            </names>
          </hostOrganism>
        </hostOrganismList>
        <interactionDetectionMethod>
          <names>
            <shortLabel>domain fusion</shortLabel>
          </names>
          <xref>
            <primaryRef db="PSI-MI" id="MI:0036"/>
          </xref>
        </interactionDetectionMethod>
        <participantIdentificationMethod>
          <names>
            <shortLabel>other/not applicable</shortLabel>
          </names>
          <xref>
            <primaryRef db="PSI-MI" id="MI:0686"/>
          </xref>
        </participantIdentificationMethod>
      </experimentDescription>
      <experimentDescription id="1">
        <bibref>
          <xref>
            <primaryRef db="pubmed" id="10077608"/>
            <secondaryRef db="pubmed" id="12519996"/>
            <secondaryRef db="pubmed" id="9787636"/>
          </xref>
        </bibref>
        <hostOrganismList>
          <hostOrganism ncbiTaxId="0">
            <names>
              <shortLabel>other/not applicable</shortLabel>
            </names>
          </hostOrganism>
        </hostOrganismList>
        <interactionDetectionMethod>
          <names>
            <shortLabel>gene neighborhoods</shortLabel>
          </names>
          <xref>
            <primaryRef db="PSI-MI" id="MI:0057"/>
          </xref>
        </interactionDetectionMethod>
        <participantIdentificationMethod>
          <names>
            <shortLabel>other/not applicable</shortLabel>
          </names>
          <xref>
            <primaryRef db="PSI-MI" id="MI:0686"/>
          </xref>
        </participantIdentificationMethod>
      </experimentDescription>
      <experimentDescription id="0">
        <names>
          <shortLabel>combined_confidence</shortLabel>
          <fullName>Probabilistic, benchmarked integration of all evidence types: combined confidence score of predicted functional association (range 0.0 to 1.0)</fullName>
        </names>
        <bibref>
          <xref>
            <primaryRef db="pubmed" id="15608232"/>
            <secondaryRef db="pubmed" id="12519996"/>
          </xref>
        </bibref>
        <hostOrganismList>
          <hostOrganism ncbiTaxId="0">
            <names>
              <shortLabel>other/not applicable</shortLabel>
            </names>
          </hostOrganism>
        </hostOrganismList>
        <interactionDetectionMethod>
          <names>
            <shortLabel>other/not applicable</shortLabel>
          </names>
          <xref>
            <primaryRef db="PSI-MI" id="MI:0686"/>
          </xref>
        </interactionDetectionMethod>
        <participantIdentificationMethod>
          <names>
            <shortLabel>other/not applicable</shortLabel>
          </names>
          <xref>
            <primaryRef db="PSI-MI" id="MI:0686"/>
          </xref>
        </participantIdentificationMethod>
      </experimentDescription>
    </experimentList>
    <interactorList>      <interactor id="101">
        <names>
          <shortLabel>NR2C1</shortLabel>
          <fullName>Nuclear receptor subfamily 2 group C member 1 isoform a.</fullName>
        </names>
        <xref>
        <primaryRef db="refseq" dbAc="MI:0481" id="ENSSSCP00000000965" refType="identity" refTypeAc="MI:0356"/>
          <secondaryRef db="KEGG_GENEID" dbAc="MI:9999" id="100516014" refType="identity" refTypeAc="MI:0356"/>
          <secondaryRef db="KEGG_KEGGID_SHORT" dbAc="MI:9999" id="100516014" refType="identity" refTypeAc="MI:0356"/>
          <secondaryRef db="uniprotkb" dbAc="MI:0486" id="100516014" refType="identity" refTypeAc="MI:0356"/>
          <secondaryRef db="ensembl" dbAc="MI:0476" id="AEMK02000037" refType="identity" refTypeAc="MI:0356"/>
          <secondaryRef db="ensembl" dbAc="MI:0476" id="DQIR01029579" refType="identity" refTypeAc="MI:0356"/>
          <secondaryRef db="ensembl" dbAc="MI:0476" id="DQIR01098309" refType="identity" refTypeAc="MI:0356"/>
          <secondaryRef db="ensembl" dbAc="MI:0476" id="ENSSSCG00000000902" refType="identity" refTypeAc="MI:0356"/>
          <secondaryRef db="ensembl" dbAc="MI:0476" id="ENSSSCG00000000902" refType="identity" refTypeAc="MI:0356"/>
          <secondaryRef db="ensembl" dbAc="MI:0476" id="ENSSSCP00000000965" refType="identity" refTypeAc="MI:0356"/>
          <secondaryRef db="ensembl" dbAc="MI:0476" id="ENSSSCP00000000965" refType="identity" refTypeAc="MI:0356"/>
          <secondaryRef db="ensembl" dbAc="MI:0476" id="ENSSSCP00000000965" refType="identity" refTypeAc="MI:0356"/>
          <secondaryRef db="ensembl" dbAc="MI:0476" id="ENSSSCP00000051301" refType="identity" refTypeAc="MI:0356"/>
          <secondaryRef db="ensembl" dbAc="MI:0476" id="ENSSSCP00000051301" refType="identity" refTypeAc="MI:0356"/>
          <secondaryRef db="ensembl" dbAc="MI:0476" id="ENSSSCP00000062840" refType="identity" refTypeAc="MI:0356"/>
          <secondaryRef db="ensembl" dbAc="MI:0476" id="ENSSSCP00000071310" refType="identity" refTypeAc="MI:0356"/>
          <secondaryRef db="ensembl" dbAc="MI:0476" id="ENSSSCT00000000986" refType="identity" refTypeAc="MI:0356"/>
          <secondaryRef db="ensembl" dbAc="MI:0476" id="ENSSSCT00000000986" refType="identity" refTypeAc="MI:0356"/>
          <secondaryRef db="ensembl" dbAc="MI:0476" id="ENSSSCT00000058032" refType="identity" refTypeAc="MI:0356"/>
          <secondaryRef db="ensembl" dbAc="MI:0476" id="ENSSSCT00000058032" refType="identity" refTypeAc="MI:0356"/>
          <secondaryRef db="ensembl" dbAc="MI:0476" id="ENSSSCT00000080634" refType="identity" refTypeAc="MI:0356"/>
          <secondaryRef db="ensembl" dbAc="MI:0476" id="ENSSSCT00000088250" refType="identity" refTypeAc="MI:0356"/>
          <secondaryRef db="uniprotkb" dbAc="MI:0486" id="F1SQP7" refType="identity" refTypeAc="MI:0356"/>
          <secondaryRef db="uniprotkb" dbAc="MI:0486" id="F1SQP7" refType="identity" refTypeAc="MI:0356"/>
          <secondaryRef db="uniprotkb" dbAc="MI:0486" id="F1SQP7_PIG" refType="identity" refTypeAc="MI:0356"/>
          <secondaryRef db="ensembl" dbAc="MI:0476" id="HCZ85054.1" refType="identity" refTypeAc="MI:0356"/>
          <secondaryRef db="ensembl" dbAc="MI:0476" id="HDA53785.1" refType="identity" refTypeAc="MI:0356"/>
          <secondaryRef db="ensembl" dbAc="MI:0476" id="NR2C1" refType="identity" refTypeAc="MI:0356"/>
          <secondaryRef db="ensembl" dbAc="MI:0476" id="NR2C1" refType="identity" refTypeAc="MI:0356"/>
          <secondaryRef db="uniprotkb" dbAc="MI:0486" id="NR2C1" refType="identity" refTypeAc="MI:0356"/>
          <secondaryRef db="ensembl" dbAc="MI:0476" id="NR2C1" refType="identity" refTypeAc="MI:0356"/>
          <secondaryRef db="KEGG_NAME" dbAc="MI:9999" id="NR2C1" refType="identity" refTypeAc="MI:0356"/>
          <secondaryRef db="uniprotkb" dbAc="MI:0486" id="NR2C1" refType="identity" refTypeAc="MI:0356"/>
          <secondaryRef db="ensembl" dbAc="MI:0476" id="NR2C1-201" refType="identity" refTypeAc="MI:0356"/>
          <secondaryRef db="ensembl" dbAc="MI:0476" id="NR2C1-202" refType="identity" refTypeAc="MI:0356"/>
          <secondaryRef db="ensembl" dbAc="MI:0476" id="NR2C1-203" refType="identity" refTypeAc="MI:0356"/>
          <secondaryRef db="ensembl" dbAc="MI:0476" id="NR2C1-204" refType="identity" refTypeAc="MI:0356"/>
          <secondaryRef db="ensembl" dbAc="MI:0476" id="Nuclear receptor subfamily 2 group C member 1" refType="identity" refTypeAc="MI:0356"/>
          <secondaryRef db="uniprotkb" dbAc="MI:0486" id="Nuclear receptor subfamily 2 group C member 1" refType="identity" refTypeAc="MI:0356"/>
          <secondaryRef db="ensembl" dbAc="MI:0476" id="R-SSC-212436" refType="identity" refTypeAc="MI:0356"/>
          <secondaryRef db="ensembl" dbAc="MI:0476" id="R-SSC-212436" refType="identity" refTypeAc="MI:0356"/>
          <secondaryRef db="ensembl" dbAc="MI:0476" id="R-SSC-383280" refType="identity" refTypeAc="MI:0356"/>
          <secondaryRef db="ensembl" dbAc="MI:0476" id="R-SSC-383280" refType="identity" refTypeAc="MI:0356"/>
          <secondaryRef db="ensembl" dbAc="MI:0476" id="R-SSC-73857" refType="identity" refTypeAc="MI:0356"/>
          <secondaryRef db="ensembl" dbAc="MI:0476" id="R-SSC-73857" refType="identity" refTypeAc="MI:0356"/>
          <secondaryRef db="ensembl" dbAc="MI:0476" id="R-SSC-74160" refType="identity" refTypeAc="MI:0356"/>
          <secondaryRef db="ensembl" dbAc="MI:0476" id="R-SSC-74160" refType="identity" refTypeAc="MI:0356"/>
          <secondaryRef db="KEGG_PRODUCT" dbAc="MI:9999" id="Testicular receptor 2" refType="identity" refTypeAc="MI:0356"/>
          <secondaryRef db="ensembl" dbAc="MI:0476" id="UPI0001E87142" refType="identity" refTypeAc="MI:0356"/>
          <secondaryRef db="refseq" dbAc="MI:0481" id="XM_003126708" refType="identity" refTypeAc="MI:0356"/>
          <secondaryRef db="refseq" dbAc="MI:0481" id="XM_003126708.3" refType="identity" refTypeAc="MI:0356"/>
          <secondaryRef db="refseq" dbAc="MI:0481" id="XM_003126708.4" refType="identity" refTypeAc="MI:0356"/>
          <secondaryRef db="refseq" dbAc="MI:0481" id="XM_005664253" refType="identity" refTypeAc="MI:0356"/>
          <secondaryRef db="refseq" dbAc="MI:0481" id="XM_005664253.2" refType="identity" refTypeAc="MI:0356"/>
          <secondaryRef db="refseq" dbAc="MI:0481" id="XM_005664253.3" refType="identity" refTypeAc="MI:0356"/>
          <secondaryRef db="refseq" dbAc="MI:0481" id="XM_005664254" refType="identity" refTypeAc="MI:0356"/>
          <secondaryRef db="refseq" dbAc="MI:0481" id="XM_005664254.3" refType="identity" refTypeAc="MI:0356"/>
          <secondaryRef db="refseq" dbAc="MI:0481" id="XM_013998075" refType="identity" refTypeAc="MI:0356"/>
          <secondaryRef db="refseq" dbAc="MI:0481" id="XM_013998075.2" refType="identity" refTypeAc="MI:0356"/>
          <secondaryRef db="refseq" dbAc="MI:0481" id="XP_003126756" refType="identity" refTypeAc="MI:0356"/>
          <secondaryRef db="KEGG_NCBI" dbAc="MI:9999" id="XP_003126756" refType="identity" refTypeAc="MI:0356"/>
          <secondaryRef db="refseq" dbAc="MI:0481" id="XP_003126756.1" refType="identity" refTypeAc="MI:0356"/>
          <secondaryRef db="refseq" dbAc="MI:0481" id="XP_003126756.1" refType="identity" refTypeAc="MI:0356"/>
          <secondaryRef db="refseq" dbAc="MI:0481" id="XP_005664310" refType="identity" refTypeAc="MI:0356"/>
          <secondaryRef db="refseq" dbAc="MI:0481" id="XP_005664310.1" refType="identity" refTypeAc="MI:0356"/>
          <secondaryRef db="refseq" dbAc="MI:0481" id="XP_005664310.1" refType="identity" refTypeAc="MI:0356"/>
          <secondaryRef db="refseq" dbAc="MI:0481" id="XP_005664311" refType="identity" refTypeAc="MI:0356"/>
          <secondaryRef db="refseq" dbAc="MI:0481" id="XP_005664311.1" refType="identity" refTypeAc="MI:0356"/>
          <secondaryRef db="refseq" dbAc="MI:0481" id="XP_013853529" refType="identity" refTypeAc="MI:0356"/>
          <secondaryRef db="refseq" dbAc="MI:0481" id="XP_013853529.2" refType="identity" refTypeAc="MI:0356"/>
          <secondaryRef db="KEGG_KEGGID" dbAc="MI:9999" id="ssc:100516014" refType="identity" refTypeAc="MI:0356"/>
        </xref>
        <interactorType>
          <names>
            <shortLabel>protein</shortLabel>
            <fullName>protein</fullName>
          </names>
          <xref>
            <primaryRef db="psi-mi" dbAc="MI:0488" id="MI:0326" refType="identity" refTypeAc="MI:0356"/>
          </xref>
        </interactorType>
      </interactor>
      <interactor id="102">
        <names>
          <shortLabel>CWH43</shortLabel>
          <fullName>Cell wall biogenesis 43 C-terminal homolog.</fullName>
        </names>
        <xref>
        <primaryRef db="refseq" dbAc="MI:0481" id="ENSSSCP00000009415" refType="identity" refTypeAc="MI:0356"/>
          <secondaryRef db="KEGG_GENEID" dbAc="MI:9999" id="100521324" refType="identity" refTypeAc="MI:0356"/>
          <secondaryRef db="KEGG_KEGGID_SHORT" dbAc="MI:9999" id="100521324" refType="identity" refTypeAc="MI:0356"/>
          <secondaryRef db="uniprotkb" dbAc="MI:0486" id="100521324" refType="identity" refTypeAc="MI:0356"/>
          <secondaryRef db="uniprotkb" dbAc="MI:0486" id="A0A4X1UDD5" refType="identity" refTypeAc="MI:0356"/>
          <secondaryRef db="ensembl" dbAc="MI:0476" id="AEMK02000064" refType="identity" refTypeAc="MI:0356"/>
          <secondaryRef db="ensembl" dbAc="MI:0476" id="CWH43" refType="identity" refTypeAc="MI:0356"/>
          <secondaryRef db="ensembl" dbAc="MI:0476" id="CWH43" refType="identity" refTypeAc="MI:0356"/>
          <secondaryRef db="uniprotkb" dbAc="MI:0486" id="CWH43" refType="identity" refTypeAc="MI:0356"/>
          <secondaryRef db="ensembl" dbAc="MI:0476" id="CWH43" refType="identity" refTypeAc="MI:0356"/>
          <secondaryRef db="KEGG_NAME" dbAc="MI:9999" id="CWH43" refType="identity" refTypeAc="MI:0356"/>
          <secondaryRef db="uniprotkb" dbAc="MI:0486" id="CWH43" refType="identity" refTypeAc="MI:0356"/>
          <secondaryRef db="ensembl" dbAc="MI:0476" id="CWH43-201" refType="identity" refTypeAc="MI:0356"/>
          <secondaryRef db="ensembl" dbAc="MI:0476" id="Cell wall biogenesis 43 C-terminal homolog" refType="identity" refTypeAc="MI:0356"/>
          <secondaryRef db="uniprotkb" dbAc="MI:0486" id="Cell wall biogenesis 43 C-terminal homolog" refType="identity" refTypeAc="MI:0356"/>
          <secondaryRef db="ensembl" dbAc="MI:0476" id="ENSSSCG00000008830" refType="identity" refTypeAc="MI:0356"/>
          <secondaryRef db="ensembl" dbAc="MI:0476" id="ENSSSCG00000008830" refType="identity" refTypeAc="MI:0356"/>
          <secondaryRef db="ensembl" dbAc="MI:0476" id="ENSSSCP00000009415" refType="identity" refTypeAc="MI:0356"/>
          <secondaryRef db="ensembl" dbAc="MI:0476" id="ENSSSCP00000009415" refType="identity" refTypeAc="MI:0356"/>
          <secondaryRef db="ensembl" dbAc="MI:0476" id="ENSSSCP00000009415" refType="identity" refTypeAc="MI:0356"/>
          <secondaryRef db="ensembl" dbAc="MI:0476" id="ENSSSCP00000009416" refType="identity" refTypeAc="MI:0356"/>
          <secondaryRef db="ensembl" dbAc="MI:0476" id="ENSSSCT00000009664" refType="identity" refTypeAc="MI:0356"/>
          <secondaryRef db="ensembl" dbAc="MI:0476" id="ENSSSCT00000009664" refType="identity" refTypeAc="MI:0356"/>
          <secondaryRef db="ensembl" dbAc="MI:0476" id="ENSSSCT00000009665" refType="identity" refTypeAc="MI:0356"/>
          <secondaryRef db="uniprotkb" dbAc="MI:0486" id="F1SE81" refType="identity" refTypeAc="MI:0356"/>
          <secondaryRef db="uniprotkb" dbAc="MI:0486" id="F1SE81" refType="identity" refTypeAc="MI:0356"/>
          <secondaryRef db="uniprotkb" dbAc="MI:0486" id="F1SE81_PIG" refType="identity" refTypeAc="MI:0356"/>
          <secondaryRef db="KEGG_PRODUCT" dbAc="MI:9999" id="PGAP2-interacting protein isoform X2" refType="identity" refTypeAc="MI:0356"/>
          <secondaryRef db="ensembl" dbAc="MI:0476" id="UPI0001C96CBA" refType="identity" refTypeAc="MI:0356"/>
          <secondaryRef db="refseq" dbAc="MI:0481" id="XM_003128968" refType="identity" refTypeAc="MI:0356"/>
          <secondaryRef db="refseq" dbAc="MI:0481" id="XM_003128968.5" refType="identity" refTypeAc="MI:0356"/>
          <secondaryRef db="refseq" dbAc="MI:0481" id="XM_003128968.5" refType="identity" refTypeAc="MI:0356"/>
          <secondaryRef db="refseq" dbAc="MI:0481" id="XM_013978667" refType="identity" refTypeAc="MI:0356"/>
          <secondaryRef db="refseq" dbAc="MI:0481" id="XM_013978667.2" refType="identity" refTypeAc="MI:0356"/>
          <secondaryRef db="refseq" dbAc="MI:0481" id="XP_003129016" refType="identity" refTypeAc="MI:0356"/>
          <secondaryRef db="KEGG_NCBI" dbAc="MI:9999" id="XP_003129016" refType="identity" refTypeAc="MI:0356"/>
          <secondaryRef db="refseq" dbAc="MI:0481" id="XP_003129016.3" refType="identity" refTypeAc="MI:0356"/>
          <secondaryRef db="refseq" dbAc="MI:0481" id="XP_003129016.3" refType="identity" refTypeAc="MI:0356"/>
          <secondaryRef db="refseq" dbAc="MI:0481" id="XP_013834121" refType="identity" refTypeAc="MI:0356"/>
          <secondaryRef db="refseq" dbAc="MI:0481" id="XP_013834121.1" refType="identity" refTypeAc="MI:0356"/>
          <secondaryRef db="KEGG_KEGGID" dbAc="MI:9999" id="ssc:100521324" refType="identity" refTypeAc="MI:0356"/>
        </xref>
        <interactorType>
          <names>
            <shortLabel>protein</shortLabel>
            <fullName>protein</fullName>
          </names>
          <xref>
            <primaryRef db="psi-mi" dbAc="MI:0488" id="MI:0326" refType="identity" refTypeAc="MI:0356"/>
          </xref>
        </interactorType>
      </interactor>
      <interactor id="103">
        <names>
          <shortLabel>LRRC66</shortLabel>
          <fullName>Leucine rich repeat containing 66.</fullName>
        </names>
        <xref>
        <primaryRef db="refseq" dbAc="MI:0481" id="ENSSSCP00000009418" refType="identity" refTypeAc="MI:0356"/>
          <secondaryRef db="KEGG_GENEID" dbAc="MI:9999" id="100522021" refType="identity" refTypeAc="MI:0356"/>
          <secondaryRef db="KEGG_KEGGID_SHORT" dbAc="MI:9999" id="100522021" refType="identity" refTypeAc="MI:0356"/>
          <secondaryRef db="uniprotkb" dbAc="MI:0486" id="100522021" refType="identity" refTypeAc="MI:0356"/>
          <secondaryRef db="uniprotkb" dbAc="MI:0486" id="A0A4X1UG09" refType="identity" refTypeAc="MI:0356"/>
          <secondaryRef db="ensembl" dbAc="MI:0476" id="AEMK02000064" refType="identity" refTypeAc="MI:0356"/>
          <secondaryRef db="ensembl" dbAc="MI:0476" id="ENSSSCG00000008832" refType="identity" refTypeAc="MI:0356"/>
          <secondaryRef db="ensembl" dbAc="MI:0476" id="ENSSSCG00000008832" refType="identity" refTypeAc="MI:0356"/>
          <secondaryRef db="ensembl" dbAc="MI:0476" id="ENSSSCP00000009418" refType="identity" refTypeAc="MI:0356"/>
          <secondaryRef db="ensembl" dbAc="MI:0476" id="ENSSSCP00000009418" refType="identity" refTypeAc="MI:0356"/>
          <secondaryRef db="ensembl" dbAc="MI:0476" id="ENSSSCP00000009418" refType="identity" refTypeAc="MI:0356"/>
          <secondaryRef db="ensembl" dbAc="MI:0476" id="ENSSSCP00000024805" refType="identity" refTypeAc="MI:0356"/>
          <secondaryRef db="ensembl" dbAc="MI:0476" id="ENSSSCP00000041163" refType="identity" refTypeAc="MI:0356"/>
          <secondaryRef db="ensembl" dbAc="MI:0476" id="ENSSSCT00000009667" refType="identity" refTypeAc="MI:0356"/>
          <secondaryRef db="ensembl" dbAc="MI:0476" id="ENSSSCT00000009667" refType="identity" refTypeAc="MI:0356"/>
          <secondaryRef db="ensembl" dbAc="MI:0476" id="ENSSSCT00000023082" refType="identity" refTypeAc="MI:0356"/>
          <secondaryRef db="ensembl" dbAc="MI:0476" id="ENSSSCT00000040178" refType="identity" refTypeAc="MI:0356"/>
          <secondaryRef db="uniprotkb" dbAc="MI:0486" id="F1SE78" refType="identity" refTypeAc="MI:0356"/>
          <secondaryRef db="uniprotkb" dbAc="MI:0486" id="F1SE78" refType="identity" refTypeAc="MI:0356"/>
          <secondaryRef db="uniprotkb" dbAc="MI:0486" id="F1SE78_PIG" refType="identity" refTypeAc="MI:0356"/>
          <secondaryRef db="uniprotkb" dbAc="MI:0486" id="I3LL39" refType="identity" refTypeAc="MI:0356"/>
          <secondaryRef db="ensembl" dbAc="MI:0476" id="LRRC66" refType="identity" refTypeAc="MI:0356"/>
          <secondaryRef db="ensembl" dbAc="MI:0476" id="LRRC66" refType="identity" refTypeAc="MI:0356"/>
          <secondaryRef db="uniprotkb" dbAc="MI:0486" id="LRRC66" refType="identity" refTypeAc="MI:0356"/>
          <secondaryRef db="ensembl" dbAc="MI:0476" id="LRRC66" refType="identity" refTypeAc="MI:0356"/>
          <secondaryRef db="KEGG_NAME" dbAc="MI:9999" id="LRRC66" refType="identity" refTypeAc="MI:0356"/>
          <secondaryRef db="uniprotkb" dbAc="MI:0486" id="LRRC66" refType="identity" refTypeAc="MI:0356"/>
          <secondaryRef db="ensembl" dbAc="MI:0476" id="LRRC66-201" refType="identity" refTypeAc="MI:0356"/>
          <secondaryRef db="ensembl" dbAc="MI:0476" id="Leucine rich repeat containing 66" refType="identity" refTypeAc="MI:0356"/>
          <secondaryRef db="uniprotkb" dbAc="MI:0486" id="Leucine rich repeat containing 66" refType="identity" refTypeAc="MI:0356"/>
          <secondaryRef db="ensembl" dbAc="MI:0476" id="UPI0006B1A52B" refType="identity" refTypeAc="MI:0356"/>
          <secondaryRef db="refseq" dbAc="MI:0481" id="XM_003128972" refType="identity" refTypeAc="MI:0356"/>
          <secondaryRef db="refseq" dbAc="MI:0481" id="XM_003128972.3" refType="identity" refTypeAc="MI:0356"/>
          <secondaryRef db="refseq" dbAc="MI:0481" id="XM_003128972.4" refType="identity" refTypeAc="MI:0356"/>
          <secondaryRef db="refseq" dbAc="MI:0481" id="XM_021101207" refType="identity" refTypeAc="MI:0356"/>
          <secondaryRef db="refseq" dbAc="MI:0481" id="XM_021101207.1" refType="identity" refTypeAc="MI:0356"/>
          <secondaryRef db="refseq" dbAc="MI:0481" id="XP_003129020" refType="identity" refTypeAc="MI:0356"/>
          <secondaryRef db="KEGG_NCBI" dbAc="MI:9999" id="XP_003129020" refType="identity" refTypeAc="MI:0356"/>
          <secondaryRef db="refseq" dbAc="MI:0481" id="XP_003129020.2" refType="identity" refTypeAc="MI:0356"/>
          <secondaryRef db="refseq" dbAc="MI:0481" id="XP_003129020.2" refType="identity" refTypeAc="MI:0356"/>
          <secondaryRef db="refseq" dbAc="MI:0481" id="XP_020956866" refType="identity" refTypeAc="MI:0356"/>
          <secondaryRef db="refseq" dbAc="MI:0481" id="XP_020956866.1" refType="identity" refTypeAc="MI:0356"/>
          <secondaryRef db="KEGG_KEGGID" dbAc="MI:9999" id="ssc:100522021" refType="identity" refTypeAc="MI:0356"/>
        </xref>
        <interactorType>
          <names>
            <shortLabel>protein</shortLabel>
            <fullName>protein</fullName>
          </names>
          <xref>
            <primaryRef db="psi-mi" dbAc="MI:0488" id="MI:0326" refType="identity" refTypeAc="MI:0356"/>
          </xref>
        </interactorType>
      </interactor>
      <interactor id="104">
        <names>
          <shortLabel>CCL3L1</shortLabel>
          <fullName>C-C motif chemokine.</fullName>
        </names>
        <xref>
        <primaryRef db="refseq" dbAc="MI:0481" id="ENSSSCP00000018756" refType="identity" refTypeAc="MI:0356"/>
          <secondaryRef db="ensembl" dbAc="MI:0476" id="ENSSSCP00000018756" refType="identity" refTypeAc="MI:0356"/>
          <secondaryRef db="KEGG_GENEID" dbAc="MI:9999" id="494459" refType="identity" refTypeAc="MI:0356"/>
          <secondaryRef db="KEGG_KEGGID_SHORT" dbAc="MI:9999" id="494459" refType="identity" refTypeAc="MI:0356"/>
          <secondaryRef db="uniprotkb" dbAc="MI:0486" id="A0A480QWA7" refType="identity" refTypeAc="MI:0356"/>
          <secondaryRef db="uniprotkb" dbAc="MI:0486" id="C-C motif chemokine" refType="identity" refTypeAc="MI:0356"/>
          <secondaryRef db="KEGG_PRODUCT" dbAc="MI:9999" id="C-C motif chemokine 3" refType="identity" refTypeAc="MI:0356"/>
          <secondaryRef db="KEGG_PRODUCT" dbAc="MI:9999" id="C-C motif chemokine 3-like 1 precursor" refType="identity" refTypeAc="MI:0356"/>
          <secondaryRef db="ensembl" dbAc="MI:0476" id="CCL3L1" refType="identity" refTypeAc="MI:0356"/>
          <secondaryRef db="ensembl" dbAc="MI:0476" id="CCL3L1" refType="identity" refTypeAc="MI:0356"/>
          <secondaryRef db="KEGG_NAME" dbAc="MI:9999" id="CCL3L1" refType="identity" refTypeAc="MI:0356"/>
          <secondaryRef db="uniprotkb" dbAc="MI:0486" id="CCL3L1" refType="identity" refTypeAc="MI:0356"/>
          <secondaryRef db="ensembl" dbAc="MI:0476" id="CCL3L1-201" refType="identity" refTypeAc="MI:0356"/>
          <secondaryRef db="ensembl" dbAc="MI:0476" id="Chemokine (C-C motif) ligand 3-like 1" refType="identity" refTypeAc="MI:0356"/>
          <secondaryRef db="ensembl" dbAc="MI:0476" id="DQIR01171503" refType="identity" refTypeAc="MI:0356"/>
          <secondaryRef db="ensembl" dbAc="MI:0476" id="ENSSSCG00000017700" refType="identity" refTypeAc="MI:0356"/>
          <secondaryRef db="ensembl" dbAc="MI:0476" id="ENSSSCG00000017700" refType="identity" refTypeAc="MI:0356"/>
          <secondaryRef db="ensembl" dbAc="MI:0476" id="ENSSSCP00000018756" refType="identity" refTypeAc="MI:0356"/>
          <secondaryRef db="ensembl" dbAc="MI:0476" id="ENSSSCP00000018756" refType="identity" refTypeAc="MI:0356"/>
          <secondaryRef db="ensembl" dbAc="MI:0476" id="ENSSSCT00000019266" refType="identity" refTypeAc="MI:0356"/>
          <secondaryRef db="ensembl" dbAc="MI:0476" id="ENSSSCT00000019266" refType="identity" refTypeAc="MI:0356"/>
          <secondaryRef db="uniprotkb" dbAc="MI:0486" id="F1S1A1" refType="identity" refTypeAc="MI:0356"/>
          <secondaryRef db="uniprotkb" dbAc="MI:0486" id="F1S1A1" refType="identity" refTypeAc="MI:0356"/>
          <secondaryRef db="uniprotkb" dbAc="MI:0486" id="F1S1A1_PIG" refType="identity" refTypeAc="MI:0356"/>
          <secondaryRef db="ensembl" dbAc="MI:0476" id="HDB26980.1" refType="identity" refTypeAc="MI:0356"/>
          <secondaryRef db="refseq" dbAc="MI:0481" id="NM_001009579" refType="identity" refTypeAc="MI:0356"/>
          <secondaryRef db="refseq" dbAc="MI:0481" id="NM_001009579.1" refType="identity" refTypeAc="MI:0356"/>
          <secondaryRef db="refseq" dbAc="MI:0481" id="NP_001009579" refType="identity" refTypeAc="MI:0356"/>
          <secondaryRef db="KEGG_NCBI" dbAc="MI:9999" id="NP_001009579" refType="identity" refTypeAc="MI:0356"/>
          <secondaryRef db="refseq" dbAc="MI:0481" id="NP_001009579.1" refType="identity" refTypeAc="MI:0356"/>
          <secondaryRef db="ensembl" dbAc="MI:0476" id="R-SSC-162582" refType="identity" refTypeAc="MI:0356"/>
          <secondaryRef db="ensembl" dbAc="MI:0476" id="R-SSC-162582" refType="identity" refTypeAc="MI:0356"/>
          <secondaryRef db="ensembl" dbAc="MI:0476" id="R-SSC-372790" refType="identity" refTypeAc="MI:0356"/>
          <secondaryRef db="ensembl" dbAc="MI:0476" id="R-SSC-372790" refType="identity" refTypeAc="MI:0356"/>
          <secondaryRef db="ensembl" dbAc="MI:0476" id="R-SSC-373076" refType="identity" refTypeAc="MI:0356"/>
          <secondaryRef db="ensembl" dbAc="MI:0476" id="R-SSC-373076" refType="identity" refTypeAc="MI:0356"/>
          <secondaryRef db="ensembl" dbAc="MI:0476" id="R-SSC-375276" refType="identity" refTypeAc="MI:0356"/>
          <secondaryRef db="ensembl" dbAc="MI:0476" id="R-SSC-375276" refType="identity" refTypeAc="MI:0356"/>
          <secondaryRef db="ensembl" dbAc="MI:0476" id="R-SSC-380108" refType="identity" refTypeAc="MI:0356"/>
          <secondaryRef db="ensembl" dbAc="MI:0476" id="R-SSC-380108" refType="identity" refTypeAc="MI:0356"/>
          <secondaryRef db="ensembl" dbAc="MI:0476" id="R-SSC-500792" refType="identity" refTypeAc="MI:0356"/>
          <secondaryRef db="ensembl" dbAc="MI:0476" id="R-SSC-500792" refType="identity" refTypeAc="MI:0356"/>
          <secondaryRef db="ensembl" dbAc="MI:0476" id="UPI0010BB27BF" refType="identity" refTypeAc="MI:0356"/>
          <secondaryRef db="KEGG_KEGGID" dbAc="MI:9999" id="ssc:494459" refType="identity" refTypeAc="MI:0356"/>
        </xref>
        <interactorType>
          <names>
            <shortLabel>protein</shortLabel>
            <fullName>protein</fullName>
          </names>
          <xref>
            <primaryRef db="psi-mi" dbAc="MI:0488" id="MI:0326" refType="identity" refTypeAc="MI:0356"/>
          </xref>
        </interactorType>
      </interactor>
      <interactor id="105">
        <names>
          <shortLabel>HEATR9</shortLabel>
          <fullName>HEAT repeat containing 9.</fullName>
        </names>
        <xref>
        <primaryRef db="refseq" dbAc="MI:0481" id="ENSSSCP00000018761" refType="identity" refTypeAc="MI:0356"/>
          <secondaryRef db="KEGG_GENEID" dbAc="MI:9999" id="100518148" refType="identity" refTypeAc="MI:0356"/>
          <secondaryRef db="KEGG_KEGGID_SHORT" dbAc="MI:9999" id="100518148" refType="identity" refTypeAc="MI:0356"/>
          <secondaryRef db="ensembl" dbAc="MI:0476" id="ENSSSCG00000017706" refType="identity" refTypeAc="MI:0356"/>
          <secondaryRef db="ensembl" dbAc="MI:0476" id="ENSSSCG00000017706" refType="identity" refTypeAc="MI:0356"/>
          <secondaryRef db="ensembl" dbAc="MI:0476" id="ENSSSCP00000018761" refType="identity" refTypeAc="MI:0356"/>
          <secondaryRef db="ensembl" dbAc="MI:0476" id="ENSSSCP00000018761" refType="identity" refTypeAc="MI:0356"/>
          <secondaryRef db="ensembl" dbAc="MI:0476" id="ENSSSCP00000018761" refType="identity" refTypeAc="MI:0356"/>
          <secondaryRef db="ensembl" dbAc="MI:0476" id="ENSSSCT00000019272" refType="identity" refTypeAc="MI:0356"/>
          <secondaryRef db="ensembl" dbAc="MI:0476" id="ENSSSCT00000019272" refType="identity" refTypeAc="MI:0356"/>
          <secondaryRef db="uniprotkb" dbAc="MI:0486" id="F1S188" refType="identity" refTypeAc="MI:0356"/>
          <secondaryRef db="uniprotkb" dbAc="MI:0486" id="F1S188" refType="identity" refTypeAc="MI:0356"/>
          <secondaryRef db="uniprotkb" dbAc="MI:0486" id="F1S188_PIG" refType="identity" refTypeAc="MI:0356"/>
          <secondaryRef db="ensembl" dbAc="MI:0476" id="HEAT repeat containing 9" refType="identity" refTypeAc="MI:0356"/>
          <secondaryRef db="uniprotkb" dbAc="MI:0486" id="HEAT repeat containing 9" refType="identity" refTypeAc="MI:0356"/>
          <secondaryRef db="ensembl" dbAc="MI:0476" id="HEATR9" refType="identity" refTypeAc="MI:0356"/>
          <secondaryRef db="ensembl" dbAc="MI:0476" id="HEATR9" refType="identity" refTypeAc="MI:0356"/>
          <secondaryRef db="ensembl" dbAc="MI:0476" id="HEATR9" refType="identity" refTypeAc="MI:0356"/>
          <secondaryRef db="KEGG_NAME" dbAc="MI:9999" id="HEATR9" refType="identity" refTypeAc="MI:0356"/>
          <secondaryRef db="uniprotkb" dbAc="MI:0486" id="HEATR9" refType="identity" refTypeAc="MI:0356"/>
          <secondaryRef db="ensembl" dbAc="MI:0476" id="HEATR9-201" refType="identity" refTypeAc="MI:0356"/>
          <secondaryRef db="KEGG_PRODUCT" dbAc="MI:9999" id="Protein HEATR9" refType="identity" refTypeAc="MI:0356"/>
          <secondaryRef db="refseq" dbAc="MI:0481" id="XM_021067398" refType="identity" refTypeAc="MI:0356"/>
          <secondaryRef db="refseq" dbAc="MI:0481" id="XM_021067398.1" refType="identity" refTypeAc="MI:0356"/>
          <secondaryRef db="refseq" dbAc="MI:0481" id="XP_020923057" refType="identity" refTypeAc="MI:0356"/>
          <secondaryRef db="KEGG_NCBI" dbAc="MI:9999" id="XP_020923057" refType="identity" refTypeAc="MI:0356"/>
          <secondaryRef db="refseq" dbAc="MI:0481" id="XP_020923057.1" refType="identity" refTypeAc="MI:0356"/>
          <secondaryRef db="KEGG_KEGGID" dbAc="MI:9999" id="ssc:100518148" refType="identity" refTypeAc="MI:0356"/>
        </xref>
        <interactorType>
          <names>
            <shortLabel>protein</shortLabel>
            <fullName>protein</fullName>
          </names>
          <xref>
            <primaryRef db="psi-mi" dbAc="MI:0488" id="MI:0326" refType="identity" refTypeAc="MI:0356"/>
          </xref>
        </interactorType>
      </interactor>
      <interactor id="106">
        <names>
          <shortLabel>TAF15</shortLabel>
          <fullName>Taf15.</fullName>
        </names>
        <xref>
        <primaryRef db="refseq" dbAc="MI:0481" id="ENSSSCP00000018762" refType="identity" refTypeAc="MI:0356"/>
          <secondaryRef db="KEGG_GENEID" dbAc="MI:9999" id="100518332" refType="identity" refTypeAc="MI:0356"/>
          <secondaryRef db="KEGG_KEGGID_SHORT" dbAc="MI:9999" id="100518332" refType="identity" refTypeAc="MI:0356"/>
          <secondaryRef db="uniprotkb" dbAc="MI:0486" id="100518332" refType="identity" refTypeAc="MI:0356"/>
          <secondaryRef db="ensembl" dbAc="MI:0476" id="AEMK02000080" refType="identity" refTypeAc="MI:0356"/>
          <secondaryRef db="ensembl" dbAc="MI:0476" id="AEQ61461.1" refType="identity" refTypeAc="MI:0356"/>
          <secondaryRef db="ensembl" dbAc="MI:0476" id="ENSSSCG00000017707" refType="identity" refTypeAc="MI:0356"/>
          <secondaryRef db="ensembl" dbAc="MI:0476" id="ENSSSCG00000017707" refType="identity" refTypeAc="MI:0356"/>
          <secondaryRef db="ensembl" dbAc="MI:0476" id="ENSSSCP00000018762" refType="identity" refTypeAc="MI:0356"/>
          <secondaryRef db="ensembl" dbAc="MI:0476" id="ENSSSCP00000018762" refType="identity" refTypeAc="MI:0356"/>
          <secondaryRef db="ensembl" dbAc="MI:0476" id="ENSSSCP00000018762" refType="identity" refTypeAc="MI:0356"/>
          <secondaryRef db="ensembl" dbAc="MI:0476" id="ENSSSCP00000070444" refType="identity" refTypeAc="MI:0356"/>
          <secondaryRef db="ensembl" dbAc="MI:0476" id="ENSSSCT00000019273" refType="identity" refTypeAc="MI:0356"/>
          <secondaryRef db="ensembl" dbAc="MI:0476" id="ENSSSCT00000019273" refType="identity" refTypeAc="MI:0356"/>
          <secondaryRef db="ensembl" dbAc="MI:0476" id="ENSSSCT00000074923" refType="identity" refTypeAc="MI:0356"/>
          <secondaryRef db="uniprotkb" dbAc="MI:0486" id="F1S187" refType="identity" refTypeAc="MI:0356"/>
          <secondaryRef db="uniprotkb" dbAc="MI:0486" id="F1S187" refType="identity" refTypeAc="MI:0356"/>
          <secondaryRef db="uniprotkb" dbAc="MI:0486" id="F1S187_PIG" refType="identity" refTypeAc="MI:0356"/>
          <secondaryRef db="uniprotkb" dbAc="MI:0486" id="G8ENL3" refType="identity" refTypeAc="MI:0356"/>
          <secondaryRef db="ensembl" dbAc="MI:0476" id="JF940525" refType="identity" refTypeAc="MI:0356"/>
          <secondaryRef db="refseq" dbAc="MI:0481" id="NM_001315764" refType="identity" refTypeAc="MI:0356"/>
          <secondaryRef db="refseq" dbAc="MI:0481" id="NM_001315764.1" refType="identity" refTypeAc="MI:0356"/>
          <secondaryRef db="refseq" dbAc="MI:0481" id="NM_001315764.1" refType="identity" refTypeAc="MI:0356"/>
          <secondaryRef db="refseq" dbAc="MI:0481" id="NP_001302693" refType="identity" refTypeAc="MI:0356"/>
          <secondaryRef db="KEGG_NCBI" dbAc="MI:9999" id="NP_001302693" refType="identity" refTypeAc="MI:0356"/>
          <secondaryRef db="refseq" dbAc="MI:0481" id="NP_001302693.1" refType="identity" refTypeAc="MI:0356"/>
          <secondaryRef db="refseq" dbAc="MI:0481" id="NP_001302693.1" refType="identity" refTypeAc="MI:0356"/>
          <secondaryRef db="ensembl" dbAc="MI:0476" id="R-SSC-212436" refType="identity" refTypeAc="MI:0356"/>
          <secondaryRef db="ensembl" dbAc="MI:0476" id="R-SSC-212436" refType="identity" refTypeAc="MI:0356"/>
          <secondaryRef db="ensembl" dbAc="MI:0476" id="R-SSC-3700989" refType="identity" refTypeAc="MI:0356"/>
          <secondaryRef db="ensembl" dbAc="MI:0476" id="R-SSC-3700989" refType="identity" refTypeAc="MI:0356"/>
          <secondaryRef db="ensembl" dbAc="MI:0476" id="R-SSC-5633007" refType="identity" refTypeAc="MI:0356"/>
          <secondaryRef db="ensembl" dbAc="MI:0476" id="R-SSC-5633007" refType="identity" refTypeAc="MI:0356"/>
          <secondaryRef db="ensembl" dbAc="MI:0476" id="R-SSC-674695" refType="identity" refTypeAc="MI:0356"/>
          <secondaryRef db="ensembl" dbAc="MI:0476" id="R-SSC-674695" refType="identity" refTypeAc="MI:0356"/>
          <secondaryRef db="ensembl" dbAc="MI:0476" id="R-SSC-6804756" refType="identity" refTypeAc="MI:0356"/>
          <secondaryRef db="ensembl" dbAc="MI:0476" id="R-SSC-6804756" refType="identity" refTypeAc="MI:0356"/>
          <secondaryRef db="ensembl" dbAc="MI:0476" id="R-SSC-73776" refType="identity" refTypeAc="MI:0356"/>
          <secondaryRef db="ensembl" dbAc="MI:0476" id="R-SSC-73776" refType="identity" refTypeAc="MI:0356"/>
          <secondaryRef db="ensembl" dbAc="MI:0476" id="R-SSC-73779" refType="identity" refTypeAc="MI:0356"/>
          <secondaryRef db="ensembl" dbAc="MI:0476" id="R-SSC-73779" refType="identity" refTypeAc="MI:0356"/>
          <secondaryRef db="ensembl" dbAc="MI:0476" id="R-SSC-73857" refType="identity" refTypeAc="MI:0356"/>
          <secondaryRef db="ensembl" dbAc="MI:0476" id="R-SSC-73857" refType="identity" refTypeAc="MI:0356"/>
          <secondaryRef db="ensembl" dbAc="MI:0476" id="R-SSC-74160" refType="identity" refTypeAc="MI:0356"/>
          <secondaryRef db="ensembl" dbAc="MI:0476" id="R-SSC-74160" refType="identity" refTypeAc="MI:0356"/>
          <secondaryRef db="ensembl" dbAc="MI:0476" id="R-SSC-75953" refType="identity" refTypeAc="MI:0356"/>
          <secondaryRef db="ensembl" dbAc="MI:0476" id="R-SSC-75953" refType="identity" refTypeAc="MI:0356"/>
          <secondaryRef db="ensembl" dbAc="MI:0476" id="R-SSC-76042" refType="identity" refTypeAc="MI:0356"/>
          <secondaryRef db="ensembl" dbAc="MI:0476" id="R-SSC-76042" refType="identity" refTypeAc="MI:0356"/>
          <secondaryRef db="ensembl" dbAc="MI:0476" id="TAF15" refType="identity" refTypeAc="MI:0356"/>
          <secondaryRef db="uniprotkb" dbAc="MI:0486" id="TAF15" refType="identity" refTypeAc="MI:0356"/>
          <secondaryRef db="ensembl" dbAc="MI:0476" id="TAF15" refType="identity" refTypeAc="MI:0356"/>
          <secondaryRef db="KEGG_NAME" dbAc="MI:9999" id="TAF15" refType="identity" refTypeAc="MI:0356"/>
          <secondaryRef db="uniprotkb" dbAc="MI:0486" id="TAF15" refType="identity" refTypeAc="MI:0356"/>
          <secondaryRef db="ensembl" dbAc="MI:0476" id="TAF15-201" refType="identity" refTypeAc="MI:0356"/>
          <secondaryRef db="ensembl" dbAc="MI:0476" id="TAF15-202" refType="identity" refTypeAc="MI:0356"/>
          <secondaryRef db="KEGG_PRODUCT" dbAc="MI:9999" id="TATA-binding protein-associated factor 2N" refType="identity" refTypeAc="MI:0356"/>
          <secondaryRef db="ensembl" dbAc="MI:0476" id="TATA-box binding protein associated factor 15" refType="identity" refTypeAc="MI:0356"/>
          <secondaryRef db="uniprotkb" dbAc="MI:0486" id="Taf15" refType="identity" refTypeAc="MI:0356"/>
          <secondaryRef db="KEGG_PRODUCT" dbAc="MI:9999" id="Transcription initiation factor TFIID subunit 15" refType="identity" refTypeAc="MI:0356"/>
          <secondaryRef db="ensembl" dbAc="MI:0476" id="UPI0001C98BBF" refType="identity" refTypeAc="MI:0356"/>
          <secondaryRef db="refseq" dbAc="MI:0481" id="XM_003131721.4" refType="identity" refTypeAc="MI:0356"/>
          <secondaryRef db="refseq" dbAc="MI:0481" id="XP_003131769.4" refType="identity" refTypeAc="MI:0356"/>
          <secondaryRef db="KEGG_KEGGID" dbAc="MI:9999" id="ssc:100518332" refType="identity" refTypeAc="MI:0356"/>
        </xref>
        <interactorType>
          <names>
            <shortLabel>protein</shortLabel>
            <fullName>protein</fullName>
          </names>
          <xref>
            <primaryRef db="psi-mi" dbAc="MI:0488" id="MI:0326" refType="identity" refTypeAc="MI:0356"/>
          </xref>
        </interactorType>
      </interactor>
      <interactor id="107">
        <names>
          <shortLabel>PEX12</shortLabel>
          <fullName>Peroxisome assembly protein 12; Required for protein import into peroxisomes. Belongs to the pex2/pex10/pex12 family.</fullName>
        </names>
        <xref>
        <primaryRef db="refseq" dbAc="MI:0481" id="ENSSSCP00000018768" refType="identity" refTypeAc="MI:0356"/>
          <secondaryRef db="KEGG_GENEID" dbAc="MI:9999" id="100517306" refType="identity" refTypeAc="MI:0356"/>
          <secondaryRef db="KEGG_KEGGID_SHORT" dbAc="MI:9999" id="100517306" refType="identity" refTypeAc="MI:0356"/>
          <secondaryRef db="uniprotkb" dbAc="MI:0486" id="100517306" refType="identity" refTypeAc="MI:0356"/>
          <secondaryRef db="uniprotkb" dbAc="MI:0486" id="A0A4X1T9A1" refType="identity" refTypeAc="MI:0356"/>
          <secondaryRef db="ensembl" dbAc="MI:0476" id="AEMK02000080" refType="identity" refTypeAc="MI:0356"/>
          <secondaryRef db="ensembl" dbAc="MI:0476" id="DQIR01031546" refType="identity" refTypeAc="MI:0356"/>
          <secondaryRef db="ensembl" dbAc="MI:0476" id="ENSSSCG00000017713" refType="identity" refTypeAc="MI:0356"/>
          <secondaryRef db="ensembl" dbAc="MI:0476" id="ENSSSCG00000017713" refType="identity" refTypeAc="MI:0356"/>
          <secondaryRef db="ensembl" dbAc="MI:0476" id="ENSSSCP00000018768" refType="identity" refTypeAc="MI:0356"/>
          <secondaryRef db="ensembl" dbAc="MI:0476" id="ENSSSCP00000018768" refType="identity" refTypeAc="MI:0356"/>
          <secondaryRef db="ensembl" dbAc="MI:0476" id="ENSSSCP00000018768" refType="identity" refTypeAc="MI:0356"/>
          <secondaryRef db="ensembl" dbAc="MI:0476" id="ENSSSCT00000019279" refType="identity" refTypeAc="MI:0356"/>
          <secondaryRef db="ensembl" dbAc="MI:0476" id="ENSSSCT00000019279" refType="identity" refTypeAc="MI:0356"/>
          <secondaryRef db="uniprotkb" dbAc="MI:0486" id="F1S181" refType="identity" refTypeAc="MI:0356"/>
          <secondaryRef db="uniprotkb" dbAc="MI:0486" id="F1S181" refType="identity" refTypeAc="MI:0356"/>
          <secondaryRef db="uniprotkb" dbAc="MI:0486" id="F1S181_PIG" refType="identity" refTypeAc="MI:0356"/>
          <secondaryRef db="ensembl" dbAc="MI:0476" id="HCZ87021.1" refType="identity" refTypeAc="MI:0356"/>
          <secondaryRef db="ensembl" dbAc="MI:0476" id="PEX12" refType="identity" refTypeAc="MI:0356"/>
          <secondaryRef db="ensembl" dbAc="MI:0476" id="PEX12" refType="identity" refTypeAc="MI:0356"/>
          <secondaryRef db="uniprotkb" dbAc="MI:0486" id="PEX12" refType="identity" refTypeAc="MI:0356"/>
          <secondaryRef db="ensembl" dbAc="MI:0476" id="PEX12" refType="identity" refTypeAc="MI:0356"/>
          <secondaryRef db="KEGG_NAME" dbAc="MI:9999" id="PEX12" refType="identity" refTypeAc="MI:0356"/>
          <secondaryRef db="uniprotkb" dbAc="MI:0486" id="PEX12" refType="identity" refTypeAc="MI:0356"/>
          <secondaryRef db="ensembl" dbAc="MI:0476" id="PEX12-201" refType="identity" refTypeAc="MI:0356"/>
          <secondaryRef db="KEGG_PRODUCT" dbAc="MI:9999" id="Peroxin-12" refType="identity" refTypeAc="MI:0356"/>
          <secondaryRef db="uniprotkb" dbAc="MI:0486" id="Peroxin-12" refType="identity" refTypeAc="MI:0356"/>
          <secondaryRef db="ensembl" dbAc="MI:0476" id="Peroxisomal biogenesis factor 12" refType="identity" refTypeAc="MI:0356"/>
          <secondaryRef db="KEGG_PRODUCT" dbAc="MI:9999" id="Peroxisome assembly protein 12" refType="identity" refTypeAc="MI:0356"/>
          <secondaryRef db="uniprotkb" dbAc="MI:0486" id="Peroxisome assembly protein 12" refType="identity" refTypeAc="MI:0356"/>
          <secondaryRef db="ensembl" dbAc="MI:0476" id="R-SSC-392499" refType="identity" refTypeAc="MI:0356"/>
          <secondaryRef db="ensembl" dbAc="MI:0476" id="R-SSC-392499" refType="identity" refTypeAc="MI:0356"/>
          <secondaryRef db="ensembl" dbAc="MI:0476" id="R-SSC-597592" refType="identity" refTypeAc="MI:0356"/>
          <secondaryRef db="ensembl" dbAc="MI:0476" id="R-SSC-597592" refType="identity" refTypeAc="MI:0356"/>
          <secondaryRef db="ensembl" dbAc="MI:0476" id="R-SSC-8852135" refType="identity" refTypeAc="MI:0356"/>
          <secondaryRef db="ensembl" dbAc="MI:0476" id="R-SSC-8852135" refType="identity" refTypeAc="MI:0356"/>
          <secondaryRef db="ensembl" dbAc="MI:0476" id="R-SSC-8866654" refType="identity" refTypeAc="MI:0356"/>
          <secondaryRef db="ensembl" dbAc="MI:0476" id="R-SSC-8866654" refType="identity" refTypeAc="MI:0356"/>
          <secondaryRef db="ensembl" dbAc="MI:0476" id="R-SSC-9033241" refType="identity" refTypeAc="MI:0356"/>
          <secondaryRef db="ensembl" dbAc="MI:0476" id="R-SSC-9033241" refType="identity" refTypeAc="MI:0356"/>
          <secondaryRef db="ensembl" dbAc="MI:0476" id="R-SSC-9603798" refType="identity" refTypeAc="MI:0356"/>
          <secondaryRef db="ensembl" dbAc="MI:0476" id="R-SSC-9603798" refType="identity" refTypeAc="MI:0356"/>
          <secondaryRef db="ensembl" dbAc="MI:0476" id="R-SSC-9609507" refType="identity" refTypeAc="MI:0356"/>
          <secondaryRef db="ensembl" dbAc="MI:0476" id="R-SSC-9609507" refType="identity" refTypeAc="MI:0356"/>
          <secondaryRef db="ensembl" dbAc="MI:0476" id="UPI0001C98BC4" refType="identity" refTypeAc="MI:0356"/>
          <secondaryRef db="refseq" dbAc="MI:0481" id="XM_003131719" refType="identity" refTypeAc="MI:0356"/>
          <secondaryRef db="refseq" dbAc="MI:0481" id="XM_003131719.3" refType="identity" refTypeAc="MI:0356"/>
          <secondaryRef db="refseq" dbAc="MI:0481" id="XM_003131719.4" refType="identity" refTypeAc="MI:0356"/>
          <secondaryRef db="refseq" dbAc="MI:0481" id="XP_003131767" refType="identity" refTypeAc="MI:0356"/>
          <secondaryRef db="KEGG_NCBI" dbAc="MI:9999" id="XP_003131767" refType="identity" refTypeAc="MI:0356"/>
          <secondaryRef db="refseq" dbAc="MI:0481" id="XP_003131767.1" refType="identity" refTypeAc="MI:0356"/>
          <secondaryRef db="refseq" dbAc="MI:0481" id="XP_003131767.1" refType="identity" refTypeAc="MI:0356"/>
          <secondaryRef db="KEGG_KEGGID" dbAc="MI:9999" id="ssc:100517306" refType="identity" refTypeAc="MI:0356"/>
        </xref>
        <interactorType>
          <names>
            <shortLabel>protein</shortLabel>
            <fullName>protein</fullName>
          </names>
          <xref>
            <primaryRef db="psi-mi" dbAc="MI:0488" id="MI:0326" refType="identity" refTypeAc="MI:0356"/>
          </xref>
        </interactorType>
      </interactor>
      <interactor id="108">
        <names>
          <shortLabel>I3L661_PIG</shortLabel>
          <fullName>Uncharacterized protein.</fullName>
        </names>
        <xref>
        <primaryRef db="refseq" dbAc="MI:0481" id="ENSSSCP00000019512" refType="identity" refTypeAc="MI:0356"/>
          <secondaryRef db="ensembl" dbAc="MI:0476" id="ENSSSCG00000021623" refType="identity" refTypeAc="MI:0356"/>
          <secondaryRef db="ensembl" dbAc="MI:0476" id="ENSSSCG00000021623" refType="identity" refTypeAc="MI:0356"/>
          <secondaryRef db="ensembl" dbAc="MI:0476" id="ENSSSCP00000019512" refType="identity" refTypeAc="MI:0356"/>
          <secondaryRef db="ensembl" dbAc="MI:0476" id="ENSSSCP00000019512" refType="identity" refTypeAc="MI:0356"/>
          <secondaryRef db="ensembl" dbAc="MI:0476" id="ENSSSCP00000019512" refType="identity" refTypeAc="MI:0356"/>
          <secondaryRef db="ensembl" dbAc="MI:0476" id="ENSSSCT00000025593" refType="identity" refTypeAc="MI:0356"/>
          <secondaryRef db="ensembl" dbAc="MI:0476" id="ENSSSCT00000025593" refType="identity" refTypeAc="MI:0356"/>
          <secondaryRef db="uniprotkb" dbAc="MI:0486" id="I3L661" refType="identity" refTypeAc="MI:0356"/>
          <secondaryRef db="uniprotkb" dbAc="MI:0486" id="I3L661" refType="identity" refTypeAc="MI:0356"/>
          <secondaryRef db="uniprotkb" dbAc="MI:0486" id="I3L661_PIG" refType="identity" refTypeAc="MI:0356"/>
          <secondaryRef db="uniprotkb" dbAc="MI:0486" id="Uncharacterized protein" refType="identity" refTypeAc="MI:0356"/>
        </xref>
        <interactorType>
          <names>
            <shortLabel>protein</shortLabel>
            <fullName>protein</fullName>
          </names>
          <xref>
            <primaryRef db="psi-mi" dbAc="MI:0488" id="MI:0326" refType="identity" refTypeAc="MI:0356"/>
          </xref>
        </interactorType>
      </interactor>
      <interactor id="109">
        <names>
          <shortLabel>AP2B1</shortLabel>
          <fullName>AP complex subunit beta.</fullName>
        </names>
        <xref>
        <primaryRef db="refseq" dbAc="MI:0481" id="ENSSSCP00000019788" refType="identity" refTypeAc="MI:0356"/>
          <secondaryRef db="uniprotkb" dbAc="MI:0486" id="A0A4X1T9R2" refType="identity" refTypeAc="MI:0356"/>
          <secondaryRef db="ensembl" dbAc="MI:0476" id="AEMK02000080" refType="identity" refTypeAc="MI:0356"/>
          <secondaryRef db="KEGG_GENEID" dbAc="MI:9999" id="100620457" refType="identity" refTypeAc="MI:0356"/>
          <secondaryRef db="KEGG_KEGGID_SHORT" dbAc="MI:9999" id="100620457" refType="identity" refTypeAc="MI:0356"/>
          <secondaryRef db="uniprotkb" dbAc="MI:0486" id="A0A287AZ79" refType="identity" refTypeAc="MI:0356"/>
          <secondaryRef db="uniprotkb" dbAc="MI:0486" id="A0A4X1T854" refType="identity" refTypeAc="MI:0356"/>
          <secondaryRef db="uniprotkb" dbAc="MI:0486" id="AP complex subunit beta" refType="identity" refTypeAc="MI:0356"/>
          <secondaryRef db="KEGG_PRODUCT" dbAc="MI:9999" id="AP-2 complex subunit beta" refType="identity" refTypeAc="MI:0356"/>
          <secondaryRef db="KEGG_PRODUCT" dbAc="MI:9999" id="AP-2 complex subunit beta-1" refType="identity" refTypeAc="MI:0356"/>
          <secondaryRef db="ensembl" dbAc="MI:0476" id="AP2B1" refType="identity" refTypeAc="MI:0356"/>
          <secondaryRef db="ensembl" dbAc="MI:0476" id="AP2B1" refType="identity" refTypeAc="MI:0356"/>
          <secondaryRef db="uniprotkb" dbAc="MI:0486" id="AP2B1" refType="identity" refTypeAc="MI:0356"/>
          <secondaryRef db="ensembl" dbAc="MI:0476" id="AP2B1" refType="identity" refTypeAc="MI:0356"/>
          <secondaryRef db="KEGG_NAME" dbAc="MI:9999" id="AP2B1" refType="identity" refTypeAc="MI:0356"/>
          <secondaryRef db="uniprotkb" dbAc="MI:0486" id="AP2B1" refType="identity" refTypeAc="MI:0356"/>
          <secondaryRef db="ensembl" dbAc="MI:0476" id="AP2B1-201" refType="identity" refTypeAc="MI:0356"/>
          <secondaryRef db="ensembl" dbAc="MI:0476" id="AP2B1-202" refType="identity" refTypeAc="MI:0356"/>
          <secondaryRef db="ensembl" dbAc="MI:0476" id="AP2B1-203" refType="identity" refTypeAc="MI:0356"/>
          <secondaryRef db="ensembl" dbAc="MI:0476" id="AP2B1-204" refType="identity" refTypeAc="MI:0356"/>
          <secondaryRef db="ensembl" dbAc="MI:0476" id="AP2B1-205" refType="identity" refTypeAc="MI:0356"/>
          <secondaryRef db="ensembl" dbAc="MI:0476" id="AP2B1-206" refType="identity" refTypeAc="MI:0356"/>
          <secondaryRef db="ensembl" dbAc="MI:0476" id="AP2B1-207" refType="identity" refTypeAc="MI:0356"/>
          <secondaryRef db="ensembl" dbAc="MI:0476" id="Adaptor related protein complex 2 subunit beta 1" refType="identity" refTypeAc="MI:0356"/>
          <secondaryRef db="ensembl" dbAc="MI:0476" id="DQIR01222527" refType="identity" refTypeAc="MI:0356"/>
          <secondaryRef db="ensembl" dbAc="MI:0476" id="DQIR01222528" refType="identity" refTypeAc="MI:0356"/>
          <secondaryRef db="ensembl" dbAc="MI:0476" id="ENSSSCG00000017712" refType="identity" refTypeAc="MI:0356"/>
          <secondaryRef db="ensembl" dbAc="MI:0476" id="ENSSSCG00000017712" refType="identity" refTypeAc="MI:0356"/>
          <secondaryRef db="ensembl" dbAc="MI:0476" id="ENSSSCP00000018767" refType="identity" refTypeAc="MI:0356"/>
          <secondaryRef db="ensembl" dbAc="MI:0476" id="ENSSSCP00000018767" refType="identity" refTypeAc="MI:0356"/>
          <secondaryRef db="ensembl" dbAc="MI:0476" id="ENSSSCP00000019788" refType="identity" refTypeAc="MI:0356"/>
          <secondaryRef db="ensembl" dbAc="MI:0476" id="ENSSSCP00000019788" refType="identity" refTypeAc="MI:0356"/>
          <secondaryRef db="ensembl" dbAc="MI:0476" id="ENSSSCP00000019788" refType="identity" refTypeAc="MI:0356"/>
          <secondaryRef db="ensembl" dbAc="MI:0476" id="ENSSSCP00000047385" refType="identity" refTypeAc="MI:0356"/>
          <secondaryRef db="ensembl" dbAc="MI:0476" id="ENSSSCP00000047385" refType="identity" refTypeAc="MI:0356"/>
          <secondaryRef db="ensembl" dbAc="MI:0476" id="ENSSSCP00000049269" refType="identity" refTypeAc="MI:0356"/>
          <secondaryRef db="ensembl" dbAc="MI:0476" id="ENSSSCP00000049269" refType="identity" refTypeAc="MI:0356"/>
          <secondaryRef db="ensembl" dbAc="MI:0476" id="ENSSSCP00000059316" refType="identity" refTypeAc="MI:0356"/>
          <secondaryRef db="ensembl" dbAc="MI:0476" id="ENSSSCP00000059316" refType="identity" refTypeAc="MI:0356"/>
          <secondaryRef db="ensembl" dbAc="MI:0476" id="ENSSSCP00000070572" refType="identity" refTypeAc="MI:0356"/>
          <secondaryRef db="ensembl" dbAc="MI:0476" id="ENSSSCP00000073065" refType="identity" refTypeAc="MI:0356"/>
          <secondaryRef db="ensembl" dbAc="MI:0476" id="ENSSSCT00000019278" refType="identity" refTypeAc="MI:0356"/>
          <secondaryRef db="ensembl" dbAc="MI:0476" id="ENSSSCT00000019278" refType="identity" refTypeAc="MI:0356"/>
          <secondaryRef db="ensembl" dbAc="MI:0476" id="ENSSSCT00000025334" refType="identity" refTypeAc="MI:0356"/>
          <secondaryRef db="ensembl" dbAc="MI:0476" id="ENSSSCT00000025334" refType="identity" refTypeAc="MI:0356"/>
          <secondaryRef db="ensembl" dbAc="MI:0476" id="ENSSSCT00000044337" refType="identity" refTypeAc="MI:0356"/>
          <secondaryRef db="ensembl" dbAc="MI:0476" id="ENSSSCT00000044337" refType="identity" refTypeAc="MI:0356"/>
          <secondaryRef db="ensembl" dbAc="MI:0476" id="ENSSSCT00000051689" refType="identity" refTypeAc="MI:0356"/>
          <secondaryRef db="ensembl" dbAc="MI:0476" id="ENSSSCT00000051689" refType="identity" refTypeAc="MI:0356"/>
          <secondaryRef db="ensembl" dbAc="MI:0476" id="ENSSSCT00000058297" refType="identity" refTypeAc="MI:0356"/>
          <secondaryRef db="ensembl" dbAc="MI:0476" id="ENSSSCT00000058297" refType="identity" refTypeAc="MI:0356"/>
          <secondaryRef db="ensembl" dbAc="MI:0476" id="ENSSSCT00000076224" refType="identity" refTypeAc="MI:0356"/>
          <secondaryRef db="ensembl" dbAc="MI:0476" id="ENSSSCT00000076849" refType="identity" refTypeAc="MI:0356"/>
          <secondaryRef db="uniprotkb" dbAc="MI:0486" id="F1S182" refType="identity" refTypeAc="MI:0356"/>
          <secondaryRef db="ensembl" dbAc="MI:0476" id="HDB78004.1" refType="identity" refTypeAc="MI:0356"/>
          <secondaryRef db="ensembl" dbAc="MI:0476" id="HDB78005.1" refType="identity" refTypeAc="MI:0356"/>
          <secondaryRef db="uniprotkb" dbAc="MI:0486" id="I3L6Y6" refType="identity" refTypeAc="MI:0356"/>
          <secondaryRef db="uniprotkb" dbAc="MI:0486" id="I3L6Y6" refType="identity" refTypeAc="MI:0356"/>
          <secondaryRef db="uniprotkb" dbAc="MI:0486" id="I3L6Y6_PIG" refType="identity" refTypeAc="MI:0356"/>
          <secondaryRef db="refseq" dbAc="MI:0481" id="NM_001243183" refType="identity" refTypeAc="MI:0356"/>
          <secondaryRef db="refseq" dbAc="MI:0481" id="NM_001243183.1" refType="identity" refTypeAc="MI:0356"/>
          <secondaryRef db="refseq" dbAc="MI:0481" id="NP_001230112" refType="identity" refTypeAc="MI:0356"/>
          <secondaryRef db="KEGG_NCBI" dbAc="MI:9999" id="NP_001230112" refType="identity" refTypeAc="MI:0356"/>
          <secondaryRef db="refseq" dbAc="MI:0481" id="NP_001230112.1" refType="identity" refTypeAc="MI:0356"/>
          <secondaryRef db="ensembl" dbAc="MI:0476" id="R-SSC-112314" refType="identity" refTypeAc="MI:0356"/>
          <secondaryRef db="ensembl" dbAc="MI:0476" id="R-SSC-112314" refType="identity" refTypeAc="MI:0356"/>
          <secondaryRef db="ensembl" dbAc="MI:0476" id="R-SSC-112315" refType="identity" refTypeAc="MI:0356"/>
          <secondaryRef db="ensembl" dbAc="MI:0476" id="R-SSC-112315" refType="identity" refTypeAc="MI:0356"/>
          <secondaryRef db="ensembl" dbAc="MI:0476" id="R-SSC-112316" refType="identity" refTypeAc="MI:0356"/>
          <secondaryRef db="ensembl" dbAc="MI:0476" id="R-SSC-112316" refType="identity" refTypeAc="MI:0356"/>
          <secondaryRef db="ensembl" dbAc="MI:0476" id="R-SSC-1266738" refType="identity" refTypeAc="MI:0356"/>
          <secondaryRef db="ensembl" dbAc="MI:0476" id="R-SSC-1266738" refType="identity" refTypeAc="MI:0356"/>
          <secondaryRef db="ensembl" dbAc="MI:0476" id="R-SSC-1280218" refType="identity" refTypeAc="MI:0356"/>
          <secondaryRef db="ensembl" dbAc="MI:0476" id="R-SSC-1280218" refType="identity" refTypeAc="MI:0356"/>
          <secondaryRef db="ensembl" dbAc="MI:0476" id="R-SSC-162582" refType="identity" refTypeAc="MI:0356"/>
          <secondaryRef db="ensembl" dbAc="MI:0476" id="R-SSC-162582" refType="identity" refTypeAc="MI:0356"/>
          <secondaryRef db="ensembl" dbAc="MI:0476" id="R-SSC-166520" refType="identity" refTypeAc="MI:0356"/>
          <secondaryRef db="ensembl" dbAc="MI:0476" id="R-SSC-166520" refType="identity" refTypeAc="MI:0356"/>
          <secondaryRef db="ensembl" dbAc="MI:0476" id="R-SSC-168256" refType="identity" refTypeAc="MI:0356"/>
          <secondaryRef db="ensembl" dbAc="MI:0476" id="R-SSC-168256" refType="identity" refTypeAc="MI:0356"/>
          <secondaryRef db="ensembl" dbAc="MI:0476" id="R-SSC-174824" refType="identity" refTypeAc="MI:0356"/>
          <secondaryRef db="ensembl" dbAc="MI:0476" id="R-SSC-174824" refType="identity" refTypeAc="MI:0356"/>
          <secondaryRef db="ensembl" dbAc="MI:0476" id="R-SSC-177504" refType="identity" refTypeAc="MI:0356"/>
          <secondaryRef db="ensembl" dbAc="MI:0476" id="R-SSC-177504" refType="identity" refTypeAc="MI:0356"/>
          <secondaryRef db="ensembl" dbAc="MI:0476" id="R-SSC-187037" refType="identity" refTypeAc="MI:0356"/>
          <secondaryRef db="ensembl" dbAc="MI:0476" id="R-SSC-187037" refType="identity" refTypeAc="MI:0356"/>
          <secondaryRef db="ensembl" dbAc="MI:0476" id="R-SSC-195721" refType="identity" refTypeAc="MI:0356"/>
          <secondaryRef db="ensembl" dbAc="MI:0476" id="R-SSC-195721" refType="identity" refTypeAc="MI:0356"/>
          <secondaryRef db="ensembl" dbAc="MI:0476" id="R-SSC-199991" refType="identity" refTypeAc="MI:0356"/>
          <secondaryRef db="ensembl" dbAc="MI:0476" id="R-SSC-199991" refType="identity" refTypeAc="MI:0356"/>
          <secondaryRef db="ensembl" dbAc="MI:0476" id="R-SSC-2132295" refType="identity" refTypeAc="MI:0356"/>
          <secondaryRef db="ensembl" dbAc="MI:0476" id="R-SSC-2132295" refType="identity" refTypeAc="MI:0356"/>
          <secondaryRef db="ensembl" dbAc="MI:0476" id="R-SSC-373760" refType="identity" refTypeAc="MI:0356"/>
          <secondaryRef db="ensembl" dbAc="MI:0476" id="R-SSC-373760" refType="identity" refTypeAc="MI:0356"/>
          <secondaryRef db="ensembl" dbAc="MI:0476" id="R-SSC-382551" refType="identity" refTypeAc="MI:0356"/>
          <secondaryRef db="ensembl" dbAc="MI:0476" id="R-SSC-382551" refType="identity" refTypeAc="MI:0356"/>
          <secondaryRef db="ensembl" dbAc="MI:0476" id="R-SSC-3858494" refType="identity" refTypeAc="MI:0356"/>
          <secondaryRef db="ensembl" dbAc="MI:0476" id="R-SSC-3858494" refType="identity" refTypeAc="MI:0356"/>
          <secondaryRef db="ensembl" dbAc="MI:0476" id="R-SSC-399719" refType="identity" refTypeAc="MI:0356"/>
          <secondaryRef db="ensembl" dbAc="MI:0476" id="R-SSC-399719" refType="identity" refTypeAc="MI:0356"/>
          <secondaryRef db="ensembl" dbAc="MI:0476" id="R-SSC-399721" refType="identity" refTypeAc="MI:0356"/>
          <secondaryRef db="ensembl" dbAc="MI:0476" id="R-SSC-399721" refType="identity" refTypeAc="MI:0356"/>
          <secondaryRef db="ensembl" dbAc="MI:0476" id="R-SSC-4086400" refType="identity" refTypeAc="MI:0356"/>
          <secondaryRef db="ensembl" dbAc="MI:0476" id="R-SSC-4086400" refType="identity" refTypeAc="MI:0356"/>
          <secondaryRef db="ensembl" dbAc="MI:0476" id="R-SSC-416993" refType="identity" refTypeAc="MI:0356"/>
          <secondaryRef db="ensembl" dbAc="MI:0476" id="R-SSC-416993" refType="identity" refTypeAc="MI:0356"/>
          <secondaryRef db="ensembl" dbAc="MI:0476" id="R-SSC-422475" refType="identity" refTypeAc="MI:0356"/>
          <secondaryRef db="ensembl" dbAc="MI:0476" id="R-SSC-422475" refType="identity" refTypeAc="MI:0356"/>
          <secondaryRef db="ensembl" dbAc="MI:0476" id="R-SSC-437239" refType="identity" refTypeAc="MI:0356"/>
          <secondaryRef db="ensembl" dbAc="MI:0476" id="R-SSC-437239" refType="identity" refTypeAc="MI:0356"/>
          <secondaryRef db="ensembl" dbAc="MI:0476" id="R-SSC-5099900" refType="identity" refTypeAc="MI:0356"/>
          <secondaryRef db="ensembl" dbAc="MI:0476" id="R-SSC-5099900" refType="identity" refTypeAc="MI:0356"/>
          <secondaryRef db="ensembl" dbAc="MI:0476" id="R-SSC-5140745" refType="identity" refTypeAc="MI:0356"/>
          <secondaryRef db="ensembl" dbAc="MI:0476" id="R-SSC-5140745" refType="identity" refTypeAc="MI:0356"/>
          <secondaryRef db="ensembl" dbAc="MI:0476" id="R-SSC-5653656" refType="identity" refTypeAc="MI:0356"/>
          <secondaryRef db="ensembl" dbAc="MI:0476" id="R-SSC-5653656" refType="identity" refTypeAc="MI:0356"/>
          <secondaryRef db="ensembl" dbAc="MI:0476" id="R-SSC-8856825" refType="identity" refTypeAc="MI:0356"/>
          <secondaryRef db="ensembl" dbAc="MI:0476" id="R-SSC-8856825" refType="identity" refTypeAc="MI:0356"/>
          <secondaryRef db="ensembl" dbAc="MI:0476" id="R-SSC-8856828" refType="identity" refTypeAc="MI:0356"/>
          <secondaryRef db="ensembl" dbAc="MI:0476" id="R-SSC-8856828" refType="identity" refTypeAc="MI:0356"/>
          <secondaryRef db="ensembl" dbAc="MI:0476" id="R-SSC-8866427" refType="identity" refTypeAc="MI:0356"/>
          <secondaryRef db="ensembl" dbAc="MI:0476" id="R-SSC-8866427" refType="identity" refTypeAc="MI:0356"/>
          <secondaryRef db="ensembl" dbAc="MI:0476" id="R-SSC-8964038" refType="identity" refTypeAc="MI:0356"/>
          <secondaryRef db="ensembl" dbAc="MI:0476" id="R-SSC-8964038" refType="identity" refTypeAc="MI:0356"/>
          <secondaryRef db="ensembl" dbAc="MI:0476" id="R-SSC-8964043" refType="identity" refTypeAc="MI:0356"/>
          <secondaryRef db="ensembl" dbAc="MI:0476" id="R-SSC-8964043" refType="identity" refTypeAc="MI:0356"/>
          <secondaryRef db="ensembl" dbAc="MI:0476" id="R-SSC-9006934" refType="identity" refTypeAc="MI:0356"/>
          <secondaryRef db="ensembl" dbAc="MI:0476" id="R-SSC-9006934" refType="identity" refTypeAc="MI:0356"/>
          <secondaryRef db="ensembl" dbAc="MI:0476" id="UPI0001C98BC3" refType="identity" refTypeAc="MI:0356"/>
          <secondaryRef db="ensembl" dbAc="MI:0476" id="UPI000A2B00FD" refType="identity" refTypeAc="MI:0356"/>
          <secondaryRef db="refseq" dbAc="MI:0481" id="XM_021066143" refType="identity" refTypeAc="MI:0356"/>
          <secondaryRef db="refseq" dbAc="MI:0481" id="XM_021066143.1" refType="identity" refTypeAc="MI:0356"/>
          <secondaryRef db="refseq" dbAc="MI:0481" id="XM_021066144" refType="identity" refTypeAc="MI:0356"/>
          <secondaryRef db="refseq" dbAc="MI:0481" id="XM_021066144.1" refType="identity" refTypeAc="MI:0356"/>
          <secondaryRef db="refseq" dbAc="MI:0481" id="XM_021066145" refType="identity" refTypeAc="MI:0356"/>
          <secondaryRef db="refseq" dbAc="MI:0481" id="XM_021066145.1" refType="identity" refTypeAc="MI:0356"/>
          <secondaryRef db="refseq" dbAc="MI:0481" id="XP_020921802" refType="identity" refTypeAc="MI:0356"/>
          <secondaryRef db="refseq" dbAc="MI:0481" id="XP_020921802.1" refType="identity" refTypeAc="MI:0356"/>
          <secondaryRef db="refseq" dbAc="MI:0481" id="XP_020921803" refType="identity" refTypeAc="MI:0356"/>
          <secondaryRef db="refseq" dbAc="MI:0481" id="XP_020921803.1" refType="identity" refTypeAc="MI:0356"/>
          <secondaryRef db="refseq" dbAc="MI:0481" id="XP_020921804" refType="identity" refTypeAc="MI:0356"/>
          <secondaryRef db="refseq" dbAc="MI:0481" id="XP_020921804.1" refType="identity" refTypeAc="MI:0356"/>
          <secondaryRef db="KEGG_KEGGID" dbAc="MI:9999" id="ssc:100620457" refType="identity" refTypeAc="MI:0356"/>
        </xref>
        <interactorType>
          <names>
            <shortLabel>protein</shortLabel>
            <fullName>protein</fullName>
          </names>
          <xref>
            <primaryRef db="psi-mi" dbAc="MI:0488" id="MI:0326" refType="identity" refTypeAc="MI:0356"/>
          </xref>
        </interactorType>
      </interactor>
      <interactor id="110">
        <names>
          <shortLabel>CEP83</shortLabel>
          <fullName>Centrosomal protein of 83 kDa isoform X1.</fullName>
        </names>
        <xref>
        <primaryRef db="refseq" dbAc="MI:0481" id="ENSSSCP00000022794" refType="identity" refTypeAc="MI:0356"/>
          <secondaryRef db="KEGG_GENEID" dbAc="MI:9999" id="100624783" refType="identity" refTypeAc="MI:0356"/>
          <secondaryRef db="KEGG_KEGGID_SHORT" dbAc="MI:9999" id="100624783" refType="identity" refTypeAc="MI:0356"/>
          <secondaryRef db="uniprotkb" dbAc="MI:0486" id="A0A4X1SJC1" refType="identity" refTypeAc="MI:0356"/>
          <secondaryRef db="ensembl" dbAc="MI:0476" id="AEMK02000037" refType="identity" refTypeAc="MI:0356"/>
          <secondaryRef db="ensembl" dbAc="MI:0476" id="CEP83" refType="identity" refTypeAc="MI:0356"/>
          <secondaryRef db="ensembl" dbAc="MI:0476" id="CEP83" refType="identity" refTypeAc="MI:0356"/>
          <secondaryRef db="uniprotkb" dbAc="MI:0486" id="CEP83" refType="identity" refTypeAc="MI:0356"/>
          <secondaryRef db="ensembl" dbAc="MI:0476" id="CEP83" refType="identity" refTypeAc="MI:0356"/>
          <secondaryRef db="KEGG_NAME" dbAc="MI:9999" id="CEP83" refType="identity" refTypeAc="MI:0356"/>
          <secondaryRef db="uniprotkb" dbAc="MI:0486" id="CEP83" refType="identity" refTypeAc="MI:0356"/>
          <secondaryRef db="ensembl" dbAc="MI:0476" id="CEP83-201" refType="identity" refTypeAc="MI:0356"/>
          <secondaryRef db="ensembl" dbAc="MI:0476" id="CEP83-202" refType="identity" refTypeAc="MI:0356"/>
          <secondaryRef db="ensembl" dbAc="MI:0476" id="Centrosomal protein 83" refType="identity" refTypeAc="MI:0356"/>
          <secondaryRef db="uniprotkb" dbAc="MI:0486" id="Centrosomal protein 83" refType="identity" refTypeAc="MI:0356"/>
          <secondaryRef db="KEGG_PRODUCT" dbAc="MI:9999" id="Centrosomal protein of 83 kDa isoform X1" refType="identity" refTypeAc="MI:0356"/>
          <secondaryRef db="uniprotkb" dbAc="MI:0486" id="Centrosomal protein of 83 kDa isoform X1" refType="identity" refTypeAc="MI:0356"/>
          <secondaryRef db="KEGG_PRODUCT" dbAc="MI:9999" id="Coiled-coil domain-containing protein 41" refType="identity" refTypeAc="MI:0356"/>
          <secondaryRef db="ensembl" dbAc="MI:0476" id="DQIR01032051" refType="identity" refTypeAc="MI:0356"/>
          <secondaryRef db="ensembl" dbAc="MI:0476" id="DQIR01096825" refType="identity" refTypeAc="MI:0356"/>
          <secondaryRef db="ensembl" dbAc="MI:0476" id="ENSSSCG00000024563" refType="identity" refTypeAc="MI:0356"/>
          <secondaryRef db="ensembl" dbAc="MI:0476" id="ENSSSCG00000024563" refType="identity" refTypeAc="MI:0356"/>
          <secondaryRef db="ensembl" dbAc="MI:0476" id="ENSSSCP00000020222" refType="identity" refTypeAc="MI:0356"/>
          <secondaryRef db="ensembl" dbAc="MI:0476" id="ENSSSCP00000020222" refType="identity" refTypeAc="MI:0356"/>
          <secondaryRef db="ensembl" dbAc="MI:0476" id="ENSSSCP00000022794" refType="identity" refTypeAc="MI:0356"/>
          <secondaryRef db="ensembl" dbAc="MI:0476" id="ENSSSCP00000022794" refType="identity" refTypeAc="MI:0356"/>
          <secondaryRef db="ensembl" dbAc="MI:0476" id="ENSSSCP00000022794" refType="identity" refTypeAc="MI:0356"/>
          <secondaryRef db="ensembl" dbAc="MI:0476" id="ENSSSCT00000024929" refType="identity" refTypeAc="MI:0356"/>
          <secondaryRef db="ensembl" dbAc="MI:0476" id="ENSSSCT00000024929" refType="identity" refTypeAc="MI:0356"/>
          <secondaryRef db="ensembl" dbAc="MI:0476" id="ENSSSCT00000032383" refType="identity" refTypeAc="MI:0356"/>
          <secondaryRef db="ensembl" dbAc="MI:0476" id="ENSSSCT00000032383" refType="identity" refTypeAc="MI:0356"/>
          <secondaryRef db="ensembl" dbAc="MI:0476" id="HCZ87526.1" refType="identity" refTypeAc="MI:0356"/>
          <secondaryRef db="ensembl" dbAc="MI:0476" id="HDA52301.1" refType="identity" refTypeAc="MI:0356"/>
          <secondaryRef db="uniprotkb" dbAc="MI:0486" id="I3L864" refType="identity" refTypeAc="MI:0356"/>
          <secondaryRef db="uniprotkb" dbAc="MI:0486" id="I3LFF2" refType="identity" refTypeAc="MI:0356"/>
          <secondaryRef db="uniprotkb" dbAc="MI:0486" id="I3LFF2" refType="identity" refTypeAc="MI:0356"/>
          <secondaryRef db="uniprotkb" dbAc="MI:0486" id="I3LFF2_PIG" refType="identity" refTypeAc="MI:0356"/>
          <secondaryRef db="ensembl" dbAc="MI:0476" id="R-SSC-1852241" refType="identity" refTypeAc="MI:0356"/>
          <secondaryRef db="ensembl" dbAc="MI:0476" id="R-SSC-1852241" refType="identity" refTypeAc="MI:0356"/>
          <secondaryRef db="ensembl" dbAc="MI:0476" id="R-SSC-5617833" refType="identity" refTypeAc="MI:0356"/>
          <secondaryRef db="ensembl" dbAc="MI:0476" id="R-SSC-5617833" refType="identity" refTypeAc="MI:0356"/>
          <secondaryRef db="ensembl" dbAc="MI:0476" id="R-SSC-5620912" refType="identity" refTypeAc="MI:0356"/>
          <secondaryRef db="ensembl" dbAc="MI:0476" id="R-SSC-5620912" refType="identity" refTypeAc="MI:0356"/>
          <secondaryRef db="ensembl" dbAc="MI:0476" id="UPI000A2B4E74" refType="identity" refTypeAc="MI:0356"/>
          <secondaryRef db="refseq" dbAc="MI:0481" id="XM_021092760" refType="identity" refTypeAc="MI:0356"/>
          <secondaryRef db="refseq" dbAc="MI:0481" id="XM_021092760.1" refType="identity" refTypeAc="MI:0356"/>
          <secondaryRef db="refseq" dbAc="MI:0481" id="XM_021092761" refType="identity" refTypeAc="MI:0356"/>
          <secondaryRef db="refseq" dbAc="MI:0481" id="XM_021092761.1" refType="identity" refTypeAc="MI:0356"/>
          <secondaryRef db="refseq" dbAc="MI:0481" id="XM_021092762" refType="identity" refTypeAc="MI:0356"/>
          <secondaryRef db="refseq" dbAc="MI:0481" id="XM_021092762.1" refType="identity" refTypeAc="MI:0356"/>
          <secondaryRef db="refseq" dbAc="MI:0481" id="XM_021092763" refType="identity" refTypeAc="MI:0356"/>
          <secondaryRef db="refseq" dbAc="MI:0481" id="XM_021092763.1" refType="identity" refTypeAc="MI:0356"/>
          <secondaryRef db="refseq" dbAc="MI:0481" id="XP_020948419" refType="identity" refTypeAc="MI:0356"/>
          <secondaryRef db="KEGG_NCBI" dbAc="MI:9999" id="XP_020948419" refType="identity" refTypeAc="MI:0356"/>
          <secondaryRef db="refseq" dbAc="MI:0481" id="XP_020948419.1" refType="identity" refTypeAc="MI:0356"/>
          <secondaryRef db="refseq" dbAc="MI:0481" id="XP_020948420" refType="identity" refTypeAc="MI:0356"/>
          <secondaryRef db="refseq" dbAc="MI:0481" id="XP_020948420.1" refType="identity" refTypeAc="MI:0356"/>
          <secondaryRef db="refseq" dbAc="MI:0481" id="XP_020948421" refType="identity" refTypeAc="MI:0356"/>
          <secondaryRef db="refseq" dbAc="MI:0481" id="XP_020948421.1" refType="identity" refTypeAc="MI:0356"/>
          <secondaryRef db="refseq" dbAc="MI:0481" id="XP_020948422" refType="identity" refTypeAc="MI:0356"/>
          <secondaryRef db="refseq" dbAc="MI:0481" id="XP_020948422.1" refType="identity" refTypeAc="MI:0356"/>
          <secondaryRef db="KEGG_KEGGID" dbAc="MI:9999" id="ssc:100624783" refType="identity" refTypeAc="MI:0356"/>
        </xref>
        <interactorType>
          <names>
            <shortLabel>protein</shortLabel>
            <fullName>protein</fullName>
          </names>
          <xref>
            <primaryRef db="psi-mi" dbAc="MI:0488" id="MI:0326" refType="identity" refTypeAc="MI:0356"/>
          </xref>
        </interactorType>
      </interactor>
      <interactor id="111">
        <names>
          <shortLabel>DDX52</shortLabel>
          <fullName>Putative ATP-dependent RNA helicase DDX52 isoform 1.</fullName>
        </names>
        <xref>
        <primaryRef db="refseq" dbAc="MI:0481" id="ENSSSCP00000024158" refType="identity" refTypeAc="MI:0356"/>
          <secondaryRef db="KEGG_GENEID" dbAc="MI:9999" id="100623826" refType="identity" refTypeAc="MI:0356"/>
          <secondaryRef db="KEGG_KEGGID_SHORT" dbAc="MI:9999" id="100623826" refType="identity" refTypeAc="MI:0356"/>
          <secondaryRef db="uniprotkb" dbAc="MI:0486" id="100623826" refType="identity" refTypeAc="MI:0356"/>
          <secondaryRef db="KEGG_EC" dbAc="MI:9999" id="3.6.4.13" refType="identity" refTypeAc="MI:0356"/>
          <secondaryRef db="uniprotkb" dbAc="MI:0486" id="A0A4X1T487" refType="identity" refTypeAc="MI:0356"/>
          <secondaryRef db="ensembl" dbAc="MI:0476" id="AEMK02000080" refType="identity" refTypeAc="MI:0356"/>
          <secondaryRef db="KEGG_PRODUCT" dbAc="MI:9999" id="ATP-dependent RNA helicase DDX52/ROK1" refType="identity" refTypeAc="MI:0356"/>
          <secondaryRef db="ensembl" dbAc="MI:0476" id="DDX52" refType="identity" refTypeAc="MI:0356"/>
          <secondaryRef db="ensembl" dbAc="MI:0476" id="DDX52" refType="identity" refTypeAc="MI:0356"/>
          <secondaryRef db="uniprotkb" dbAc="MI:0486" id="DDX52" refType="identity" refTypeAc="MI:0356"/>
          <secondaryRef db="ensembl" dbAc="MI:0476" id="DDX52" refType="identity" refTypeAc="MI:0356"/>
          <secondaryRef db="KEGG_NAME" dbAc="MI:9999" id="DDX52" refType="identity" refTypeAc="MI:0356"/>
          <secondaryRef db="uniprotkb" dbAc="MI:0486" id="DDX52" refType="identity" refTypeAc="MI:0356"/>
          <secondaryRef db="ensembl" dbAc="MI:0476" id="DDX52-201" refType="identity" refTypeAc="MI:0356"/>
          <secondaryRef db="ensembl" dbAc="MI:0476" id="DExD-box helicase 52" refType="identity" refTypeAc="MI:0356"/>
          <secondaryRef db="uniprotkb" dbAc="MI:0486" id="DExD-box helicase 52" refType="identity" refTypeAc="MI:0356"/>
          <secondaryRef db="ensembl" dbAc="MI:0476" id="DQIR01140801" refType="identity" refTypeAc="MI:0356"/>
          <secondaryRef db="ensembl" dbAc="MI:0476" id="DQIR01221662" refType="identity" refTypeAc="MI:0356"/>
          <secondaryRef db="KEGG_EC" dbAc="MI:9999" id="EC 3.6.4.13" refType="identity" refTypeAc="MI:0356"/>
          <secondaryRef db="ensembl" dbAc="MI:0476" id="ENSSSCG00000021275" refType="identity" refTypeAc="MI:0356"/>
          <secondaryRef db="ensembl" dbAc="MI:0476" id="ENSSSCG00000021275" refType="identity" refTypeAc="MI:0356"/>
          <secondaryRef db="ensembl" dbAc="MI:0476" id="ENSSSCP00000024158" refType="identity" refTypeAc="MI:0356"/>
          <secondaryRef db="ensembl" dbAc="MI:0476" id="ENSSSCP00000024158" refType="identity" refTypeAc="MI:0356"/>
          <secondaryRef db="ensembl" dbAc="MI:0476" id="ENSSSCP00000024158" refType="identity" refTypeAc="MI:0356"/>
          <secondaryRef db="ensembl" dbAc="MI:0476" id="ENSSSCT00000024730" refType="identity" refTypeAc="MI:0356"/>
          <secondaryRef db="ensembl" dbAc="MI:0476" id="ENSSSCT00000024730" refType="identity" refTypeAc="MI:0356"/>
          <secondaryRef db="ensembl" dbAc="MI:0476" id="HDA96277.1" refType="identity" refTypeAc="MI:0356"/>
          <secondaryRef db="ensembl" dbAc="MI:0476" id="HDB77139.1" refType="identity" refTypeAc="MI:0356"/>
          <secondaryRef db="uniprotkb" dbAc="MI:0486" id="I3LJA0" refType="identity" refTypeAc="MI:0356"/>
          <secondaryRef db="uniprotkb" dbAc="MI:0486" id="I3LJA0" refType="identity" refTypeAc="MI:0356"/>
          <secondaryRef db="uniprotkb" dbAc="MI:0486" id="I3LJA0_PIG" refType="identity" refTypeAc="MI:0356"/>
          <secondaryRef db="KEGG_PRODUCT" dbAc="MI:9999" id="Probable ATP-dependent RNA helicase DDX52" refType="identity" refTypeAc="MI:0356"/>
          <secondaryRef db="ensembl" dbAc="MI:0476" id="R-SSC-6791226" refType="identity" refTypeAc="MI:0356"/>
          <secondaryRef db="ensembl" dbAc="MI:0476" id="R-SSC-6791226" refType="identity" refTypeAc="MI:0356"/>
          <secondaryRef db="ensembl" dbAc="MI:0476" id="R-SSC-72312" refType="identity" refTypeAc="MI:0356"/>
          <secondaryRef db="ensembl" dbAc="MI:0476" id="R-SSC-72312" refType="identity" refTypeAc="MI:0356"/>
          <secondaryRef db="ensembl" dbAc="MI:0476" id="R-SSC-8868773" refType="identity" refTypeAc="MI:0356"/>
          <secondaryRef db="ensembl" dbAc="MI:0476" id="R-SSC-8868773" refType="identity" refTypeAc="MI:0356"/>
          <secondaryRef db="ensembl" dbAc="MI:0476" id="R-SSC-8953854" refType="identity" refTypeAc="MI:0356"/>
          <secondaryRef db="ensembl" dbAc="MI:0476" id="R-SSC-8953854" refType="identity" refTypeAc="MI:0356"/>
          <secondaryRef db="ensembl" dbAc="MI:0476" id="UPI0002106719" refType="identity" refTypeAc="MI:0356"/>
          <secondaryRef db="refseq" dbAc="MI:0481" id="XM_013989946" refType="identity" refTypeAc="MI:0356"/>
          <secondaryRef db="refseq" dbAc="MI:0481" id="XM_013989946.1" refType="identity" refTypeAc="MI:0356"/>
          <secondaryRef db="refseq" dbAc="MI:0481" id="XM_013989946.2" refType="identity" refTypeAc="MI:0356"/>
          <secondaryRef db="refseq" dbAc="MI:0481" id="XP_013845400" refType="identity" refTypeAc="MI:0356"/>
          <secondaryRef db="KEGG_NCBI" dbAc="MI:9999" id="XP_013845400" refType="identity" refTypeAc="MI:0356"/>
          <secondaryRef db="refseq" dbAc="MI:0481" id="XP_013845400.1" refType="identity" refTypeAc="MI:0356"/>
          <secondaryRef db="refseq" dbAc="MI:0481" id="XP_013845400.1" refType="identity" refTypeAc="MI:0356"/>
          <secondaryRef db="KEGG_KEGGID" dbAc="MI:9999" id="ssc:100623826" refType="identity" refTypeAc="MI:0356"/>
        </xref>
        <interactorType>
          <names>
            <shortLabel>protein</shortLabel>
            <fullName>protein</fullName>
          </names>
          <xref>
            <primaryRef db="psi-mi" dbAc="MI:0488" id="MI:0326" refType="identity" refTypeAc="MI:0356"/>
          </xref>
        </interactorType>
      </interactor>
      <interactor id="112">
        <names>
          <shortLabel>CCL5</shortLabel>
          <fullName>C-C motif chemokine 5; Chemoattractant for blood monocytes, memory T-helper cells and eosinophils. Causes the release of histamine from basophils and activates eosinophils. May activate several chemokine receptors including CCR1, CCR3, CCR4 and CCR5. May also be an agonist of the G protein-coupled receptor GPR75. Together with GPR75, may play a role in neuron survival through activation of a downstream signaling pathway involving the PI3, Akt and MAP kinases. By activating GPR75 may also play a role in insulin secretion by islet cells. Belongs to the intercrine beta (chemokine CC) family.</fullName>
        </names>
        <xref>
        <primaryRef db="refseq" dbAc="MI:0481" id="ENSSSCP00000028561" refType="identity" refTypeAc="MI:0356"/>
          <secondaryRef db="KEGG_GENEID" dbAc="MI:9999" id="396613" refType="identity" refTypeAc="MI:0356"/>
          <secondaryRef db="KEGG_KEGGID_SHORT" dbAc="MI:9999" id="396613" refType="identity" refTypeAc="MI:0356"/>
          <secondaryRef db="uniprotkb" dbAc="MI:0486" id="A0A4X1T3A0" refType="identity" refTypeAc="MI:0356"/>
          <secondaryRef db="ensembl" dbAc="MI:0476" id="ABD18445.1" refType="identity" refTypeAc="MI:0356"/>
          <secondaryRef db="ensembl" dbAc="MI:0476" id="AEMK02000080" refType="identity" refTypeAc="MI:0356"/>
          <secondaryRef db="KEGG_PRODUCT" dbAc="MI:9999" id="C-C motif chemokine 5" refType="identity" refTypeAc="MI:0356"/>
          <secondaryRef db="uniprotkb" dbAc="MI:0486" id="C-C motif chemokine 5" refType="identity" refTypeAc="MI:0356"/>
          <secondaryRef db="KEGG_PRODUCT" dbAc="MI:9999" id="C-C motif chemokine 5 precursor" refType="identity" refTypeAc="MI:0356"/>
          <secondaryRef db="ensembl" dbAc="MI:0476" id="C-C motif chemokine ligand 5" refType="identity" refTypeAc="MI:0356"/>
          <secondaryRef db="ensembl" dbAc="MI:0476" id="CCL5" refType="identity" refTypeAc="MI:0356"/>
          <secondaryRef db="uniprotkb" dbAc="MI:0486" id="CCL5" refType="identity" refTypeAc="MI:0356"/>
          <secondaryRef db="ensembl" dbAc="MI:0476" id="CCL5" refType="identity" refTypeAc="MI:0356"/>
          <secondaryRef db="KEGG_NAME" dbAc="MI:9999" id="CCL5" refType="identity" refTypeAc="MI:0356"/>
          <secondaryRef db="uniprotkb" dbAc="MI:0486" id="CCL5" refType="identity" refTypeAc="MI:0356"/>
          <secondaryRef db="ensembl" dbAc="MI:0476" id="CCL5-201" refType="identity" refTypeAc="MI:0356"/>
          <secondaryRef db="uniprotkb" dbAc="MI:0486" id="CCL5_PIG" refType="identity" refTypeAc="MI:0356"/>
          <secondaryRef db="ensembl" dbAc="MI:0476" id="DQ372066" refType="identity" refTypeAc="MI:0356"/>
          <secondaryRef db="ensembl" dbAc="MI:0476" id="ENSSSCG00000017705" refType="identity" refTypeAc="MI:0356"/>
          <secondaryRef db="ensembl" dbAc="MI:0476" id="ENSSSCG00000017705" refType="identity" refTypeAc="MI:0356"/>
          <secondaryRef db="ensembl" dbAc="MI:0476" id="ENSSSCP00000018760" refType="identity" refTypeAc="MI:0356"/>
          <secondaryRef db="ensembl" dbAc="MI:0476" id="ENSSSCP00000028425" refType="identity" refTypeAc="MI:0356"/>
          <secondaryRef db="ensembl" dbAc="MI:0476" id="ENSSSCP00000028561" refType="identity" refTypeAc="MI:0356"/>
          <secondaryRef db="ensembl" dbAc="MI:0476" id="ENSSSCP00000028561" refType="identity" refTypeAc="MI:0356"/>
          <secondaryRef db="ensembl" dbAc="MI:0476" id="ENSSSCP00000028561" refType="identity" refTypeAc="MI:0356"/>
          <secondaryRef db="ensembl" dbAc="MI:0476" id="ENSSSCP00000028749" refType="identity" refTypeAc="MI:0356"/>
          <secondaryRef db="ensembl" dbAc="MI:0476" id="ENSSSCP00000029023" refType="identity" refTypeAc="MI:0356"/>
          <secondaryRef db="ensembl" dbAc="MI:0476" id="ENSSSCT00000019271" refType="identity" refTypeAc="MI:0356"/>
          <secondaryRef db="ensembl" dbAc="MI:0476" id="ENSSSCT00000033821" refType="identity" refTypeAc="MI:0356"/>
          <secondaryRef db="ensembl" dbAc="MI:0476" id="ENSSSCT00000033821" refType="identity" refTypeAc="MI:0356"/>
          <secondaryRef db="ensembl" dbAc="MI:0476" id="ENSSSCT00000034213" refType="identity" refTypeAc="MI:0356"/>
          <secondaryRef db="ensembl" dbAc="MI:0476" id="ENSSSCT00000034438" refType="identity" refTypeAc="MI:0356"/>
          <secondaryRef db="ensembl" dbAc="MI:0476" id="ENSSSCT00000034994" refType="identity" refTypeAc="MI:0356"/>
          <secondaryRef db="ensembl" dbAc="MI:0476" id="ENSSSCT00000035687" refType="identity" refTypeAc="MI:0356"/>
          <secondaryRef db="refseq" dbAc="MI:0481" id="NM_001129946" refType="identity" refTypeAc="MI:0356"/>
          <secondaryRef db="refseq" dbAc="MI:0481" id="NM_001129946.1" refType="identity" refTypeAc="MI:0356"/>
          <secondaryRef db="refseq" dbAc="MI:0481" id="NP_001123418" refType="identity" refTypeAc="MI:0356"/>
          <secondaryRef db="KEGG_NCBI" dbAc="MI:9999" id="NP_001123418" refType="identity" refTypeAc="MI:0356"/>
          <secondaryRef db="refseq" dbAc="MI:0481" id="NP_001123418.1" refType="identity" refTypeAc="MI:0356"/>
          <secondaryRef db="uniprotkb" dbAc="MI:0486" id="Q29288" refType="identity" refTypeAc="MI:0356"/>
          <secondaryRef db="uniprotkb" dbAc="MI:0486" id="Q2EN89" refType="identity" refTypeAc="MI:0356"/>
          <secondaryRef db="ensembl" dbAc="MI:0476" id="RANTES" refType="identity" refTypeAc="MI:0356"/>
          <secondaryRef db="ensembl" dbAc="MI:0476" id="SCYA5" refType="identity" refTypeAc="MI:0356"/>
          <secondaryRef db="uniprotkb" dbAc="MI:0486" id="SCYA5" refType="identity" refTypeAc="MI:0356"/>
          <secondaryRef db="ensembl" dbAc="MI:0476" id="SIS-delta" refType="identity" refTypeAc="MI:0356"/>
          <secondaryRef db="uniprotkb" dbAc="MI:0486" id="SIS-delta" refType="identity" refTypeAc="MI:0356"/>
          <secondaryRef db="uniprotkb" dbAc="MI:0486" id="Small-inducible cytokine A5" refType="identity" refTypeAc="MI:0356"/>
          <secondaryRef db="uniprotkb" dbAc="MI:0486" id="T-cell-specific protein RANTES" refType="identity" refTypeAc="MI:0356"/>
          <secondaryRef db="ensembl" dbAc="MI:0476" id="UPI000069744B" refType="identity" refTypeAc="MI:0356"/>
          <secondaryRef db="KEGG_KEGGID" dbAc="MI:9999" id="ssc:396613" refType="identity" refTypeAc="MI:0356"/>
        </xref>
        <interactorType>
          <names>
            <shortLabel>protein</shortLabel>
            <fullName>protein</fullName>
          </names>
          <xref>
            <primaryRef db="psi-mi" dbAc="MI:0488" id="MI:0326" refType="identity" refTypeAc="MI:0356"/>
          </xref>
        </interactorType>
      </interactor>
      <interactor id="113">
        <names>
          <shortLabel>ENSSSCP00000032622</shortLabel>
          <fullName>annotation not available</fullName>
        </names>
        <xref>
        <primaryRef db="refseq" dbAc="MI:0481" id="ENSSSCP00000032622" refType="identity" refTypeAc="MI:0356"/>
          <secondaryRef db="uniprotkb" dbAc="MI:0486" id="A5Z0F5" refType="identity" refTypeAc="MI:0356"/>
          <secondaryRef db="ensembl" dbAc="MI:0476" id="ABR01161.1" refType="identity" refTypeAc="MI:0356"/>
          <secondaryRef db="ensembl" dbAc="MI:0476" id="AEMK02000001" refType="identity" refTypeAc="MI:0356"/>
          <secondaryRef db="ensembl" dbAc="MI:0476" id="AEMK02000004" refType="identity" refTypeAc="MI:0356"/>
          <secondaryRef db="ensembl" dbAc="MI:0476" id="AEMK02000012" refType="identity" refTypeAc="MI:0356"/>
          <secondaryRef db="ensembl" dbAc="MI:0476" id="AEMK02000022" refType="identity" refTypeAc="MI:0356"/>
          <secondaryRef db="ensembl" dbAc="MI:0476" id="AEMK02000041" refType="identity" refTypeAc="MI:0356"/>
          <secondaryRef db="ensembl" dbAc="MI:0476" id="AEMK02000057" refType="identity" refTypeAc="MI:0356"/>
          <secondaryRef db="ensembl" dbAc="MI:0476" id="AEMK02000080" refType="identity" refTypeAc="MI:0356"/>
          <secondaryRef db="ensembl" dbAc="MI:0476" id="AEMK02000084" refType="identity" refTypeAc="MI:0356"/>
          <secondaryRef db="ensembl" dbAc="MI:0476" id="AEMK02000089" refType="identity" refTypeAc="MI:0356"/>
          <secondaryRef db="ensembl" dbAc="MI:0476" id="AEMK02000113" refType="identity" refTypeAc="MI:0356"/>
          <secondaryRef db="ensembl" dbAc="MI:0476" id="AEMK02000116" refType="identity" refTypeAc="MI:0356"/>
          <secondaryRef db="ensembl" dbAc="MI:0476" id="AEMK02000119" refType="identity" refTypeAc="MI:0356"/>
          <secondaryRef db="ensembl" dbAc="MI:0476" id="DQIR01127817" refType="identity" refTypeAc="MI:0356"/>
          <secondaryRef db="ensembl" dbAc="MI:0476" id="EF599954" refType="identity" refTypeAc="MI:0356"/>
          <secondaryRef db="ensembl" dbAc="MI:0476" id="ENSSSCG00000039685" refType="identity" refTypeAc="MI:0356"/>
          <secondaryRef db="ensembl" dbAc="MI:0476" id="ENSSSCG00000039685" refType="identity" refTypeAc="MI:0356"/>
          <secondaryRef db="ensembl" dbAc="MI:0476" id="ENSSSCP00000032622" refType="identity" refTypeAc="MI:0356"/>
          <secondaryRef db="ensembl" dbAc="MI:0476" id="ENSSSCP00000032622" refType="identity" refTypeAc="MI:0356"/>
          <secondaryRef db="ensembl" dbAc="MI:0476" id="ENSSSCP00000032622" refType="identity" refTypeAc="MI:0356"/>
          <secondaryRef db="ensembl" dbAc="MI:0476" id="ENSSSCT00000039709" refType="identity" refTypeAc="MI:0356"/>
          <secondaryRef db="ensembl" dbAc="MI:0476" id="ENSSSCT00000039709" refType="identity" refTypeAc="MI:0356"/>
          <secondaryRef db="ensembl" dbAc="MI:0476" id="FO082553" refType="identity" refTypeAc="MI:0356"/>
          <secondaryRef db="ensembl" dbAc="MI:0476" id="HDA83293.1" refType="identity" refTypeAc="MI:0356"/>
          <secondaryRef db="ensembl" dbAc="MI:0476" id="UPI0001565DE8" refType="identity" refTypeAc="MI:0356"/>
        </xref>
        <interactorType>
          <names>
            <shortLabel>protein</shortLabel>
            <fullName>protein</fullName>
          </names>
          <xref>
            <primaryRef db="psi-mi" dbAc="MI:0488" id="MI:0326" refType="identity" refTypeAc="MI:0356"/>
          </xref>
        </interactorType>
      </interactor>
      <interactor id="114">
        <names>
          <shortLabel>LOC100515857</shortLabel>
          <fullName>C-C motif chemokine.</fullName>
        </names>
        <xref>
        <primaryRef db="refseq" dbAc="MI:0481" id="ENSSSCP00000033681" refType="identity" refTypeAc="MI:0356"/>
          <secondaryRef db="KEGG_GENEID" dbAc="MI:9999" id="100515857" refType="identity" refTypeAc="MI:0356"/>
          <secondaryRef db="KEGG_KEGGID_SHORT" dbAc="MI:9999" id="100515857" refType="identity" refTypeAc="MI:0356"/>
          <secondaryRef db="uniprotkb" dbAc="MI:0486" id="A0A286ZQ00" refType="identity" refTypeAc="MI:0356"/>
          <secondaryRef db="uniprotkb" dbAc="MI:0486" id="A0A286ZQ00" refType="identity" refTypeAc="MI:0356"/>
          <secondaryRef db="uniprotkb" dbAc="MI:0486" id="A0A286ZQ00_PIG" refType="identity" refTypeAc="MI:0356"/>
          <secondaryRef db="uniprotkb" dbAc="MI:0486" id="C-C motif chemokine" refType="identity" refTypeAc="MI:0356"/>
          <secondaryRef db="ensembl" dbAc="MI:0476" id="C-C motif chemokine 3" refType="identity" refTypeAc="MI:0356"/>
          <secondaryRef db="KEGG_PRODUCT" dbAc="MI:9999" id="C-C motif chemokine 3" refType="identity" refTypeAc="MI:0356"/>
          <secondaryRef db="ensembl" dbAc="MI:0476" id="ENSSSCG00000047189" refType="identity" refTypeAc="MI:0356"/>
          <secondaryRef db="ensembl" dbAc="MI:0476" id="ENSSSCG00000047189" refType="identity" refTypeAc="MI:0356"/>
          <secondaryRef db="ensembl" dbAc="MI:0476" id="ENSSSCP00000033681" refType="identity" refTypeAc="MI:0356"/>
          <secondaryRef db="ensembl" dbAc="MI:0476" id="ENSSSCP00000033681" refType="identity" refTypeAc="MI:0356"/>
          <secondaryRef db="ensembl" dbAc="MI:0476" id="ENSSSCT00000037015" refType="identity" refTypeAc="MI:0356"/>
          <secondaryRef db="ensembl" dbAc="MI:0476" id="LOC100515857" refType="identity" refTypeAc="MI:0356"/>
          <secondaryRef db="ensembl" dbAc="MI:0476" id="LOC100515857" refType="identity" refTypeAc="MI:0356"/>
          <secondaryRef db="uniprotkb" dbAc="MI:0486" id="LOC100515857" refType="identity" refTypeAc="MI:0356"/>
          <secondaryRef db="ensembl" dbAc="MI:0476" id="R-SSC-162582" refType="identity" refTypeAc="MI:0356"/>
          <secondaryRef db="ensembl" dbAc="MI:0476" id="R-SSC-372790" refType="identity" refTypeAc="MI:0356"/>
          <secondaryRef db="ensembl" dbAc="MI:0476" id="R-SSC-373076" refType="identity" refTypeAc="MI:0356"/>
          <secondaryRef db="ensembl" dbAc="MI:0476" id="R-SSC-375276" refType="identity" refTypeAc="MI:0356"/>
          <secondaryRef db="ensembl" dbAc="MI:0476" id="R-SSC-380108" refType="identity" refTypeAc="MI:0356"/>
          <secondaryRef db="ensembl" dbAc="MI:0476" id="R-SSC-500792" refType="identity" refTypeAc="MI:0356"/>
          <secondaryRef db="refseq" dbAc="MI:0481" id="XM_003131711" refType="identity" refTypeAc="MI:0356"/>
          <secondaryRef db="refseq" dbAc="MI:0481" id="XM_003131711.5" refType="identity" refTypeAc="MI:0356"/>
          <secondaryRef db="refseq" dbAc="MI:0481" id="XP_003131759" refType="identity" refTypeAc="MI:0356"/>
          <secondaryRef db="KEGG_NCBI" dbAc="MI:9999" id="XP_003131759" refType="identity" refTypeAc="MI:0356"/>
          <secondaryRef db="refseq" dbAc="MI:0481" id="XP_003131759.3" refType="identity" refTypeAc="MI:0356"/>
          <secondaryRef db="KEGG_KEGGID" dbAc="MI:9999" id="ssc:100515857" refType="identity" refTypeAc="MI:0356"/>
        </xref>
        <interactorType>
          <names>
            <shortLabel>protein</shortLabel>
            <fullName>protein</fullName>
          </names>
          <xref>
            <primaryRef db="psi-mi" dbAc="MI:0488" id="MI:0326" refType="identity" refTypeAc="MI:0356"/>
          </xref>
        </interactorType>
      </interactor>
      <interactor id="115">
        <names>
          <shortLabel>LOC100516039</shortLabel>
          <fullName>C-C motif chemokine.</fullName>
        </names>
        <xref>
        <primaryRef db="refseq" dbAc="MI:0481" id="ENSSSCP00000036324" refType="identity" refTypeAc="MI:0356"/>
          <secondaryRef db="KEGG_GENEID" dbAc="MI:9999" id="100516039" refType="identity" refTypeAc="MI:0356"/>
          <secondaryRef db="KEGG_KEGGID_SHORT" dbAc="MI:9999" id="100516039" refType="identity" refTypeAc="MI:0356"/>
          <secondaryRef db="uniprotkb" dbAc="MI:0486" id="A0A286ZXS6" refType="identity" refTypeAc="MI:0356"/>
          <secondaryRef db="uniprotkb" dbAc="MI:0486" id="A0A286ZXS6" refType="identity" refTypeAc="MI:0356"/>
          <secondaryRef db="uniprotkb" dbAc="MI:0486" id="A0A286ZXS6_PIG" refType="identity" refTypeAc="MI:0356"/>
          <secondaryRef db="uniprotkb" dbAc="MI:0486" id="A0A4X1T5P9" refType="identity" refTypeAc="MI:0356"/>
          <secondaryRef db="uniprotkb" dbAc="MI:0486" id="C-C motif chemokine" refType="identity" refTypeAc="MI:0356"/>
          <secondaryRef db="KEGG_PRODUCT" dbAc="MI:9999" id="C-C motif chemokine 15/23" refType="identity" refTypeAc="MI:0356"/>
          <secondaryRef db="ensembl" dbAc="MI:0476" id="C-C motif chemokine 23" refType="identity" refTypeAc="MI:0356"/>
          <secondaryRef db="KEGG_PRODUCT" dbAc="MI:9999" id="C-C motif chemokine 23" refType="identity" refTypeAc="MI:0356"/>
          <secondaryRef db="ensembl" dbAc="MI:0476" id="ENSSSCG00000033457" refType="identity" refTypeAc="MI:0356"/>
          <secondaryRef db="ensembl" dbAc="MI:0476" id="ENSSSCG00000033457" refType="identity" refTypeAc="MI:0356"/>
          <secondaryRef db="ensembl" dbAc="MI:0476" id="ENSSSCP00000036324" refType="identity" refTypeAc="MI:0356"/>
          <secondaryRef db="ensembl" dbAc="MI:0476" id="ENSSSCP00000036324" refType="identity" refTypeAc="MI:0356"/>
          <secondaryRef db="ensembl" dbAc="MI:0476" id="ENSSSCP00000036324" refType="identity" refTypeAc="MI:0356"/>
          <secondaryRef db="ensembl" dbAc="MI:0476" id="ENSSSCT00000057909" refType="identity" refTypeAc="MI:0356"/>
          <secondaryRef db="ensembl" dbAc="MI:0476" id="ENSSSCT00000057909" refType="identity" refTypeAc="MI:0356"/>
          <secondaryRef db="ensembl" dbAc="MI:0476" id="LOC100516039" refType="identity" refTypeAc="MI:0356"/>
          <secondaryRef db="ensembl" dbAc="MI:0476" id="LOC100516039" refType="identity" refTypeAc="MI:0356"/>
          <secondaryRef db="uniprotkb" dbAc="MI:0486" id="LOC100516039" refType="identity" refTypeAc="MI:0356"/>
          <secondaryRef db="ensembl" dbAc="MI:0476" id="R-SSC-162582" refType="identity" refTypeAc="MI:0356"/>
          <secondaryRef db="ensembl" dbAc="MI:0476" id="R-SSC-162582" refType="identity" refTypeAc="MI:0356"/>
          <secondaryRef db="ensembl" dbAc="MI:0476" id="R-SSC-372790" refType="identity" refTypeAc="MI:0356"/>
          <secondaryRef db="ensembl" dbAc="MI:0476" id="R-SSC-372790" refType="identity" refTypeAc="MI:0356"/>
          <secondaryRef db="ensembl" dbAc="MI:0476" id="R-SSC-388396" refType="identity" refTypeAc="MI:0356"/>
          <secondaryRef db="ensembl" dbAc="MI:0476" id="R-SSC-388396" refType="identity" refTypeAc="MI:0356"/>
          <secondaryRef db="ensembl" dbAc="MI:0476" id="R-SSC-416476" refType="identity" refTypeAc="MI:0356"/>
          <secondaryRef db="ensembl" dbAc="MI:0476" id="R-SSC-416476" refType="identity" refTypeAc="MI:0356"/>
          <secondaryRef db="ensembl" dbAc="MI:0476" id="R-SSC-418594" refType="identity" refTypeAc="MI:0356"/>
          <secondaryRef db="ensembl" dbAc="MI:0476" id="R-SSC-418594" refType="identity" refTypeAc="MI:0356"/>
          <secondaryRef db="ensembl" dbAc="MI:0476" id="UPI00114A053C" refType="identity" refTypeAc="MI:0356"/>
          <secondaryRef db="refseq" dbAc="MI:0481" id="XM_003131712" refType="identity" refTypeAc="MI:0356"/>
          <secondaryRef db="refseq" dbAc="MI:0481" id="XM_003131712.6" refType="identity" refTypeAc="MI:0356"/>
          <secondaryRef db="refseq" dbAc="MI:0481" id="XP_003131760" refType="identity" refTypeAc="MI:0356"/>
          <secondaryRef db="KEGG_NCBI" dbAc="MI:9999" id="XP_003131760" refType="identity" refTypeAc="MI:0356"/>
          <secondaryRef db="refseq" dbAc="MI:0481" id="XP_003131760.1" refType="identity" refTypeAc="MI:0356"/>
          <secondaryRef db="KEGG_KEGGID" dbAc="MI:9999" id="ssc:100516039" refType="identity" refTypeAc="MI:0356"/>
        </xref>
        <interactorType>
          <names>
            <shortLabel>protein</shortLabel>
            <fullName>protein</fullName>
          </names>
          <xref>
            <primaryRef db="psi-mi" dbAc="MI:0488" id="MI:0326" refType="identity" refTypeAc="MI:0356"/>
          </xref>
        </interactorType>
      </interactor>
      <interactor id="116">
        <names>
          <shortLabel>A0A286ZXF4_PIG</shortLabel>
          <fullName>WAP domain-containing protein.</fullName>
        </names>
        <xref>
        <primaryRef db="refseq" dbAc="MI:0481" id="ENSSSCP00000036367" refType="identity" refTypeAc="MI:0356"/>
          <secondaryRef db="uniprotkb" dbAc="MI:0486" id="A0A286ZXF4" refType="identity" refTypeAc="MI:0356"/>
          <secondaryRef db="uniprotkb" dbAc="MI:0486" id="A0A286ZXF4" refType="identity" refTypeAc="MI:0356"/>
          <secondaryRef db="uniprotkb" dbAc="MI:0486" id="A0A286ZXF4_PIG" refType="identity" refTypeAc="MI:0356"/>
          <secondaryRef db="ensembl" dbAc="MI:0476" id="ENSSSCG00000031292" refType="identity" refTypeAc="MI:0356"/>
          <secondaryRef db="ensembl" dbAc="MI:0476" id="ENSSSCG00000031292" refType="identity" refTypeAc="MI:0356"/>
          <secondaryRef db="ensembl" dbAc="MI:0476" id="ENSSSCP00000036367" refType="identity" refTypeAc="MI:0356"/>
          <secondaryRef db="ensembl" dbAc="MI:0476" id="ENSSSCP00000036367" refType="identity" refTypeAc="MI:0356"/>
          <secondaryRef db="ensembl" dbAc="MI:0476" id="ENSSSCP00000036367" refType="identity" refTypeAc="MI:0356"/>
          <secondaryRef db="ensembl" dbAc="MI:0476" id="ENSSSCT00000046003" refType="identity" refTypeAc="MI:0356"/>
          <secondaryRef db="ensembl" dbAc="MI:0476" id="ENSSSCT00000046003" refType="identity" refTypeAc="MI:0356"/>
          <secondaryRef db="uniprotkb" dbAc="MI:0486" id="WAP domain-containing protein" refType="identity" refTypeAc="MI:0356"/>
        </xref>
        <interactorType>
          <names>
            <shortLabel>protein</shortLabel>
            <fullName>protein</fullName>
          </names>
          <xref>
            <primaryRef db="psi-mi" dbAc="MI:0488" id="MI:0326" refType="identity" refTypeAc="MI:0356"/>
          </xref>
        </interactorType>
      </interactor>
      <interactor id="117">
        <names>
          <shortLabel>PLXNC1</shortLabel>
          <fullName>Plexin C1.</fullName>
        </names>
        <xref>
        <primaryRef db="refseq" dbAc="MI:0481" id="ENSSSCP00000037168" refType="identity" refTypeAc="MI:0356"/>
          <secondaryRef db="KEGG_GENEID" dbAc="MI:9999" id="100519487" refType="identity" refTypeAc="MI:0356"/>
          <secondaryRef db="KEGG_KEGGID_SHORT" dbAc="MI:9999" id="100519487" refType="identity" refTypeAc="MI:0356"/>
          <secondaryRef db="uniprotkb" dbAc="MI:0486" id="A0A287A086" refType="identity" refTypeAc="MI:0356"/>
          <secondaryRef db="uniprotkb" dbAc="MI:0486" id="A0A287A086" refType="identity" refTypeAc="MI:0356"/>
          <secondaryRef db="uniprotkb" dbAc="MI:0486" id="A0A287A086_PIG" refType="identity" refTypeAc="MI:0356"/>
          <secondaryRef db="uniprotkb" dbAc="MI:0486" id="A0A4X1SIZ7" refType="identity" refTypeAc="MI:0356"/>
          <secondaryRef db="uniprotkb" dbAc="MI:0486" id="A0A4X1SJ00" refType="identity" refTypeAc="MI:0356"/>
          <secondaryRef db="uniprotkb" dbAc="MI:0486" id="A0A4X1SKA7" refType="identity" refTypeAc="MI:0356"/>
          <secondaryRef db="ensembl" dbAc="MI:0476" id="AEMK02000037" refType="identity" refTypeAc="MI:0356"/>
          <secondaryRef db="ensembl" dbAc="MI:0476" id="ENSSSCG00000000907" refType="identity" refTypeAc="MI:0356"/>
          <secondaryRef db="ensembl" dbAc="MI:0476" id="ENSSSCG00000000907" refType="identity" refTypeAc="MI:0356"/>
          <secondaryRef db="ensembl" dbAc="MI:0476" id="ENSSSCP00000000970" refType="identity" refTypeAc="MI:0356"/>
          <secondaryRef db="ensembl" dbAc="MI:0476" id="ENSSSCP00000000970" refType="identity" refTypeAc="MI:0356"/>
          <secondaryRef db="ensembl" dbAc="MI:0476" id="ENSSSCP00000030774" refType="identity" refTypeAc="MI:0356"/>
          <secondaryRef db="ensembl" dbAc="MI:0476" id="ENSSSCP00000030774" refType="identity" refTypeAc="MI:0356"/>
          <secondaryRef db="ensembl" dbAc="MI:0476" id="ENSSSCP00000037168" refType="identity" refTypeAc="MI:0356"/>
          <secondaryRef db="ensembl" dbAc="MI:0476" id="ENSSSCP00000037168" refType="identity" refTypeAc="MI:0356"/>
          <secondaryRef db="ensembl" dbAc="MI:0476" id="ENSSSCP00000037168" refType="identity" refTypeAc="MI:0356"/>
          <secondaryRef db="ensembl" dbAc="MI:0476" id="ENSSSCP00000073464" refType="identity" refTypeAc="MI:0356"/>
          <secondaryRef db="ensembl" dbAc="MI:0476" id="ENSSSCT00000000991" refType="identity" refTypeAc="MI:0356"/>
          <secondaryRef db="ensembl" dbAc="MI:0476" id="ENSSSCT00000000991" refType="identity" refTypeAc="MI:0356"/>
          <secondaryRef db="ensembl" dbAc="MI:0476" id="ENSSSCT00000036241" refType="identity" refTypeAc="MI:0356"/>
          <secondaryRef db="ensembl" dbAc="MI:0476" id="ENSSSCT00000036241" refType="identity" refTypeAc="MI:0356"/>
          <secondaryRef db="ensembl" dbAc="MI:0476" id="ENSSSCT00000055876" refType="identity" refTypeAc="MI:0356"/>
          <secondaryRef db="ensembl" dbAc="MI:0476" id="ENSSSCT00000055876" refType="identity" refTypeAc="MI:0356"/>
          <secondaryRef db="ensembl" dbAc="MI:0476" id="ENSSSCT00000085407" refType="identity" refTypeAc="MI:0356"/>
          <secondaryRef db="uniprotkb" dbAc="MI:0486" id="F1SQN2" refType="identity" refTypeAc="MI:0356"/>
          <secondaryRef db="ensembl" dbAc="MI:0476" id="GACC01000157" refType="identity" refTypeAc="MI:0356"/>
          <secondaryRef db="ensembl" dbAc="MI:0476" id="JAA53650.1" refType="identity" refTypeAc="MI:0356"/>
          <secondaryRef db="uniprotkb" dbAc="MI:0486" id="K7GS93" refType="identity" refTypeAc="MI:0356"/>
          <secondaryRef db="ensembl" dbAc="MI:0476" id="PLXNC1" refType="identity" refTypeAc="MI:0356"/>
          <secondaryRef db="ensembl" dbAc="MI:0476" id="PLXNC1" refType="identity" refTypeAc="MI:0356"/>
          <secondaryRef db="uniprotkb" dbAc="MI:0486" id="PLXNC1" refType="identity" refTypeAc="MI:0356"/>
          <secondaryRef db="ensembl" dbAc="MI:0476" id="PLXNC1" refType="identity" refTypeAc="MI:0356"/>
          <secondaryRef db="KEGG_NAME" dbAc="MI:9999" id="PLXNC1" refType="identity" refTypeAc="MI:0356"/>
          <secondaryRef db="uniprotkb" dbAc="MI:0486" id="PLXNC1" refType="identity" refTypeAc="MI:0356"/>
          <secondaryRef db="ensembl" dbAc="MI:0476" id="PLXNC1-201" refType="identity" refTypeAc="MI:0356"/>
          <secondaryRef db="ensembl" dbAc="MI:0476" id="PLXNC1-202" refType="identity" refTypeAc="MI:0356"/>
          <secondaryRef db="ensembl" dbAc="MI:0476" id="PLXNC1-203" refType="identity" refTypeAc="MI:0356"/>
          <secondaryRef db="ensembl" dbAc="MI:0476" id="PLXNC1-204" refType="identity" refTypeAc="MI:0356"/>
          <secondaryRef db="KEGG_PRODUCT" dbAc="MI:9999" id="Plexin C" refType="identity" refTypeAc="MI:0356"/>
          <secondaryRef db="ensembl" dbAc="MI:0476" id="Plexin C1" refType="identity" refTypeAc="MI:0356"/>
          <secondaryRef db="uniprotkb" dbAc="MI:0486" id="Plexin C1" refType="identity" refTypeAc="MI:0356"/>
          <secondaryRef db="KEGG_PRODUCT" dbAc="MI:9999" id="Plexin-C1 isoform X1" refType="identity" refTypeAc="MI:0356"/>
          <secondaryRef db="ensembl" dbAc="MI:0476" id="R-SSC-1266738" refType="identity" refTypeAc="MI:0356"/>
          <secondaryRef db="ensembl" dbAc="MI:0476" id="R-SSC-1266738" refType="identity" refTypeAc="MI:0356"/>
          <secondaryRef db="ensembl" dbAc="MI:0476" id="R-SSC-373755" refType="identity" refTypeAc="MI:0356"/>
          <secondaryRef db="ensembl" dbAc="MI:0476" id="R-SSC-373755" refType="identity" refTypeAc="MI:0356"/>
          <secondaryRef db="ensembl" dbAc="MI:0476" id="R-SSC-416700" refType="identity" refTypeAc="MI:0356"/>
          <secondaryRef db="ensembl" dbAc="MI:0476" id="R-SSC-416700" refType="identity" refTypeAc="MI:0356"/>
          <secondaryRef db="ensembl" dbAc="MI:0476" id="R-SSC-422475" refType="identity" refTypeAc="MI:0356"/>
          <secondaryRef db="ensembl" dbAc="MI:0476" id="R-SSC-422475" refType="identity" refTypeAc="MI:0356"/>
          <secondaryRef db="ensembl" dbAc="MI:0476" id="UPI0002A538A8" refType="identity" refTypeAc="MI:0356"/>
          <secondaryRef db="ensembl" dbAc="MI:0476" id="UPI000A2B2951" refType="identity" refTypeAc="MI:0356"/>
          <secondaryRef db="ensembl" dbAc="MI:0476" id="UPI000BADA441" refType="identity" refTypeAc="MI:0356"/>
          <secondaryRef db="ensembl" dbAc="MI:0476" id="UPI00114A453F" refType="identity" refTypeAc="MI:0356"/>
          <secondaryRef db="refseq" dbAc="MI:0481" id="XM_021092757" refType="identity" refTypeAc="MI:0356"/>
          <secondaryRef db="refseq" dbAc="MI:0481" id="XM_021092757.1" refType="identity" refTypeAc="MI:0356"/>
          <secondaryRef db="refseq" dbAc="MI:0481" id="XM_021092758" refType="identity" refTypeAc="MI:0356"/>
          <secondaryRef db="refseq" dbAc="MI:0481" id="XM_021092758.1" refType="identity" refTypeAc="MI:0356"/>
          <secondaryRef db="refseq" dbAc="MI:0481" id="XM_021092759" refType="identity" refTypeAc="MI:0356"/>
          <secondaryRef db="refseq" dbAc="MI:0481" id="XM_021092759.1" refType="identity" refTypeAc="MI:0356"/>
          <secondaryRef db="refseq" dbAc="MI:0481" id="XP_020948416" refType="identity" refTypeAc="MI:0356"/>
          <secondaryRef db="KEGG_NCBI" dbAc="MI:9999" id="XP_020948416" refType="identity" refTypeAc="MI:0356"/>
          <secondaryRef db="refseq" dbAc="MI:0481" id="XP_020948416.1" refType="identity" refTypeAc="MI:0356"/>
          <secondaryRef db="refseq" dbAc="MI:0481" id="XP_020948417" refType="identity" refTypeAc="MI:0356"/>
          <secondaryRef db="refseq" dbAc="MI:0481" id="XP_020948417.1" refType="identity" refTypeAc="MI:0356"/>
          <secondaryRef db="refseq" dbAc="MI:0481" id="XP_020948418" refType="identity" refTypeAc="MI:0356"/>
          <secondaryRef db="refseq" dbAc="MI:0481" id="XP_020948418.1" refType="identity" refTypeAc="MI:0356"/>
          <secondaryRef db="KEGG_KEGGID" dbAc="MI:9999" id="ssc:100519487" refType="identity" refTypeAc="MI:0356"/>
        </xref>
        <interactorType>
          <names>
            <shortLabel>protein</shortLabel>
            <fullName>protein</fullName>
          </names>
          <xref>
            <primaryRef db="psi-mi" dbAc="MI:0488" id="MI:0326" refType="identity" refTypeAc="MI:0356"/>
          </xref>
        </interactorType>
      </interactor>
      <interactor id="118">
        <names>
          <shortLabel>FRYL</shortLabel>
          <fullName>FRY like transcription coactivator.</fullName>
        </names>
        <xref>
        <primaryRef db="refseq" dbAc="MI:0481" id="ENSSSCP00000043071" refType="identity" refTypeAc="MI:0356"/>
          <secondaryRef db="KEGG_GENEID" dbAc="MI:9999" id="100520794" refType="identity" refTypeAc="MI:0356"/>
          <secondaryRef db="KEGG_KEGGID_SHORT" dbAc="MI:9999" id="100520794" refType="identity" refTypeAc="MI:0356"/>
          <secondaryRef db="uniprotkb" dbAc="MI:0486" id="A0A286ZP30" refType="identity" refTypeAc="MI:0356"/>
          <secondaryRef db="uniprotkb" dbAc="MI:0486" id="A0A287AGA9" refType="identity" refTypeAc="MI:0356"/>
          <secondaryRef db="uniprotkb" dbAc="MI:0486" id="A0A287AGA9" refType="identity" refTypeAc="MI:0356"/>
          <secondaryRef db="uniprotkb" dbAc="MI:0486" id="A0A287AGA9_PIG" refType="identity" refTypeAc="MI:0356"/>
          <secondaryRef db="uniprotkb" dbAc="MI:0486" id="A0A287BAX3" refType="identity" refTypeAc="MI:0356"/>
          <secondaryRef db="ensembl" dbAc="MI:0476" id="AEMK02000064" refType="identity" refTypeAc="MI:0356"/>
          <secondaryRef db="ensembl" dbAc="MI:0476" id="ENSSSCG00000008826" refType="identity" refTypeAc="MI:0356"/>
          <secondaryRef db="ensembl" dbAc="MI:0476" id="ENSSSCG00000008826" refType="identity" refTypeAc="MI:0356"/>
          <secondaryRef db="ensembl" dbAc="MI:0476" id="ENSSSCP00000009409" refType="identity" refTypeAc="MI:0356"/>
          <secondaryRef db="ensembl" dbAc="MI:0476" id="ENSSSCP00000009409" refType="identity" refTypeAc="MI:0356"/>
          <secondaryRef db="ensembl" dbAc="MI:0476" id="ENSSSCP00000009410" refType="identity" refTypeAc="MI:0356"/>
          <secondaryRef db="ensembl" dbAc="MI:0476" id="ENSSSCP00000009410" refType="identity" refTypeAc="MI:0356"/>
          <secondaryRef db="ensembl" dbAc="MI:0476" id="ENSSSCP00000023721" refType="identity" refTypeAc="MI:0356"/>
          <secondaryRef db="ensembl" dbAc="MI:0476" id="ENSSSCP00000023721" refType="identity" refTypeAc="MI:0356"/>
          <secondaryRef db="ensembl" dbAc="MI:0476" id="ENSSSCP00000033238" refType="identity" refTypeAc="MI:0356"/>
          <secondaryRef db="ensembl" dbAc="MI:0476" id="ENSSSCP00000033238" refType="identity" refTypeAc="MI:0356"/>
          <secondaryRef db="ensembl" dbAc="MI:0476" id="ENSSSCP00000043071" refType="identity" refTypeAc="MI:0356"/>
          <secondaryRef db="ensembl" dbAc="MI:0476" id="ENSSSCP00000043071" refType="identity" refTypeAc="MI:0356"/>
          <secondaryRef db="ensembl" dbAc="MI:0476" id="ENSSSCP00000043071" refType="identity" refTypeAc="MI:0356"/>
          <secondaryRef db="ensembl" dbAc="MI:0476" id="ENSSSCP00000053702" refType="identity" refTypeAc="MI:0356"/>
          <secondaryRef db="ensembl" dbAc="MI:0476" id="ENSSSCP00000053702" refType="identity" refTypeAc="MI:0356"/>
          <secondaryRef db="ensembl" dbAc="MI:0476" id="ENSSSCT00000009658" refType="identity" refTypeAc="MI:0356"/>
          <secondaryRef db="ensembl" dbAc="MI:0476" id="ENSSSCT00000009658" refType="identity" refTypeAc="MI:0356"/>
          <secondaryRef db="ensembl" dbAc="MI:0476" id="ENSSSCT00000009659" refType="identity" refTypeAc="MI:0356"/>
          <secondaryRef db="ensembl" dbAc="MI:0476" id="ENSSSCT00000009659" refType="identity" refTypeAc="MI:0356"/>
          <secondaryRef db="ensembl" dbAc="MI:0476" id="ENSSSCT00000031947" refType="identity" refTypeAc="MI:0356"/>
          <secondaryRef db="ensembl" dbAc="MI:0476" id="ENSSSCT00000031947" refType="identity" refTypeAc="MI:0356"/>
          <secondaryRef db="ensembl" dbAc="MI:0476" id="ENSSSCT00000037122" refType="identity" refTypeAc="MI:0356"/>
          <secondaryRef db="ensembl" dbAc="MI:0476" id="ENSSSCT00000037122" refType="identity" refTypeAc="MI:0356"/>
          <secondaryRef db="ensembl" dbAc="MI:0476" id="ENSSSCT00000049673" refType="identity" refTypeAc="MI:0356"/>
          <secondaryRef db="ensembl" dbAc="MI:0476" id="ENSSSCT00000049673" refType="identity" refTypeAc="MI:0356"/>
          <secondaryRef db="ensembl" dbAc="MI:0476" id="ENSSSCT00000064649" refType="identity" refTypeAc="MI:0356"/>
          <secondaryRef db="ensembl" dbAc="MI:0476" id="ENSSSCT00000064649" refType="identity" refTypeAc="MI:0356"/>
          <secondaryRef db="uniprotkb" dbAc="MI:0486" id="F1SE88" refType="identity" refTypeAc="MI:0356"/>
          <secondaryRef db="uniprotkb" dbAc="MI:0486" id="F1SE95" refType="identity" refTypeAc="MI:0356"/>
          <secondaryRef db="ensembl" dbAc="MI:0476" id="FRY like transcription coactivator" refType="identity" refTypeAc="MI:0356"/>
          <secondaryRef db="uniprotkb" dbAc="MI:0486" id="FRY like transcription coactivator" refType="identity" refTypeAc="MI:0356"/>
          <secondaryRef db="ensembl" dbAc="MI:0476" id="FRYL" refType="identity" refTypeAc="MI:0356"/>
          <secondaryRef db="ensembl" dbAc="MI:0476" id="FRYL" refType="identity" refTypeAc="MI:0356"/>
          <secondaryRef db="uniprotkb" dbAc="MI:0486" id="FRYL" refType="identity" refTypeAc="MI:0356"/>
          <secondaryRef db="ensembl" dbAc="MI:0476" id="FRYL" refType="identity" refTypeAc="MI:0356"/>
          <secondaryRef db="KEGG_NAME" dbAc="MI:9999" id="FRYL" refType="identity" refTypeAc="MI:0356"/>
          <secondaryRef db="uniprotkb" dbAc="MI:0486" id="FRYL" refType="identity" refTypeAc="MI:0356"/>
          <secondaryRef db="ensembl" dbAc="MI:0476" id="FRYL-201" refType="identity" refTypeAc="MI:0356"/>
          <secondaryRef db="ensembl" dbAc="MI:0476" id="FRYL-202" refType="identity" refTypeAc="MI:0356"/>
          <secondaryRef db="ensembl" dbAc="MI:0476" id="FRYL-203" refType="identity" refTypeAc="MI:0356"/>
          <secondaryRef db="ensembl" dbAc="MI:0476" id="FRYL-204" refType="identity" refTypeAc="MI:0356"/>
          <secondaryRef db="ensembl" dbAc="MI:0476" id="FRYL-205" refType="identity" refTypeAc="MI:0356"/>
          <secondaryRef db="ensembl" dbAc="MI:0476" id="FRYL-206" refType="identity" refTypeAc="MI:0356"/>
          <secondaryRef db="uniprotkb" dbAc="MI:0486" id="I3LI22" refType="identity" refTypeAc="MI:0356"/>
          <secondaryRef db="KEGG_PRODUCT" dbAc="MI:9999" id="Protein furry homolog-like isoform X1" refType="identity" refTypeAc="MI:0356"/>
          <secondaryRef db="ensembl" dbAc="MI:0476" id="UPI0006B20BED" refType="identity" refTypeAc="MI:0356"/>
          <secondaryRef db="ensembl" dbAc="MI:0476" id="UPI000BAD6041" refType="identity" refTypeAc="MI:0356"/>
          <secondaryRef db="ensembl" dbAc="MI:0476" id="UPI000BAD6147" refType="identity" refTypeAc="MI:0356"/>
          <secondaryRef db="ensembl" dbAc="MI:0476" id="UPI000BAD6393" refType="identity" refTypeAc="MI:0356"/>
          <secondaryRef db="ensembl" dbAc="MI:0476" id="UPI000BAD95F8" refType="identity" refTypeAc="MI:0356"/>
          <secondaryRef db="refseq" dbAc="MI:0481" id="XM_021101174" refType="identity" refTypeAc="MI:0356"/>
          <secondaryRef db="refseq" dbAc="MI:0481" id="XM_021101174.1" refType="identity" refTypeAc="MI:0356"/>
          <secondaryRef db="refseq" dbAc="MI:0481" id="XM_021101175" refType="identity" refTypeAc="MI:0356"/>
          <secondaryRef db="refseq" dbAc="MI:0481" id="XM_021101175.1" refType="identity" refTypeAc="MI:0356"/>
          <secondaryRef db="refseq" dbAc="MI:0481" id="XM_021101176" refType="identity" refTypeAc="MI:0356"/>
          <secondaryRef db="refseq" dbAc="MI:0481" id="XM_021101176.1" refType="identity" refTypeAc="MI:0356"/>
          <secondaryRef db="refseq" dbAc="MI:0481" id="XM_021101178" refType="identity" refTypeAc="MI:0356"/>
          <secondaryRef db="refseq" dbAc="MI:0481" id="XM_021101178.1" refType="identity" refTypeAc="MI:0356"/>
          <secondaryRef db="refseq" dbAc="MI:0481" id="XM_021101179" refType="identity" refTypeAc="MI:0356"/>
          <secondaryRef db="refseq" dbAc="MI:0481" id="XM_021101179.1" refType="identity" refTypeAc="MI:0356"/>
          <secondaryRef db="refseq" dbAc="MI:0481" id="XM_021101180" refType="identity" refTypeAc="MI:0356"/>
          <secondaryRef db="refseq" dbAc="MI:0481" id="XM_021101180.1" refType="identity" refTypeAc="MI:0356"/>
          <secondaryRef db="refseq" dbAc="MI:0481" id="XM_021101181" refType="identity" refTypeAc="MI:0356"/>
          <secondaryRef db="refseq" dbAc="MI:0481" id="XM_021101181.1" refType="identity" refTypeAc="MI:0356"/>
          <secondaryRef db="refseq" dbAc="MI:0481" id="XM_021101182" refType="identity" refTypeAc="MI:0356"/>
          <secondaryRef db="refseq" dbAc="MI:0481" id="XM_021101182.1" refType="identity" refTypeAc="MI:0356"/>
          <secondaryRef db="refseq" dbAc="MI:0481" id="XM_021101183" refType="identity" refTypeAc="MI:0356"/>
          <secondaryRef db="refseq" dbAc="MI:0481" id="XM_021101183.1" refType="identity" refTypeAc="MI:0356"/>
          <secondaryRef db="refseq" dbAc="MI:0481" id="XM_021101184" refType="identity" refTypeAc="MI:0356"/>
          <secondaryRef db="refseq" dbAc="MI:0481" id="XM_021101184.1" refType="identity" refTypeAc="MI:0356"/>
          <secondaryRef db="refseq" dbAc="MI:0481" id="XM_021101185" refType="identity" refTypeAc="MI:0356"/>
          <secondaryRef db="refseq" dbAc="MI:0481" id="XM_021101185.1" refType="identity" refTypeAc="MI:0356"/>
          <secondaryRef db="refseq" dbAc="MI:0481" id="XM_021101186" refType="identity" refTypeAc="MI:0356"/>
          <secondaryRef db="refseq" dbAc="MI:0481" id="XM_021101186.1" refType="identity" refTypeAc="MI:0356"/>
          <secondaryRef db="refseq" dbAc="MI:0481" id="XM_021101187" refType="identity" refTypeAc="MI:0356"/>
          <secondaryRef db="refseq" dbAc="MI:0481" id="XM_021101187.1" refType="identity" refTypeAc="MI:0356"/>
          <secondaryRef db="refseq" dbAc="MI:0481" id="XM_021101188" refType="identity" refTypeAc="MI:0356"/>
          <secondaryRef db="refseq" dbAc="MI:0481" id="XM_021101188.1" refType="identity" refTypeAc="MI:0356"/>
          <secondaryRef db="refseq" dbAc="MI:0481" id="XP_020956833" refType="identity" refTypeAc="MI:0356"/>
          <secondaryRef db="KEGG_NCBI" dbAc="MI:9999" id="XP_020956833" refType="identity" refTypeAc="MI:0356"/>
          <secondaryRef db="refseq" dbAc="MI:0481" id="XP_020956833.1" refType="identity" refTypeAc="MI:0356"/>
          <secondaryRef db="refseq" dbAc="MI:0481" id="XP_020956834" refType="identity" refTypeAc="MI:0356"/>
          <secondaryRef db="refseq" dbAc="MI:0481" id="XP_020956834.1" refType="identity" refTypeAc="MI:0356"/>
          <secondaryRef db="refseq" dbAc="MI:0481" id="XP_020956835" refType="identity" refTypeAc="MI:0356"/>
          <secondaryRef db="refseq" dbAc="MI:0481" id="XP_020956835.1" refType="identity" refTypeAc="MI:0356"/>
          <secondaryRef db="refseq" dbAc="MI:0481" id="XP_020956837" refType="identity" refTypeAc="MI:0356"/>
          <secondaryRef db="refseq" dbAc="MI:0481" id="XP_020956837.1" refType="identity" refTypeAc="MI:0356"/>
          <secondaryRef db="refseq" dbAc="MI:0481" id="XP_020956838" refType="identity" refTypeAc="MI:0356"/>
          <secondaryRef db="refseq" dbAc="MI:0481" id="XP_020956838.1" refType="identity" refTypeAc="MI:0356"/>
          <secondaryRef db="refseq" dbAc="MI:0481" id="XP_020956839" refType="identity" refTypeAc="MI:0356"/>
          <secondaryRef db="refseq" dbAc="MI:0481" id="XP_020956839.1" refType="identity" refTypeAc="MI:0356"/>
          <secondaryRef db="refseq" dbAc="MI:0481" id="XP_020956840" refType="identity" refTypeAc="MI:0356"/>
          <secondaryRef db="refseq" dbAc="MI:0481" id="XP_020956840.1" refType="identity" refTypeAc="MI:0356"/>
          <secondaryRef db="refseq" dbAc="MI:0481" id="XP_020956841" refType="identity" refTypeAc="MI:0356"/>
          <secondaryRef db="refseq" dbAc="MI:0481" id="XP_020956841.1" refType="identity" refTypeAc="MI:0356"/>
          <secondaryRef db="refseq" dbAc="MI:0481" id="XP_020956842" refType="identity" refTypeAc="MI:0356"/>
          <secondaryRef db="refseq" dbAc="MI:0481" id="XP_020956842.1" refType="identity" refTypeAc="MI:0356"/>
          <secondaryRef db="refseq" dbAc="MI:0481" id="XP_020956843" refType="identity" refTypeAc="MI:0356"/>
          <secondaryRef db="refseq" dbAc="MI:0481" id="XP_020956843.1" refType="identity" refTypeAc="MI:0356"/>
          <secondaryRef db="refseq" dbAc="MI:0481" id="XP_020956844" refType="identity" refTypeAc="MI:0356"/>
          <secondaryRef db="refseq" dbAc="MI:0481" id="XP_020956844.1" refType="identity" refTypeAc="MI:0356"/>
          <secondaryRef db="refseq" dbAc="MI:0481" id="XP_020956845" refType="identity" refTypeAc="MI:0356"/>
          <secondaryRef db="refseq" dbAc="MI:0481" id="XP_020956845.1" refType="identity" refTypeAc="MI:0356"/>
          <secondaryRef db="refseq" dbAc="MI:0481" id="XP_020956846" refType="identity" refTypeAc="MI:0356"/>
          <secondaryRef db="refseq" dbAc="MI:0481" id="XP_020956846.1" refType="identity" refTypeAc="MI:0356"/>
          <secondaryRef db="refseq" dbAc="MI:0481" id="XP_020956847" refType="identity" refTypeAc="MI:0356"/>
          <secondaryRef db="refseq" dbAc="MI:0481" id="XP_020956847.1" refType="identity" refTypeAc="MI:0356"/>
          <secondaryRef db="KEGG_KEGGID" dbAc="MI:9999" id="ssc:100520794" refType="identity" refTypeAc="MI:0356"/>
        </xref>
        <interactorType>
          <names>
            <shortLabel>protein</shortLabel>
            <fullName>protein</fullName>
          </names>
          <xref>
            <primaryRef db="psi-mi" dbAc="MI:0488" id="MI:0326" refType="identity" refTypeAc="MI:0356"/>
          </xref>
        </interactorType>
      </interactor>
      <interactor id="119">
        <names>
          <shortLabel>RASL10B</shortLabel>
          <fullName>RAS like family 10 member B.</fullName>
        </names>
        <xref>
        <primaryRef db="refseq" dbAc="MI:0481" id="ENSSSCP00000044162" refType="identity" refTypeAc="MI:0356"/>
          <secondaryRef db="KEGG_GENEID" dbAc="MI:9999" id="100516934" refType="identity" refTypeAc="MI:0356"/>
          <secondaryRef db="KEGG_KEGGID_SHORT" dbAc="MI:9999" id="100516934" refType="identity" refTypeAc="MI:0356"/>
          <secondaryRef db="uniprotkb" dbAc="MI:0486" id="A0A287BSI5" refType="identity" refTypeAc="MI:0356"/>
          <secondaryRef db="uniprotkb" dbAc="MI:0486" id="A0A287BSI5" refType="identity" refTypeAc="MI:0356"/>
          <secondaryRef db="uniprotkb" dbAc="MI:0486" id="A0A287BSI5_PIG" refType="identity" refTypeAc="MI:0356"/>
          <secondaryRef db="ensembl" dbAc="MI:0476" id="AEMK02000080" refType="identity" refTypeAc="MI:0356"/>
          <secondaryRef db="ensembl" dbAc="MI:0476" id="ENSSSCG00000036746" refType="identity" refTypeAc="MI:0356"/>
          <secondaryRef db="ensembl" dbAc="MI:0476" id="ENSSSCG00000036746" refType="identity" refTypeAc="MI:0356"/>
          <secondaryRef db="ensembl" dbAc="MI:0476" id="ENSSSCP00000044162" refType="identity" refTypeAc="MI:0356"/>
          <secondaryRef db="ensembl" dbAc="MI:0476" id="ENSSSCP00000044162" refType="identity" refTypeAc="MI:0356"/>
          <secondaryRef db="ensembl" dbAc="MI:0476" id="ENSSSCP00000044162" refType="identity" refTypeAc="MI:0356"/>
          <secondaryRef db="ensembl" dbAc="MI:0476" id="ENSSSCP00000059132" refType="identity" refTypeAc="MI:0356"/>
          <secondaryRef db="ensembl" dbAc="MI:0476" id="ENSSSCT00000059116" refType="identity" refTypeAc="MI:0356"/>
          <secondaryRef db="ensembl" dbAc="MI:0476" id="ENSSSCT00000059116" refType="identity" refTypeAc="MI:0356"/>
          <secondaryRef db="ensembl" dbAc="MI:0476" id="ENSSSCT00000062726" refType="identity" refTypeAc="MI:0356"/>
          <secondaryRef db="ensembl" dbAc="MI:0476" id="RAS like family 10 member B" refType="identity" refTypeAc="MI:0356"/>
          <secondaryRef db="uniprotkb" dbAc="MI:0486" id="RAS like family 10 member B" refType="identity" refTypeAc="MI:0356"/>
          <secondaryRef db="ensembl" dbAc="MI:0476" id="RASL10B" refType="identity" refTypeAc="MI:0356"/>
          <secondaryRef db="ensembl" dbAc="MI:0476" id="RASL10B" refType="identity" refTypeAc="MI:0356"/>
          <secondaryRef db="uniprotkb" dbAc="MI:0486" id="RASL10B" refType="identity" refTypeAc="MI:0356"/>
          <secondaryRef db="ensembl" dbAc="MI:0476" id="RASL10B" refType="identity" refTypeAc="MI:0356"/>
          <secondaryRef db="KEGG_NAME" dbAc="MI:9999" id="RASL10B" refType="identity" refTypeAc="MI:0356"/>
          <secondaryRef db="uniprotkb" dbAc="MI:0486" id="RASL10B" refType="identity" refTypeAc="MI:0356"/>
          <secondaryRef db="ensembl" dbAc="MI:0476" id="RASL10B-201" refType="identity" refTypeAc="MI:0356"/>
          <secondaryRef db="KEGG_PRODUCT" dbAc="MI:9999" id="Ras-like protein family member 10B" refType="identity" refTypeAc="MI:0356"/>
          <secondaryRef db="KEGG_PRODUCT" dbAc="MI:9999" id="Ras-like protein family member 10B isoform X1" refType="identity" refTypeAc="MI:0356"/>
          <secondaryRef db="ensembl" dbAc="MI:0476" id="UPI000A2B48CA" refType="identity" refTypeAc="MI:0356"/>
          <secondaryRef db="refseq" dbAc="MI:0481" id="XM_021067408" refType="identity" refTypeAc="MI:0356"/>
          <secondaryRef db="refseq" dbAc="MI:0481" id="XM_021067408.1" refType="identity" refTypeAc="MI:0356"/>
          <secondaryRef db="KEGG_NCBI" dbAc="MI:9999" id="XP_020923063" refType="identity" refTypeAc="MI:0356"/>
          <secondaryRef db="refseq" dbAc="MI:0481" id="XP_020923067" refType="identity" refTypeAc="MI:0356"/>
          <secondaryRef db="refseq" dbAc="MI:0481" id="XP_020923067.1" refType="identity" refTypeAc="MI:0356"/>
          <secondaryRef db="KEGG_KEGGID" dbAc="MI:9999" id="ssc:100516934" refType="identity" refTypeAc="MI:0356"/>
        </xref>
        <interactorType>
          <names>
            <shortLabel>protein</shortLabel>
            <fullName>protein</fullName>
          </names>
          <xref>
            <primaryRef db="psi-mi" dbAc="MI:0488" id="MI:0326" refType="identity" refTypeAc="MI:0356"/>
          </xref>
        </interactorType>
      </interactor>
      <interactor id="120">
        <names>
          <shortLabel>MMP28</shortLabel>
          <fullName>Matrix metallopeptidase 28.</fullName>
        </names>
        <xref>
        <primaryRef db="refseq" dbAc="MI:0481" id="ENSSSCP00000047475" refType="identity" refTypeAc="MI:0356"/>
          <secondaryRef db="KEGG_GENEID" dbAc="MI:9999" id="110256050" refType="identity" refTypeAc="MI:0356"/>
          <secondaryRef db="KEGG_KEGGID_SHORT" dbAc="MI:9999" id="110256050" refType="identity" refTypeAc="MI:0356"/>
          <secondaryRef db="KEGG_EC" dbAc="MI:9999" id="3.4.24.-" refType="identity" refTypeAc="MI:0356"/>
          <secondaryRef db="uniprotkb" dbAc="MI:0486" id="A0A287ATR1" refType="identity" refTypeAc="MI:0356"/>
          <secondaryRef db="uniprotkb" dbAc="MI:0486" id="A0A287ATR1" refType="identity" refTypeAc="MI:0356"/>
          <secondaryRef db="uniprotkb" dbAc="MI:0486" id="A0A287ATR1_PIG" refType="identity" refTypeAc="MI:0356"/>
          <secondaryRef db="ensembl" dbAc="MI:0476" id="AEMK02000080" refType="identity" refTypeAc="MI:0356"/>
          <secondaryRef db="KEGG_EC" dbAc="MI:9999" id="EC 3.4.24.-" refType="identity" refTypeAc="MI:0356"/>
          <secondaryRef db="ensembl" dbAc="MI:0476" id="ENSSSCG00000034440" refType="identity" refTypeAc="MI:0356"/>
          <secondaryRef db="ensembl" dbAc="MI:0476" id="ENSSSCG00000034440" refType="identity" refTypeAc="MI:0356"/>
          <secondaryRef db="ensembl" dbAc="MI:0476" id="ENSSSCP00000047475" refType="identity" refTypeAc="MI:0356"/>
          <secondaryRef db="ensembl" dbAc="MI:0476" id="ENSSSCP00000047475" refType="identity" refTypeAc="MI:0356"/>
          <secondaryRef db="ensembl" dbAc="MI:0476" id="ENSSSCP00000047475" refType="identity" refTypeAc="MI:0356"/>
          <secondaryRef db="ensembl" dbAc="MI:0476" id="ENSSSCP00000066759" refType="identity" refTypeAc="MI:0356"/>
          <secondaryRef db="ensembl" dbAc="MI:0476" id="ENSSSCT00000043520" refType="identity" refTypeAc="MI:0356"/>
          <secondaryRef db="ensembl" dbAc="MI:0476" id="ENSSSCT00000043520" refType="identity" refTypeAc="MI:0356"/>
          <secondaryRef db="ensembl" dbAc="MI:0476" id="ENSSSCT00000070762" refType="identity" refTypeAc="MI:0356"/>
          <secondaryRef db="ensembl" dbAc="MI:0476" id="MMP28" refType="identity" refTypeAc="MI:0356"/>
          <secondaryRef db="ensembl" dbAc="MI:0476" id="MMP28" refType="identity" refTypeAc="MI:0356"/>
          <secondaryRef db="uniprotkb" dbAc="MI:0486" id="MMP28" refType="identity" refTypeAc="MI:0356"/>
          <secondaryRef db="ensembl" dbAc="MI:0476" id="MMP28" refType="identity" refTypeAc="MI:0356"/>
          <secondaryRef db="KEGG_NAME" dbAc="MI:9999" id="MMP28" refType="identity" refTypeAc="MI:0356"/>
          <secondaryRef db="uniprotkb" dbAc="MI:0486" id="MMP28" refType="identity" refTypeAc="MI:0356"/>
          <secondaryRef db="ensembl" dbAc="MI:0476" id="MMP28-201" refType="identity" refTypeAc="MI:0356"/>
          <secondaryRef db="ensembl" dbAc="MI:0476" id="MMP28-202" refType="identity" refTypeAc="MI:0356"/>
          <secondaryRef db="ensembl" dbAc="MI:0476" id="Matrix metallopeptidase 28" refType="identity" refTypeAc="MI:0356"/>
          <secondaryRef db="uniprotkb" dbAc="MI:0486" id="Matrix metallopeptidase 28" refType="identity" refTypeAc="MI:0356"/>
          <secondaryRef db="KEGG_PRODUCT" dbAc="MI:9999" id="Matrix metalloproteinase-28 (epilysin)" refType="identity" refTypeAc="MI:0356"/>
          <secondaryRef db="KEGG_PRODUCT" dbAc="MI:9999" id="Matrix metalloproteinase-28 isoform X1" refType="identity" refTypeAc="MI:0356"/>
          <secondaryRef db="ensembl" dbAc="MI:0476" id="UPI0001C98BC0" refType="identity" refTypeAc="MI:0356"/>
          <secondaryRef db="ensembl" dbAc="MI:0476" id="UPI000A2B2B19" refType="identity" refTypeAc="MI:0356"/>
          <secondaryRef db="refseq" dbAc="MI:0481" id="XM_021067401" refType="identity" refTypeAc="MI:0356"/>
          <secondaryRef db="refseq" dbAc="MI:0481" id="XM_021067401.1" refType="identity" refTypeAc="MI:0356"/>
          <secondaryRef db="refseq" dbAc="MI:0481" id="XM_021067402" refType="identity" refTypeAc="MI:0356"/>
          <secondaryRef db="refseq" dbAc="MI:0481" id="XM_021067402.1" refType="identity" refTypeAc="MI:0356"/>
          <secondaryRef db="refseq" dbAc="MI:0481" id="XM_021067403" refType="identity" refTypeAc="MI:0356"/>
          <secondaryRef db="refseq" dbAc="MI:0481" id="XM_021067403.1" refType="identity" refTypeAc="MI:0356"/>
          <secondaryRef db="refseq" dbAc="MI:0481" id="XP_020923060" refType="identity" refTypeAc="MI:0356"/>
          <secondaryRef db="KEGG_NCBI" dbAc="MI:9999" id="XP_020923060" refType="identity" refTypeAc="MI:0356"/>
          <secondaryRef db="refseq" dbAc="MI:0481" id="XP_020923060.1" refType="identity" refTypeAc="MI:0356"/>
          <secondaryRef db="refseq" dbAc="MI:0481" id="XP_020923061" refType="identity" refTypeAc="MI:0356"/>
          <secondaryRef db="refseq" dbAc="MI:0481" id="XP_020923061.1" refType="identity" refTypeAc="MI:0356"/>
          <secondaryRef db="refseq" dbAc="MI:0481" id="XP_020923062" refType="identity" refTypeAc="MI:0356"/>
          <secondaryRef db="refseq" dbAc="MI:0481" id="XP_020923062.1" refType="identity" refTypeAc="MI:0356"/>
          <secondaryRef db="KEGG_KEGGID" dbAc="MI:9999" id="ssc:110256050" refType="identity" refTypeAc="MI:0356"/>
        </xref>
        <interactorType>
          <names>
            <shortLabel>protein</shortLabel>
            <fullName>protein</fullName>
          </names>
          <xref>
            <primaryRef db="psi-mi" dbAc="MI:0488" id="MI:0326" refType="identity" refTypeAc="MI:0356"/>
          </xref>
        </interactorType>
      </interactor>
      <interactor id="121">
        <names>
          <shortLabel>USP46</shortLabel>
          <fullName>Ubiquitin carboxyl-terminal hydrolase 46 isoform 1; Belongs to the peptidase C19 family.</fullName>
        </names>
        <xref>
        <primaryRef db="refseq" dbAc="MI:0481" id="ENSSSCP00000050095" refType="identity" refTypeAc="MI:0356"/>
          <secondaryRef db="refseq" dbAc="MI:0481" id="XM_005666646.3" refType="identity" refTypeAc="MI:0356"/>
          <secondaryRef db="KEGG_GENEID" dbAc="MI:9999" id="100522196" refType="identity" refTypeAc="MI:0356"/>
          <secondaryRef db="KEGG_KEGGID_SHORT" dbAc="MI:9999" id="100522196" refType="identity" refTypeAc="MI:0356"/>
          <secondaryRef db="KEGG_EC" dbAc="MI:9999" id="3.4.19.12" refType="identity" refTypeAc="MI:0356"/>
          <secondaryRef db="uniprotkb" dbAc="MI:0486" id="A0A287B0Z4" refType="identity" refTypeAc="MI:0356"/>
          <secondaryRef db="uniprotkb" dbAc="MI:0486" id="A0A287B0Z4" refType="identity" refTypeAc="MI:0356"/>
          <secondaryRef db="uniprotkb" dbAc="MI:0486" id="A0A287B0Z4_PIG" refType="identity" refTypeAc="MI:0356"/>
          <secondaryRef db="uniprotkb" dbAc="MI:0486" id="A0A4X1UCD6" refType="identity" refTypeAc="MI:0356"/>
          <secondaryRef db="uniprotkb" dbAc="MI:0486" id="A0A4X1UFD1" refType="identity" refTypeAc="MI:0356"/>
          <secondaryRef db="ensembl" dbAc="MI:0476" id="AEMK02000064" refType="identity" refTypeAc="MI:0356"/>
          <secondaryRef db="ensembl" dbAc="MI:0476" id="DQIR01026991" refType="identity" refTypeAc="MI:0356"/>
          <secondaryRef db="KEGG_EC" dbAc="MI:9999" id="EC 3.4.19.12" refType="identity" refTypeAc="MI:0356"/>
          <secondaryRef db="ensembl" dbAc="MI:0476" id="ENSSSCG00000036284" refType="identity" refTypeAc="MI:0356"/>
          <secondaryRef db="ensembl" dbAc="MI:0476" id="ENSSSCG00000036284" refType="identity" refTypeAc="MI:0356"/>
          <secondaryRef db="ensembl" dbAc="MI:0476" id="ENSSSCP00000050095" refType="identity" refTypeAc="MI:0356"/>
          <secondaryRef db="ensembl" dbAc="MI:0476" id="ENSSSCP00000050095" refType="identity" refTypeAc="MI:0356"/>
          <secondaryRef db="ensembl" dbAc="MI:0476" id="ENSSSCP00000050095" refType="identity" refTypeAc="MI:0356"/>
          <secondaryRef db="ensembl" dbAc="MI:0476" id="ENSSSCP00000061958" refType="identity" refTypeAc="MI:0356"/>
          <secondaryRef db="ensembl" dbAc="MI:0476" id="ENSSSCP00000068061" refType="identity" refTypeAc="MI:0356"/>
          <secondaryRef db="ensembl" dbAc="MI:0476" id="ENSSSCT00000052697" refType="identity" refTypeAc="MI:0356"/>
          <secondaryRef db="ensembl" dbAc="MI:0476" id="ENSSSCT00000052697" refType="identity" refTypeAc="MI:0356"/>
          <secondaryRef db="ensembl" dbAc="MI:0476" id="ENSSSCT00000068067" refType="identity" refTypeAc="MI:0356"/>
          <secondaryRef db="ensembl" dbAc="MI:0476" id="ENSSSCT00000077542" refType="identity" refTypeAc="MI:0356"/>
          <secondaryRef db="ensembl" dbAc="MI:0476" id="HCZ82466.1" refType="identity" refTypeAc="MI:0356"/>
          <secondaryRef db="ensembl" dbAc="MI:0476" id="UPI0000006C18" refType="identity" refTypeAc="MI:0356"/>
          <secondaryRef db="ensembl" dbAc="MI:0476" id="UPI0000469B9A" refType="identity" refTypeAc="MI:0356"/>
          <secondaryRef db="ensembl" dbAc="MI:0476" id="UPI0003AF1159" refType="identity" refTypeAc="MI:0356"/>
          <secondaryRef db="ensembl" dbAc="MI:0476" id="USP46" refType="identity" refTypeAc="MI:0356"/>
          <secondaryRef db="ensembl" dbAc="MI:0476" id="USP46" refType="identity" refTypeAc="MI:0356"/>
          <secondaryRef db="uniprotkb" dbAc="MI:0486" id="USP46" refType="identity" refTypeAc="MI:0356"/>
          <secondaryRef db="ensembl" dbAc="MI:0476" id="USP46" refType="identity" refTypeAc="MI:0356"/>
          <secondaryRef db="KEGG_NAME" dbAc="MI:9999" id="USP46" refType="identity" refTypeAc="MI:0356"/>
          <secondaryRef db="uniprotkb" dbAc="MI:0486" id="USP46" refType="identity" refTypeAc="MI:0356"/>
          <secondaryRef db="ensembl" dbAc="MI:0476" id="USP46-201" refType="identity" refTypeAc="MI:0356"/>
          <secondaryRef db="ensembl" dbAc="MI:0476" id="USP46-202" refType="identity" refTypeAc="MI:0356"/>
          <secondaryRef db="ensembl" dbAc="MI:0476" id="USP46-203" refType="identity" refTypeAc="MI:0356"/>
          <secondaryRef db="KEGG_PRODUCT" dbAc="MI:9999" id="Ubiquitin carboxyl-terminal hydrolase 12/46" refType="identity" refTypeAc="MI:0356"/>
          <secondaryRef db="ensembl" dbAc="MI:0476" id="Ubiquitin specific peptidase 46" refType="identity" refTypeAc="MI:0356"/>
          <secondaryRef db="uniprotkb" dbAc="MI:0486" id="Ubiquitin specific peptidase 46" refType="identity" refTypeAc="MI:0356"/>
          <secondaryRef db="refseq" dbAc="MI:0481" id="XM_005666646" refType="identity" refTypeAc="MI:0356"/>
          <secondaryRef db="refseq" dbAc="MI:0481" id="XM_021101209" refType="identity" refTypeAc="MI:0356"/>
          <secondaryRef db="refseq" dbAc="MI:0481" id="XM_021101209.1" refType="identity" refTypeAc="MI:0356"/>
          <secondaryRef db="refseq" dbAc="MI:0481" id="XM_021101210" refType="identity" refTypeAc="MI:0356"/>
          <secondaryRef db="refseq" dbAc="MI:0481" id="XM_021101210.1" refType="identity" refTypeAc="MI:0356"/>
          <secondaryRef db="refseq" dbAc="MI:0481" id="XP_005666703" refType="identity" refTypeAc="MI:0356"/>
          <secondaryRef db="KEGG_NCBI" dbAc="MI:9999" id="XP_005666703" refType="identity" refTypeAc="MI:0356"/>
          <secondaryRef db="refseq" dbAc="MI:0481" id="XP_005666703.1" refType="identity" refTypeAc="MI:0356"/>
          <secondaryRef db="refseq" dbAc="MI:0481" id="XP_020956868" refType="identity" refTypeAc="MI:0356"/>
          <secondaryRef db="refseq" dbAc="MI:0481" id="XP_020956868.1" refType="identity" refTypeAc="MI:0356"/>
          <secondaryRef db="refseq" dbAc="MI:0481" id="XP_020956869" refType="identity" refTypeAc="MI:0356"/>
          <secondaryRef db="refseq" dbAc="MI:0481" id="XP_020956869.1" refType="identity" refTypeAc="MI:0356"/>
          <secondaryRef db="KEGG_KEGGID" dbAc="MI:9999" id="ssc:100522196" refType="identity" refTypeAc="MI:0356"/>
        </xref>
        <interactorType>
          <names>
            <shortLabel>protein</shortLabel>
            <fullName>protein</fullName>
          </names>
          <xref>
            <primaryRef db="psi-mi" dbAc="MI:0488" id="MI:0326" refType="identity" refTypeAc="MI:0356"/>
          </xref>
        </interactorType>
      </interactor>
      <interactor id="122">
        <names>
          <shortLabel>CCL14</shortLabel>
          <fullName>C-C motif chemokine.</fullName>
        </names>
        <xref>
        <primaryRef db="refseq" dbAc="MI:0481" id="ENSSSCP00000054819" refType="identity" refTypeAc="MI:0356"/>
          <secondaryRef db="KEGG_GENEID" dbAc="MI:9999" id="100516223" refType="identity" refTypeAc="MI:0356"/>
          <secondaryRef db="KEGG_KEGGID_SHORT" dbAc="MI:9999" id="100516223" refType="identity" refTypeAc="MI:0356"/>
          <secondaryRef db="uniprotkb" dbAc="MI:0486" id="A0A287BE47" refType="identity" refTypeAc="MI:0356"/>
          <secondaryRef db="uniprotkb" dbAc="MI:0486" id="A0A287BE47" refType="identity" refTypeAc="MI:0356"/>
          <secondaryRef db="uniprotkb" dbAc="MI:0486" id="A0A287BE47_PIG" refType="identity" refTypeAc="MI:0356"/>
          <secondaryRef db="uniprotkb" dbAc="MI:0486" id="A0A4X1T626" refType="identity" refTypeAc="MI:0356"/>
          <secondaryRef db="ensembl" dbAc="MI:0476" id="AEMK02000080" refType="identity" refTypeAc="MI:0356"/>
          <secondaryRef db="uniprotkb" dbAc="MI:0486" id="C-C motif chemokine" refType="identity" refTypeAc="MI:0356"/>
          <secondaryRef db="KEGG_PRODUCT" dbAc="MI:9999" id="C-C motif chemokine 14" refType="identity" refTypeAc="MI:0356"/>
          <secondaryRef db="KEGG_PRODUCT" dbAc="MI:9999" id="C-C motif chemokine 14 precursor" refType="identity" refTypeAc="MI:0356"/>
          <secondaryRef db="ensembl" dbAc="MI:0476" id="C-C motif chemokine ligand 14" refType="identity" refTypeAc="MI:0356"/>
          <secondaryRef db="ensembl" dbAc="MI:0476" id="CCL14" refType="identity" refTypeAc="MI:0356"/>
          <secondaryRef db="uniprotkb" dbAc="MI:0486" id="CCL14" refType="identity" refTypeAc="MI:0356"/>
          <secondaryRef db="ensembl" dbAc="MI:0476" id="CCL14" refType="identity" refTypeAc="MI:0356"/>
          <secondaryRef db="KEGG_NAME" dbAc="MI:9999" id="CCL14" refType="identity" refTypeAc="MI:0356"/>
          <secondaryRef db="uniprotkb" dbAc="MI:0486" id="CCL14" refType="identity" refTypeAc="MI:0356"/>
          <secondaryRef db="ensembl" dbAc="MI:0476" id="CCL14-201" refType="identity" refTypeAc="MI:0356"/>
          <secondaryRef db="ensembl" dbAc="MI:0476" id="ENSSSCG00000034722" refType="identity" refTypeAc="MI:0356"/>
          <secondaryRef db="ensembl" dbAc="MI:0476" id="ENSSSCG00000034722" refType="identity" refTypeAc="MI:0356"/>
          <secondaryRef db="ensembl" dbAc="MI:0476" id="ENSSSCP00000054819" refType="identity" refTypeAc="MI:0356"/>
          <secondaryRef db="ensembl" dbAc="MI:0476" id="ENSSSCP00000054819" refType="identity" refTypeAc="MI:0356"/>
          <secondaryRef db="ensembl" dbAc="MI:0476" id="ENSSSCT00000041540" refType="identity" refTypeAc="MI:0356"/>
          <secondaryRef db="refseq" dbAc="MI:0481" id="NM_001256775" refType="identity" refTypeAc="MI:0356"/>
          <secondaryRef db="refseq" dbAc="MI:0481" id="NM_001256775.1" refType="identity" refTypeAc="MI:0356"/>
          <secondaryRef db="refseq" dbAc="MI:0481" id="NP_001243704" refType="identity" refTypeAc="MI:0356"/>
          <secondaryRef db="KEGG_NCBI" dbAc="MI:9999" id="NP_001243704" refType="identity" refTypeAc="MI:0356"/>
          <secondaryRef db="refseq" dbAc="MI:0481" id="NP_001243704.1" refType="identity" refTypeAc="MI:0356"/>
          <secondaryRef db="ensembl" dbAc="MI:0476" id="UPI0002106720" refType="identity" refTypeAc="MI:0356"/>
          <secondaryRef db="KEGG_KEGGID" dbAc="MI:9999" id="ssc:100516223" refType="identity" refTypeAc="MI:0356"/>
        </xref>
        <interactorType>
          <names>
            <shortLabel>protein</shortLabel>
            <fullName>protein</fullName>
          </names>
          <xref>
            <primaryRef db="psi-mi" dbAc="MI:0488" id="MI:0326" refType="identity" refTypeAc="MI:0356"/>
          </xref>
        </interactorType>
      </interactor>
      <interactor id="123">
        <names>
          <shortLabel>FGD6</shortLabel>
          <fullName>FYVE, RhoGEF and PH domain containing 6.</fullName>
        </names>
        <xref>
        <primaryRef db="refseq" dbAc="MI:0481" id="ENSSSCP00000055665" refType="identity" refTypeAc="MI:0356"/>
          <secondaryRef db="KEGG_GENEID" dbAc="MI:9999" id="100737604" refType="identity" refTypeAc="MI:0356"/>
          <secondaryRef db="KEGG_KEGGID_SHORT" dbAc="MI:9999" id="100737604" refType="identity" refTypeAc="MI:0356"/>
          <secondaryRef db="uniprotkb" dbAc="MI:0486" id="A0A287B058" refType="identity" refTypeAc="MI:0356"/>
          <secondaryRef db="uniprotkb" dbAc="MI:0486" id="A0A287BGK4" refType="identity" refTypeAc="MI:0356"/>
          <secondaryRef db="uniprotkb" dbAc="MI:0486" id="A0A287BGK4" refType="identity" refTypeAc="MI:0356"/>
          <secondaryRef db="uniprotkb" dbAc="MI:0486" id="A0A287BGK4_PIG" refType="identity" refTypeAc="MI:0356"/>
          <secondaryRef db="ensembl" dbAc="MI:0476" id="AEMK02000037" refType="identity" refTypeAc="MI:0356"/>
          <secondaryRef db="ensembl" dbAc="MI:0476" id="ENSSSCG00000000901" refType="identity" refTypeAc="MI:0356"/>
          <secondaryRef db="ensembl" dbAc="MI:0476" id="ENSSSCG00000000901" refType="identity" refTypeAc="MI:0356"/>
          <secondaryRef db="ensembl" dbAc="MI:0476" id="ENSSSCP00000000964" refType="identity" refTypeAc="MI:0356"/>
          <secondaryRef db="ensembl" dbAc="MI:0476" id="ENSSSCP00000000964" refType="identity" refTypeAc="MI:0356"/>
          <secondaryRef db="ensembl" dbAc="MI:0476" id="ENSSSCP00000049489" refType="identity" refTypeAc="MI:0356"/>
          <secondaryRef db="ensembl" dbAc="MI:0476" id="ENSSSCP00000049489" refType="identity" refTypeAc="MI:0356"/>
          <secondaryRef db="ensembl" dbAc="MI:0476" id="ENSSSCP00000055665" refType="identity" refTypeAc="MI:0356"/>
          <secondaryRef db="ensembl" dbAc="MI:0476" id="ENSSSCP00000055665" refType="identity" refTypeAc="MI:0356"/>
          <secondaryRef db="ensembl" dbAc="MI:0476" id="ENSSSCP00000055665" refType="identity" refTypeAc="MI:0356"/>
          <secondaryRef db="ensembl" dbAc="MI:0476" id="ENSSSCT00000000985" refType="identity" refTypeAc="MI:0356"/>
          <secondaryRef db="ensembl" dbAc="MI:0476" id="ENSSSCT00000000985" refType="identity" refTypeAc="MI:0356"/>
          <secondaryRef db="ensembl" dbAc="MI:0476" id="ENSSSCT00000053474" refType="identity" refTypeAc="MI:0356"/>
          <secondaryRef db="ensembl" dbAc="MI:0476" id="ENSSSCT00000053474" refType="identity" refTypeAc="MI:0356"/>
          <secondaryRef db="ensembl" dbAc="MI:0476" id="ENSSSCT00000062706" refType="identity" refTypeAc="MI:0356"/>
          <secondaryRef db="ensembl" dbAc="MI:0476" id="ENSSSCT00000062706" refType="identity" refTypeAc="MI:0356"/>
          <secondaryRef db="uniprotkb" dbAc="MI:0486" id="F1SQP8" refType="identity" refTypeAc="MI:0356"/>
          <secondaryRef db="ensembl" dbAc="MI:0476" id="FGD6" refType="identity" refTypeAc="MI:0356"/>
          <secondaryRef db="ensembl" dbAc="MI:0476" id="FGD6" refType="identity" refTypeAc="MI:0356"/>
          <secondaryRef db="uniprotkb" dbAc="MI:0486" id="FGD6" refType="identity" refTypeAc="MI:0356"/>
          <secondaryRef db="ensembl" dbAc="MI:0476" id="FGD6" refType="identity" refTypeAc="MI:0356"/>
          <secondaryRef db="KEGG_NAME" dbAc="MI:9999" id="FGD6" refType="identity" refTypeAc="MI:0356"/>
          <secondaryRef db="uniprotkb" dbAc="MI:0486" id="FGD6" refType="identity" refTypeAc="MI:0356"/>
          <secondaryRef db="ensembl" dbAc="MI:0476" id="FGD6-201" refType="identity" refTypeAc="MI:0356"/>
          <secondaryRef db="ensembl" dbAc="MI:0476" id="FGD6-202" refType="identity" refTypeAc="MI:0356"/>
          <secondaryRef db="ensembl" dbAc="MI:0476" id="FGD6-203" refType="identity" refTypeAc="MI:0356"/>
          <secondaryRef db="KEGG_PRODUCT" dbAc="MI:9999" id="FYVE, RhoGEF and PH domain containing 5/6" refType="identity" refTypeAc="MI:0356"/>
          <secondaryRef db="ensembl" dbAc="MI:0476" id="FYVE, RhoGEF and PH domain containing 6" refType="identity" refTypeAc="MI:0356"/>
          <secondaryRef db="uniprotkb" dbAc="MI:0486" id="FYVE, RhoGEF and PH domain containing 6" refType="identity" refTypeAc="MI:0356"/>
          <secondaryRef db="ensembl" dbAc="MI:0476" id="UPI000A2B0791" refType="identity" refTypeAc="MI:0356"/>
          <secondaryRef db="ensembl" dbAc="MI:0476" id="UPI000A2B1BC3" refType="identity" refTypeAc="MI:0356"/>
          <secondaryRef db="ensembl" dbAc="MI:0476" id="UPI000A2B4643" refType="identity" refTypeAc="MI:0356"/>
          <secondaryRef db="refseq" dbAc="MI:0481" id="XM_005664248" refType="identity" refTypeAc="MI:0356"/>
          <secondaryRef db="refseq" dbAc="MI:0481" id="XM_005664248.3" refType="identity" refTypeAc="MI:0356"/>
          <secondaryRef db="refseq" dbAc="MI:0481" id="XM_013998062" refType="identity" refTypeAc="MI:0356"/>
          <secondaryRef db="refseq" dbAc="MI:0481" id="XM_013998062.2" refType="identity" refTypeAc="MI:0356"/>
          <secondaryRef db="refseq" dbAc="MI:0481" id="XM_013998063" refType="identity" refTypeAc="MI:0356"/>
          <secondaryRef db="refseq" dbAc="MI:0481" id="XM_013998063.2" refType="identity" refTypeAc="MI:0356"/>
          <secondaryRef db="refseq" dbAc="MI:0481" id="XM_021092744" refType="identity" refTypeAc="MI:0356"/>
          <secondaryRef db="refseq" dbAc="MI:0481" id="XM_021092744.1" refType="identity" refTypeAc="MI:0356"/>
          <secondaryRef db="refseq" dbAc="MI:0481" id="XP_005664305" refType="identity" refTypeAc="MI:0356"/>
          <secondaryRef db="KEGG_NCBI" dbAc="MI:9999" id="XP_005664305" refType="identity" refTypeAc="MI:0356"/>
          <secondaryRef db="refseq" dbAc="MI:0481" id="XP_005664305.2" refType="identity" refTypeAc="MI:0356"/>
          <secondaryRef db="refseq" dbAc="MI:0481" id="XP_013853516" refType="identity" refTypeAc="MI:0356"/>
          <secondaryRef db="refseq" dbAc="MI:0481" id="XP_013853516.2" refType="identity" refTypeAc="MI:0356"/>
          <secondaryRef db="refseq" dbAc="MI:0481" id="XP_013853517" refType="identity" refTypeAc="MI:0356"/>
          <secondaryRef db="refseq" dbAc="MI:0481" id="XP_013853517.2" refType="identity" refTypeAc="MI:0356"/>
          <secondaryRef db="refseq" dbAc="MI:0481" id="XP_020948403" refType="identity" refTypeAc="MI:0356"/>
          <secondaryRef db="refseq" dbAc="MI:0481" id="XP_020948403.1" refType="identity" refTypeAc="MI:0356"/>
          <secondaryRef db="KEGG_KEGGID" dbAc="MI:9999" id="ssc:100737604" refType="identity" refTypeAc="MI:0356"/>
        </xref>
        <interactorType>
          <names>
            <shortLabel>protein</shortLabel>
            <fullName>protein</fullName>
          </names>
          <xref>
            <primaryRef db="psi-mi" dbAc="MI:0488" id="MI:0326" refType="identity" refTypeAc="MI:0356"/>
          </xref>
        </interactorType>
      </interactor>
      <interactor id="124">
        <names>
          <shortLabel>HEATR6</shortLabel>
          <fullName>HEAT repeat containing 6.</fullName>
        </names>
        <xref>
        <primaryRef db="refseq" dbAc="MI:0481" id="ENSSSCP00000055946" refType="identity" refTypeAc="MI:0356"/>
          <secondaryRef db="KEGG_GENEID" dbAc="MI:9999" id="100624283" refType="identity" refTypeAc="MI:0356"/>
          <secondaryRef db="KEGG_KEGGID_SHORT" dbAc="MI:9999" id="100624283" refType="identity" refTypeAc="MI:0356"/>
          <secondaryRef db="uniprotkb" dbAc="MI:0486" id="A0A287BII2" refType="identity" refTypeAc="MI:0356"/>
          <secondaryRef db="uniprotkb" dbAc="MI:0486" id="A0A287BII2" refType="identity" refTypeAc="MI:0356"/>
          <secondaryRef db="uniprotkb" dbAc="MI:0486" id="A0A287BII2_PIG" refType="identity" refTypeAc="MI:0356"/>
          <secondaryRef db="ensembl" dbAc="MI:0476" id="ENSSSCG00000038478" refType="identity" refTypeAc="MI:0356"/>
          <secondaryRef db="ensembl" dbAc="MI:0476" id="ENSSSCG00000038478" refType="identity" refTypeAc="MI:0356"/>
          <secondaryRef db="ensembl" dbAc="MI:0476" id="ENSSSCP00000055946" refType="identity" refTypeAc="MI:0356"/>
          <secondaryRef db="ensembl" dbAc="MI:0476" id="ENSSSCP00000055946" refType="identity" refTypeAc="MI:0356"/>
          <secondaryRef db="ensembl" dbAc="MI:0476" id="ENSSSCP00000055946" refType="identity" refTypeAc="MI:0356"/>
          <secondaryRef db="ensembl" dbAc="MI:0476" id="ENSSSCP00000066434" refType="identity" refTypeAc="MI:0356"/>
          <secondaryRef db="ensembl" dbAc="MI:0476" id="ENSSSCT00000061822" refType="identity" refTypeAc="MI:0356"/>
          <secondaryRef db="ensembl" dbAc="MI:0476" id="ENSSSCT00000061822" refType="identity" refTypeAc="MI:0356"/>
          <secondaryRef db="ensembl" dbAc="MI:0476" id="ENSSSCT00000072787" refType="identity" refTypeAc="MI:0356"/>
          <secondaryRef db="ensembl" dbAc="MI:0476" id="HEAT repeat containing 6" refType="identity" refTypeAc="MI:0356"/>
          <secondaryRef db="uniprotkb" dbAc="MI:0486" id="HEAT repeat containing 6" refType="identity" refTypeAc="MI:0356"/>
          <secondaryRef db="ensembl" dbAc="MI:0476" id="HEATR6" refType="identity" refTypeAc="MI:0356"/>
          <secondaryRef db="ensembl" dbAc="MI:0476" id="HEATR6" refType="identity" refTypeAc="MI:0356"/>
          <secondaryRef db="ensembl" dbAc="MI:0476" id="HEATR6" refType="identity" refTypeAc="MI:0356"/>
          <secondaryRef db="KEGG_NAME" dbAc="MI:9999" id="HEATR6" refType="identity" refTypeAc="MI:0356"/>
          <secondaryRef db="uniprotkb" dbAc="MI:0486" id="HEATR6" refType="identity" refTypeAc="MI:0356"/>
          <secondaryRef db="ensembl" dbAc="MI:0476" id="HEATR6-201" refType="identity" refTypeAc="MI:0356"/>
          <secondaryRef db="ensembl" dbAc="MI:0476" id="HEATR6-202" refType="identity" refTypeAc="MI:0356"/>
          <secondaryRef db="refseq" dbAc="MI:0481" id="XM_021067375" refType="identity" refTypeAc="MI:0356"/>
          <secondaryRef db="refseq" dbAc="MI:0481" id="XM_021067375.1" refType="identity" refTypeAc="MI:0356"/>
          <secondaryRef db="refseq" dbAc="MI:0481" id="XP_020923034" refType="identity" refTypeAc="MI:0356"/>
          <secondaryRef db="KEGG_NCBI" dbAc="MI:9999" id="XP_020923034" refType="identity" refTypeAc="MI:0356"/>
          <secondaryRef db="refseq" dbAc="MI:0481" id="XP_020923034.1" refType="identity" refTypeAc="MI:0356"/>
          <secondaryRef db="KEGG_KEGGID" dbAc="MI:9999" id="ssc:100624283" refType="identity" refTypeAc="MI:0356"/>
        </xref>
        <interactorType>
          <names>
            <shortLabel>protein</shortLabel>
            <fullName>protein</fullName>
          </names>
          <xref>
            <primaryRef db="psi-mi" dbAc="MI:0488" id="MI:0326" refType="identity" refTypeAc="MI:0356"/>
          </xref>
        </interactorType>
      </interactor>
      <interactor id="125">
        <names>
          <shortLabel>SLFN14</shortLabel>
          <fullName>Schlafen family member 14.</fullName>
        </names>
        <xref>
        <primaryRef db="refseq" dbAc="MI:0481" id="ENSSSCP00000056929" refType="identity" refTypeAc="MI:0356"/>
          <secondaryRef db="KEGG_GENEID" dbAc="MI:9999" id="110256053" refType="identity" refTypeAc="MI:0356"/>
          <secondaryRef db="KEGG_KEGGID_SHORT" dbAc="MI:9999" id="110256053" refType="identity" refTypeAc="MI:0356"/>
          <secondaryRef db="uniprotkb" dbAc="MI:0486" id="A0A287BLI0" refType="identity" refTypeAc="MI:0356"/>
          <secondaryRef db="uniprotkb" dbAc="MI:0486" id="A0A287BLI0" refType="identity" refTypeAc="MI:0356"/>
          <secondaryRef db="uniprotkb" dbAc="MI:0486" id="A0A287BLI0_PIG" refType="identity" refTypeAc="MI:0356"/>
          <secondaryRef db="ensembl" dbAc="MI:0476" id="ENSSSCG00000031114" refType="identity" refTypeAc="MI:0356"/>
          <secondaryRef db="ensembl" dbAc="MI:0476" id="ENSSSCG00000031114" refType="identity" refTypeAc="MI:0356"/>
          <secondaryRef db="ensembl" dbAc="MI:0476" id="ENSSSCP00000037851" refType="identity" refTypeAc="MI:0356"/>
          <secondaryRef db="ensembl" dbAc="MI:0476" id="ENSSSCP00000054569" refType="identity" refTypeAc="MI:0356"/>
          <secondaryRef db="ensembl" dbAc="MI:0476" id="ENSSSCP00000056929" refType="identity" refTypeAc="MI:0356"/>
          <secondaryRef db="ensembl" dbAc="MI:0476" id="ENSSSCP00000056929" refType="identity" refTypeAc="MI:0356"/>
          <secondaryRef db="ensembl" dbAc="MI:0476" id="ENSSSCP00000056929" refType="identity" refTypeAc="MI:0356"/>
          <secondaryRef db="ensembl" dbAc="MI:0476" id="ENSSSCT00000046309" refType="identity" refTypeAc="MI:0356"/>
          <secondaryRef db="ensembl" dbAc="MI:0476" id="ENSSSCT00000060694" refType="identity" refTypeAc="MI:0356"/>
          <secondaryRef db="ensembl" dbAc="MI:0476" id="ENSSSCT00000060694" refType="identity" refTypeAc="MI:0356"/>
          <secondaryRef db="ensembl" dbAc="MI:0476" id="ENSSSCT00000061607" refType="identity" refTypeAc="MI:0356"/>
          <secondaryRef db="KEGG_PRODUCT" dbAc="MI:9999" id="LOW QUALITY PROTEIN: protein SLFN14-like" refType="identity" refTypeAc="MI:0356"/>
          <secondaryRef db="ensembl" dbAc="MI:0476" id="SLFN14" refType="identity" refTypeAc="MI:0356"/>
          <secondaryRef db="ensembl" dbAc="MI:0476" id="SLFN14" refType="identity" refTypeAc="MI:0356"/>
          <secondaryRef db="ensembl" dbAc="MI:0476" id="SLFN14" refType="identity" refTypeAc="MI:0356"/>
          <secondaryRef db="uniprotkb" dbAc="MI:0486" id="SLFN14" refType="identity" refTypeAc="MI:0356"/>
          <secondaryRef db="ensembl" dbAc="MI:0476" id="SLFN14-201" refType="identity" refTypeAc="MI:0356"/>
          <secondaryRef db="ensembl" dbAc="MI:0476" id="Schlafen family member 14" refType="identity" refTypeAc="MI:0356"/>
          <secondaryRef db="uniprotkb" dbAc="MI:0486" id="Schlafen family member 14" refType="identity" refTypeAc="MI:0356"/>
          <secondaryRef db="refseq" dbAc="MI:0481" id="XM_021067410" refType="identity" refTypeAc="MI:0356"/>
          <secondaryRef db="refseq" dbAc="MI:0481" id="XM_021067410.1" refType="identity" refTypeAc="MI:0356"/>
          <secondaryRef db="refseq" dbAc="MI:0481" id="XP_020923069" refType="identity" refTypeAc="MI:0356"/>
          <secondaryRef db="KEGG_NCBI" dbAc="MI:9999" id="XP_020923069" refType="identity" refTypeAc="MI:0356"/>
          <secondaryRef db="refseq" dbAc="MI:0481" id="XP_020923069.1" refType="identity" refTypeAc="MI:0356"/>
          <secondaryRef db="KEGG_KEGGID" dbAc="MI:9999" id="ssc:110256053" refType="identity" refTypeAc="MI:0356"/>
        </xref>
        <interactorType>
          <names>
            <shortLabel>protein</shortLabel>
            <fullName>protein</fullName>
          </names>
          <xref>
            <primaryRef db="psi-mi" dbAc="MI:0488" id="MI:0326" refType="identity" refTypeAc="MI:0356"/>
          </xref>
        </interactorType>
      </interactor>
      <interactor id="126">
        <names>
          <shortLabel>OCIAD2</shortLabel>
          <fullName>OCIA domain containing 2.</fullName>
        </names>
        <xref>
        <primaryRef db="refseq" dbAc="MI:0481" id="ENSSSCP00000057507" refType="identity" refTypeAc="MI:0356"/>
          <secondaryRef db="uniprotkb" dbAc="MI:0486" id="A0A287B275" refType="identity" refTypeAc="MI:0356"/>
          <secondaryRef db="uniprotkb" dbAc="MI:0486" id="A0A287BMW0" refType="identity" refTypeAc="MI:0356"/>
          <secondaryRef db="uniprotkb" dbAc="MI:0486" id="A0A287BMW0" refType="identity" refTypeAc="MI:0356"/>
          <secondaryRef db="uniprotkb" dbAc="MI:0486" id="A0A287BMW0_PIG" refType="identity" refTypeAc="MI:0356"/>
          <secondaryRef db="ensembl" dbAc="MI:0476" id="AEMK02000064" refType="identity" refTypeAc="MI:0356"/>
          <secondaryRef db="ensembl" dbAc="MI:0476" id="ENSSSCG00000008829" refType="identity" refTypeAc="MI:0356"/>
          <secondaryRef db="ensembl" dbAc="MI:0476" id="ENSSSCG00000008829" refType="identity" refTypeAc="MI:0356"/>
          <secondaryRef db="ensembl" dbAc="MI:0476" id="ENSSSCP00000009414" refType="identity" refTypeAc="MI:0356"/>
          <secondaryRef db="ensembl" dbAc="MI:0476" id="ENSSSCP00000009414" refType="identity" refTypeAc="MI:0356"/>
          <secondaryRef db="ensembl" dbAc="MI:0476" id="ENSSSCP00000043035" refType="identity" refTypeAc="MI:0356"/>
          <secondaryRef db="ensembl" dbAc="MI:0476" id="ENSSSCP00000043035" refType="identity" refTypeAc="MI:0356"/>
          <secondaryRef db="ensembl" dbAc="MI:0476" id="ENSSSCP00000050192" refType="identity" refTypeAc="MI:0356"/>
          <secondaryRef db="ensembl" dbAc="MI:0476" id="ENSSSCP00000050192" refType="identity" refTypeAc="MI:0356"/>
          <secondaryRef db="ensembl" dbAc="MI:0476" id="ENSSSCP00000057507" refType="identity" refTypeAc="MI:0356"/>
          <secondaryRef db="ensembl" dbAc="MI:0476" id="ENSSSCP00000057507" refType="identity" refTypeAc="MI:0356"/>
          <secondaryRef db="ensembl" dbAc="MI:0476" id="ENSSSCP00000057507" refType="identity" refTypeAc="MI:0356"/>
          <secondaryRef db="ensembl" dbAc="MI:0476" id="ENSSSCP00000069802" refType="identity" refTypeAc="MI:0356"/>
          <secondaryRef db="ensembl" dbAc="MI:0476" id="ENSSSCT00000009663" refType="identity" refTypeAc="MI:0356"/>
          <secondaryRef db="ensembl" dbAc="MI:0476" id="ENSSSCT00000009663" refType="identity" refTypeAc="MI:0356"/>
          <secondaryRef db="ensembl" dbAc="MI:0476" id="ENSSSCT00000044688" refType="identity" refTypeAc="MI:0356"/>
          <secondaryRef db="ensembl" dbAc="MI:0476" id="ENSSSCT00000044688" refType="identity" refTypeAc="MI:0356"/>
          <secondaryRef db="ensembl" dbAc="MI:0476" id="ENSSSCT00000047151" refType="identity" refTypeAc="MI:0356"/>
          <secondaryRef db="ensembl" dbAc="MI:0476" id="ENSSSCT00000047151" refType="identity" refTypeAc="MI:0356"/>
          <secondaryRef db="ensembl" dbAc="MI:0476" id="ENSSSCT00000059117" refType="identity" refTypeAc="MI:0356"/>
          <secondaryRef db="ensembl" dbAc="MI:0476" id="ENSSSCT00000059117" refType="identity" refTypeAc="MI:0356"/>
          <secondaryRef db="ensembl" dbAc="MI:0476" id="ENSSSCT00000068846" refType="identity" refTypeAc="MI:0356"/>
          <secondaryRef db="uniprotkb" dbAc="MI:0486" id="F1SE82" refType="identity" refTypeAc="MI:0356"/>
          <secondaryRef db="ensembl" dbAc="MI:0476" id="OCIA domain containing 2" refType="identity" refTypeAc="MI:0356"/>
          <secondaryRef db="uniprotkb" dbAc="MI:0486" id="OCIA domain containing 2" refType="identity" refTypeAc="MI:0356"/>
          <secondaryRef db="ensembl" dbAc="MI:0476" id="OCIAD2" refType="identity" refTypeAc="MI:0356"/>
          <secondaryRef db="ensembl" dbAc="MI:0476" id="OCIAD2" refType="identity" refTypeAc="MI:0356"/>
          <secondaryRef db="uniprotkb" dbAc="MI:0486" id="OCIAD2" refType="identity" refTypeAc="MI:0356"/>
          <secondaryRef db="ensembl" dbAc="MI:0476" id="OCIAD2" refType="identity" refTypeAc="MI:0356"/>
          <secondaryRef db="uniprotkb" dbAc="MI:0486" id="OCIAD2" refType="identity" refTypeAc="MI:0356"/>
          <secondaryRef db="ensembl" dbAc="MI:0476" id="OCIAD2-201" refType="identity" refTypeAc="MI:0356"/>
          <secondaryRef db="ensembl" dbAc="MI:0476" id="OCIAD2-202" refType="identity" refTypeAc="MI:0356"/>
          <secondaryRef db="ensembl" dbAc="MI:0476" id="OCIAD2-203" refType="identity" refTypeAc="MI:0356"/>
          <secondaryRef db="ensembl" dbAc="MI:0476" id="OCIAD2-204" refType="identity" refTypeAc="MI:0356"/>
          <secondaryRef db="ensembl" dbAc="MI:0476" id="OCIAD2-205" refType="identity" refTypeAc="MI:0356"/>
          <secondaryRef db="ensembl" dbAc="MI:0476" id="UPI0001C96CB9" refType="identity" refTypeAc="MI:0356"/>
          <secondaryRef db="ensembl" dbAc="MI:0476" id="UPI00022CDE62" refType="identity" refTypeAc="MI:0356"/>
          <secondaryRef db="ensembl" dbAc="MI:0476" id="UPI000BAD5BED" refType="identity" refTypeAc="MI:0356"/>
          <secondaryRef db="refseq" dbAc="MI:0481" id="XM_005666640" refType="identity" refTypeAc="MI:0356"/>
          <secondaryRef db="refseq" dbAc="MI:0481" id="XM_005666640.2" refType="identity" refTypeAc="MI:0356"/>
          <secondaryRef db="refseq" dbAc="MI:0481" id="XM_005666641" refType="identity" refTypeAc="MI:0356"/>
          <secondaryRef db="refseq" dbAc="MI:0481" id="XM_005666641.3" refType="identity" refTypeAc="MI:0356"/>
          <secondaryRef db="refseq" dbAc="MI:0481" id="XM_013978666" refType="identity" refTypeAc="MI:0356"/>
          <secondaryRef db="refseq" dbAc="MI:0481" id="XM_013978666.2" refType="identity" refTypeAc="MI:0356"/>
          <secondaryRef db="refseq" dbAc="MI:0481" id="XP_005666697" refType="identity" refTypeAc="MI:0356"/>
          <secondaryRef db="refseq" dbAc="MI:0481" id="XP_005666697.1" refType="identity" refTypeAc="MI:0356"/>
          <secondaryRef db="refseq" dbAc="MI:0481" id="XP_005666698" refType="identity" refTypeAc="MI:0356"/>
          <secondaryRef db="refseq" dbAc="MI:0481" id="XP_005666698.1" refType="identity" refTypeAc="MI:0356"/>
          <secondaryRef db="refseq" dbAc="MI:0481" id="XP_013834120" refType="identity" refTypeAc="MI:0356"/>
          <secondaryRef db="refseq" dbAc="MI:0481" id="XP_013834120.1" refType="identity" refTypeAc="MI:0356"/>
        </xref>
        <interactorType>
          <names>
            <shortLabel>protein</shortLabel>
            <fullName>protein</fullName>
          </names>
          <xref>
            <primaryRef db="psi-mi" dbAc="MI:0488" id="MI:0326" refType="identity" refTypeAc="MI:0356"/>
          </xref>
        </interactorType>
      </interactor>
      <interactor id="127">
        <names>
          <shortLabel>TMCC3</shortLabel>
          <fullName>Transmembrane and coiled-coil domain family 3.</fullName>
        </names>
        <xref>
        <primaryRef db="refseq" dbAc="MI:0481" id="ENSSSCP00000057670" refType="identity" refTypeAc="MI:0356"/>
          <secondaryRef db="KEGG_GENEID" dbAc="MI:9999" id="100518487" refType="identity" refTypeAc="MI:0356"/>
          <secondaryRef db="KEGG_KEGGID_SHORT" dbAc="MI:9999" id="100518487" refType="identity" refTypeAc="MI:0356"/>
          <secondaryRef db="uniprotkb" dbAc="MI:0486" id="A0A287BM19" refType="identity" refTypeAc="MI:0356"/>
          <secondaryRef db="uniprotkb" dbAc="MI:0486" id="A0A287BM19" refType="identity" refTypeAc="MI:0356"/>
          <secondaryRef db="uniprotkb" dbAc="MI:0486" id="A0A287BM19_PIG" refType="identity" refTypeAc="MI:0356"/>
          <secondaryRef db="ensembl" dbAc="MI:0476" id="AEMK02000037" refType="identity" refTypeAc="MI:0356"/>
          <secondaryRef db="ensembl" dbAc="MI:0476" id="DQIR01180459" refType="identity" refTypeAc="MI:0356"/>
          <secondaryRef db="ensembl" dbAc="MI:0476" id="ENSSSCG00000000906" refType="identity" refTypeAc="MI:0356"/>
          <secondaryRef db="ensembl" dbAc="MI:0476" id="ENSSSCG00000000906" refType="identity" refTypeAc="MI:0356"/>
          <secondaryRef db="ensembl" dbAc="MI:0476" id="ENSSSCP00000000969" refType="identity" refTypeAc="MI:0356"/>
          <secondaryRef db="ensembl" dbAc="MI:0476" id="ENSSSCP00000000969" refType="identity" refTypeAc="MI:0356"/>
          <secondaryRef db="ensembl" dbAc="MI:0476" id="ENSSSCP00000037306" refType="identity" refTypeAc="MI:0356"/>
          <secondaryRef db="ensembl" dbAc="MI:0476" id="ENSSSCP00000037306" refType="identity" refTypeAc="MI:0356"/>
          <secondaryRef db="ensembl" dbAc="MI:0476" id="ENSSSCP00000057670" refType="identity" refTypeAc="MI:0356"/>
          <secondaryRef db="ensembl" dbAc="MI:0476" id="ENSSSCP00000057670" refType="identity" refTypeAc="MI:0356"/>
          <secondaryRef db="ensembl" dbAc="MI:0476" id="ENSSSCP00000057670" refType="identity" refTypeAc="MI:0356"/>
          <secondaryRef db="ensembl" dbAc="MI:0476" id="ENSSSCT00000000990" refType="identity" refTypeAc="MI:0356"/>
          <secondaryRef db="ensembl" dbAc="MI:0476" id="ENSSSCT00000000990" refType="identity" refTypeAc="MI:0356"/>
          <secondaryRef db="ensembl" dbAc="MI:0476" id="ENSSSCT00000042369" refType="identity" refTypeAc="MI:0356"/>
          <secondaryRef db="ensembl" dbAc="MI:0476" id="ENSSSCT00000042369" refType="identity" refTypeAc="MI:0356"/>
          <secondaryRef db="ensembl" dbAc="MI:0476" id="ENSSSCT00000056101" refType="identity" refTypeAc="MI:0356"/>
          <secondaryRef db="ensembl" dbAc="MI:0476" id="ENSSSCT00000056101" refType="identity" refTypeAc="MI:0356"/>
          <secondaryRef db="uniprotkb" dbAc="MI:0486" id="F1SQP3" refType="identity" refTypeAc="MI:0356"/>
          <secondaryRef db="ensembl" dbAc="MI:0476" id="HDB35936.1" refType="identity" refTypeAc="MI:0356"/>
          <secondaryRef db="ensembl" dbAc="MI:0476" id="TMCC3" refType="identity" refTypeAc="MI:0356"/>
          <secondaryRef db="ensembl" dbAc="MI:0476" id="TMCC3" refType="identity" refTypeAc="MI:0356"/>
          <secondaryRef db="uniprotkb" dbAc="MI:0486" id="TMCC3" refType="identity" refTypeAc="MI:0356"/>
          <secondaryRef db="ensembl" dbAc="MI:0476" id="TMCC3" refType="identity" refTypeAc="MI:0356"/>
          <secondaryRef db="KEGG_NAME" dbAc="MI:9999" id="TMCC3" refType="identity" refTypeAc="MI:0356"/>
          <secondaryRef db="uniprotkb" dbAc="MI:0486" id="TMCC3" refType="identity" refTypeAc="MI:0356"/>
          <secondaryRef db="ensembl" dbAc="MI:0476" id="TMCC3-201" refType="identity" refTypeAc="MI:0356"/>
          <secondaryRef db="ensembl" dbAc="MI:0476" id="TMCC3-202" refType="identity" refTypeAc="MI:0356"/>
          <secondaryRef db="ensembl" dbAc="MI:0476" id="TMCC3-203" refType="identity" refTypeAc="MI:0356"/>
          <secondaryRef db="ensembl" dbAc="MI:0476" id="Transmembrane and coiled-coil domain family 3" refType="identity" refTypeAc="MI:0356"/>
          <secondaryRef db="uniprotkb" dbAc="MI:0486" id="Transmembrane and coiled-coil domain family 3" refType="identity" refTypeAc="MI:0356"/>
          <secondaryRef db="ensembl" dbAc="MI:0476" id="UPI000A2B17AB" refType="identity" refTypeAc="MI:0356"/>
          <secondaryRef db="refseq" dbAc="MI:0481" id="XM_005664256" refType="identity" refTypeAc="MI:0356"/>
          <secondaryRef db="refseq" dbAc="MI:0481" id="XM_005664256.3" refType="identity" refTypeAc="MI:0356"/>
          <secondaryRef db="refseq" dbAc="MI:0481" id="XM_021092752" refType="identity" refTypeAc="MI:0356"/>
          <secondaryRef db="refseq" dbAc="MI:0481" id="XM_021092752.1" refType="identity" refTypeAc="MI:0356"/>
          <secondaryRef db="refseq" dbAc="MI:0481" id="XM_021092753" refType="identity" refTypeAc="MI:0356"/>
          <secondaryRef db="refseq" dbAc="MI:0481" id="XM_021092753.1" refType="identity" refTypeAc="MI:0356"/>
          <secondaryRef db="refseq" dbAc="MI:0481" id="XM_021092754" refType="identity" refTypeAc="MI:0356"/>
          <secondaryRef db="refseq" dbAc="MI:0481" id="XM_021092754.1" refType="identity" refTypeAc="MI:0356"/>
          <secondaryRef db="refseq" dbAc="MI:0481" id="XM_021092755" refType="identity" refTypeAc="MI:0356"/>
          <secondaryRef db="refseq" dbAc="MI:0481" id="XM_021092755.1" refType="identity" refTypeAc="MI:0356"/>
          <secondaryRef db="refseq" dbAc="MI:0481" id="XP_005664313" refType="identity" refTypeAc="MI:0356"/>
          <secondaryRef db="KEGG_NCBI" dbAc="MI:9999" id="XP_005664313" refType="identity" refTypeAc="MI:0356"/>
          <secondaryRef db="refseq" dbAc="MI:0481" id="XP_005664313.1" refType="identity" refTypeAc="MI:0356"/>
          <secondaryRef db="refseq" dbAc="MI:0481" id="XP_020948411" refType="identity" refTypeAc="MI:0356"/>
          <secondaryRef db="refseq" dbAc="MI:0481" id="XP_020948411.1" refType="identity" refTypeAc="MI:0356"/>
          <secondaryRef db="refseq" dbAc="MI:0481" id="XP_020948412" refType="identity" refTypeAc="MI:0356"/>
          <secondaryRef db="refseq" dbAc="MI:0481" id="XP_020948412.1" refType="identity" refTypeAc="MI:0356"/>
          <secondaryRef db="refseq" dbAc="MI:0481" id="XP_020948413" refType="identity" refTypeAc="MI:0356"/>
          <secondaryRef db="refseq" dbAc="MI:0481" id="XP_020948413.1" refType="identity" refTypeAc="MI:0356"/>
          <secondaryRef db="refseq" dbAc="MI:0481" id="XP_020948414" refType="identity" refTypeAc="MI:0356"/>
          <secondaryRef db="refseq" dbAc="MI:0481" id="XP_020948414.1" refType="identity" refTypeAc="MI:0356"/>
          <secondaryRef db="KEGG_KEGGID" dbAc="MI:9999" id="ssc:100518487" refType="identity" refTypeAc="MI:0356"/>
        </xref>
        <interactorType>
          <names>
            <shortLabel>protein</shortLabel>
            <fullName>protein</fullName>
          </names>
          <xref>
            <primaryRef db="psi-mi" dbAc="MI:0488" id="MI:0326" refType="identity" refTypeAc="MI:0356"/>
          </xref>
        </interactorType>
      </interactor>
      <interactor id="128">
        <names>
          <shortLabel>CCL16</shortLabel>
          <fullName>C-C motif chemokine.</fullName>
        </names>
        <xref>
        <primaryRef db="refseq" dbAc="MI:0481" id="ENSSSCP00000059006" refType="identity" refTypeAc="MI:0356"/>
          <secondaryRef db="KEGG_GENEID" dbAc="MI:9999" id="100516396" refType="identity" refTypeAc="MI:0356"/>
          <secondaryRef db="KEGG_KEGGID_SHORT" dbAc="MI:9999" id="100516396" refType="identity" refTypeAc="MI:0356"/>
          <secondaryRef db="uniprotkb" dbAc="MI:0486" id="A0A287BRD6" refType="identity" refTypeAc="MI:0356"/>
          <secondaryRef db="uniprotkb" dbAc="MI:0486" id="A0A287BRD6" refType="identity" refTypeAc="MI:0356"/>
          <secondaryRef db="uniprotkb" dbAc="MI:0486" id="A0A287BRD6_PIG" refType="identity" refTypeAc="MI:0356"/>
          <secondaryRef db="uniprotkb" dbAc="MI:0486" id="A0A4X1T574" refType="identity" refTypeAc="MI:0356"/>
          <secondaryRef db="uniprotkb" dbAc="MI:0486" id="C-C motif chemokine" refType="identity" refTypeAc="MI:0356"/>
          <secondaryRef db="KEGG_PRODUCT" dbAc="MI:9999" id="C-C motif chemokine 16" refType="identity" refTypeAc="MI:0356"/>
          <secondaryRef db="ensembl" dbAc="MI:0476" id="C-C motif chemokine ligand 16" refType="identity" refTypeAc="MI:0356"/>
          <secondaryRef db="ensembl" dbAc="MI:0476" id="CCL16" refType="identity" refTypeAc="MI:0356"/>
          <secondaryRef db="uniprotkb" dbAc="MI:0486" id="CCL16" refType="identity" refTypeAc="MI:0356"/>
          <secondaryRef db="KEGG_NAME" dbAc="MI:9999" id="CCL16" refType="identity" refTypeAc="MI:0356"/>
          <secondaryRef db="uniprotkb" dbAc="MI:0486" id="CCL16" refType="identity" refTypeAc="MI:0356"/>
          <secondaryRef db="ensembl" dbAc="MI:0476" id="CCL16-201" refType="identity" refTypeAc="MI:0356"/>
          <secondaryRef db="ensembl" dbAc="MI:0476" id="ENSSSCG00000040940" refType="identity" refTypeAc="MI:0356"/>
          <secondaryRef db="ensembl" dbAc="MI:0476" id="ENSSSCG00000040940" refType="identity" refTypeAc="MI:0356"/>
          <secondaryRef db="ensembl" dbAc="MI:0476" id="ENSSSCP00000059006" refType="identity" refTypeAc="MI:0356"/>
          <secondaryRef db="ensembl" dbAc="MI:0476" id="ENSSSCP00000059006" refType="identity" refTypeAc="MI:0356"/>
          <secondaryRef db="ensembl" dbAc="MI:0476" id="ENSSSCP00000059006" refType="identity" refTypeAc="MI:0356"/>
          <secondaryRef db="ensembl" dbAc="MI:0476" id="ENSSSCT00000057598" refType="identity" refTypeAc="MI:0356"/>
          <secondaryRef db="ensembl" dbAc="MI:0476" id="ENSSSCT00000057598" refType="identity" refTypeAc="MI:0356"/>
          <secondaryRef db="ensembl" dbAc="MI:0476" id="R-SSC-162582" refType="identity" refTypeAc="MI:0356"/>
          <secondaryRef db="ensembl" dbAc="MI:0476" id="R-SSC-162582" refType="identity" refTypeAc="MI:0356"/>
          <secondaryRef db="ensembl" dbAc="MI:0476" id="R-SSC-372790" refType="identity" refTypeAc="MI:0356"/>
          <secondaryRef db="ensembl" dbAc="MI:0476" id="R-SSC-372790" refType="identity" refTypeAc="MI:0356"/>
          <secondaryRef db="ensembl" dbAc="MI:0476" id="R-SSC-373076" refType="identity" refTypeAc="MI:0356"/>
          <secondaryRef db="ensembl" dbAc="MI:0476" id="R-SSC-373076" refType="identity" refTypeAc="MI:0356"/>
          <secondaryRef db="ensembl" dbAc="MI:0476" id="R-SSC-375276" refType="identity" refTypeAc="MI:0356"/>
          <secondaryRef db="ensembl" dbAc="MI:0476" id="R-SSC-375276" refType="identity" refTypeAc="MI:0356"/>
          <secondaryRef db="ensembl" dbAc="MI:0476" id="R-SSC-380108" refType="identity" refTypeAc="MI:0356"/>
          <secondaryRef db="ensembl" dbAc="MI:0476" id="R-SSC-380108" refType="identity" refTypeAc="MI:0356"/>
          <secondaryRef db="ensembl" dbAc="MI:0476" id="R-SSC-388396" refType="identity" refTypeAc="MI:0356"/>
          <secondaryRef db="ensembl" dbAc="MI:0476" id="R-SSC-388396" refType="identity" refTypeAc="MI:0356"/>
          <secondaryRef db="ensembl" dbAc="MI:0476" id="R-SSC-418594" refType="identity" refTypeAc="MI:0356"/>
          <secondaryRef db="ensembl" dbAc="MI:0476" id="R-SSC-418594" refType="identity" refTypeAc="MI:0356"/>
          <secondaryRef db="ensembl" dbAc="MI:0476" id="R-SSC-500792" refType="identity" refTypeAc="MI:0356"/>
          <secondaryRef db="ensembl" dbAc="MI:0476" id="R-SSC-500792" refType="identity" refTypeAc="MI:0356"/>
          <secondaryRef db="ensembl" dbAc="MI:0476" id="UPI001147C21B" refType="identity" refTypeAc="MI:0356"/>
          <secondaryRef db="KEGG_NCBI" dbAc="MI:9999" id="XP_003131762" refType="identity" refTypeAc="MI:0356"/>
          <secondaryRef db="KEGG_KEGGID" dbAc="MI:9999" id="ssc:100516396" refType="identity" refTypeAc="MI:0356"/>
        </xref>
        <interactorType>
          <names>
            <shortLabel>protein</shortLabel>
            <fullName>protein</fullName>
          </names>
          <xref>
            <primaryRef db="psi-mi" dbAc="MI:0488" id="MI:0326" refType="identity" refTypeAc="MI:0356"/>
          </xref>
        </interactorType>
      </interactor>
      <interactor id="129">
        <names>
          <shortLabel>GAS2L2</shortLabel>
          <fullName>Growth arrest specific 2 like 2.</fullName>
        </names>
        <xref>
        <primaryRef db="refseq" dbAc="MI:0481" id="ENSSSCP00000059318" refType="identity" refTypeAc="MI:0356"/>
          <secondaryRef db="refseq" dbAc="MI:0481" id="XP_020923058.1" refType="identity" refTypeAc="MI:0356"/>
          <secondaryRef db="KEGG_GENEID" dbAc="MI:9999" id="100516757" refType="identity" refTypeAc="MI:0356"/>
          <secondaryRef db="KEGG_KEGGID_SHORT" dbAc="MI:9999" id="100516757" refType="identity" refTypeAc="MI:0356"/>
          <secondaryRef db="uniprotkb" dbAc="MI:0486" id="A0A287A3I0" refType="identity" refTypeAc="MI:0356"/>
          <secondaryRef db="uniprotkb" dbAc="MI:0486" id="A0A287BS24" refType="identity" refTypeAc="MI:0356"/>
          <secondaryRef db="uniprotkb" dbAc="MI:0486" id="A0A287BS24" refType="identity" refTypeAc="MI:0356"/>
          <secondaryRef db="uniprotkb" dbAc="MI:0486" id="A0A287BS24_PIG" refType="identity" refTypeAc="MI:0356"/>
          <secondaryRef db="ensembl" dbAc="MI:0476" id="AEMK02000080" refType="identity" refTypeAc="MI:0356"/>
          <secondaryRef db="ensembl" dbAc="MI:0476" id="ENSSSCG00000039395" refType="identity" refTypeAc="MI:0356"/>
          <secondaryRef db="ensembl" dbAc="MI:0476" id="ENSSSCG00000039395" refType="identity" refTypeAc="MI:0356"/>
          <secondaryRef db="ensembl" dbAc="MI:0476" id="ENSSSCP00000038454" refType="identity" refTypeAc="MI:0356"/>
          <secondaryRef db="ensembl" dbAc="MI:0476" id="ENSSSCP00000038454" refType="identity" refTypeAc="MI:0356"/>
          <secondaryRef db="ensembl" dbAc="MI:0476" id="ENSSSCP00000059318" refType="identity" refTypeAc="MI:0356"/>
          <secondaryRef db="ensembl" dbAc="MI:0476" id="ENSSSCP00000059318" refType="identity" refTypeAc="MI:0356"/>
          <secondaryRef db="ensembl" dbAc="MI:0476" id="ENSSSCP00000059318" refType="identity" refTypeAc="MI:0356"/>
          <secondaryRef db="ensembl" dbAc="MI:0476" id="ENSSSCT00000042457" refType="identity" refTypeAc="MI:0356"/>
          <secondaryRef db="ensembl" dbAc="MI:0476" id="ENSSSCT00000042457" refType="identity" refTypeAc="MI:0356"/>
          <secondaryRef db="ensembl" dbAc="MI:0476" id="ENSSSCT00000052405" refType="identity" refTypeAc="MI:0356"/>
          <secondaryRef db="ensembl" dbAc="MI:0476" id="ENSSSCT00000052405" refType="identity" refTypeAc="MI:0356"/>
          <secondaryRef db="KEGG_PRODUCT" dbAc="MI:9999" id="GAS2-like protein 2 isoform X1" refType="identity" refTypeAc="MI:0356"/>
          <secondaryRef db="ensembl" dbAc="MI:0476" id="GAS2L2" refType="identity" refTypeAc="MI:0356"/>
          <secondaryRef db="ensembl" dbAc="MI:0476" id="GAS2L2" refType="identity" refTypeAc="MI:0356"/>
          <secondaryRef db="uniprotkb" dbAc="MI:0486" id="GAS2L2" refType="identity" refTypeAc="MI:0356"/>
          <secondaryRef db="ensembl" dbAc="MI:0476" id="GAS2L2" refType="identity" refTypeAc="MI:0356"/>
          <secondaryRef db="KEGG_NAME" dbAc="MI:9999" id="GAS2L2" refType="identity" refTypeAc="MI:0356"/>
          <secondaryRef db="uniprotkb" dbAc="MI:0486" id="GAS2L2" refType="identity" refTypeAc="MI:0356"/>
          <secondaryRef db="ensembl" dbAc="MI:0476" id="GAS2L2-201" refType="identity" refTypeAc="MI:0356"/>
          <secondaryRef db="ensembl" dbAc="MI:0476" id="GAS2L2-202" refType="identity" refTypeAc="MI:0356"/>
          <secondaryRef db="ensembl" dbAc="MI:0476" id="Growth arrest specific 2 like 2" refType="identity" refTypeAc="MI:0356"/>
          <secondaryRef db="uniprotkb" dbAc="MI:0486" id="Growth arrest specific 2 like 2" refType="identity" refTypeAc="MI:0356"/>
          <secondaryRef db="ensembl" dbAc="MI:0476" id="UPI0001C98BC2" refType="identity" refTypeAc="MI:0356"/>
          <secondaryRef db="ensembl" dbAc="MI:0476" id="UPI000BADAA04" refType="identity" refTypeAc="MI:0356"/>
          <secondaryRef db="refseq" dbAc="MI:0481" id="XM_021067399" refType="identity" refTypeAc="MI:0356"/>
          <secondaryRef db="refseq" dbAc="MI:0481" id="XM_021067399.1" refType="identity" refTypeAc="MI:0356"/>
          <secondaryRef db="refseq" dbAc="MI:0481" id="XM_021067400" refType="identity" refTypeAc="MI:0356"/>
          <secondaryRef db="refseq" dbAc="MI:0481" id="XM_021067400.1" refType="identity" refTypeAc="MI:0356"/>
          <secondaryRef db="refseq" dbAc="MI:0481" id="XP_020923058" refType="identity" refTypeAc="MI:0356"/>
          <secondaryRef db="KEGG_NCBI" dbAc="MI:9999" id="XP_020923058" refType="identity" refTypeAc="MI:0356"/>
          <secondaryRef db="refseq" dbAc="MI:0481" id="XP_020923059" refType="identity" refTypeAc="MI:0356"/>
          <secondaryRef db="refseq" dbAc="MI:0481" id="XP_020923059.1" refType="identity" refTypeAc="MI:0356"/>
          <secondaryRef db="KEGG_KEGGID" dbAc="MI:9999" id="ssc:100516757" refType="identity" refTypeAc="MI:0356"/>
        </xref>
        <interactorType>
          <names>
            <shortLabel>protein</shortLabel>
            <fullName>protein</fullName>
          </names>
          <xref>
            <primaryRef db="psi-mi" dbAc="MI:0488" id="MI:0326" refType="identity" refTypeAc="MI:0356"/>
          </xref>
        </interactorType>
      </interactor>
      <interactor id="130">
        <names>
          <shortLabel>SYNRG</shortLabel>
          <fullName>Synergin gamma.</fullName>
        </names>
        <xref>
        <primaryRef db="refseq" dbAc="MI:0481" id="ENSSSCP00000059377" refType="identity" refTypeAc="MI:0356"/>
          <secondaryRef db="uniprotkb" dbAc="MI:0486" id="A0A286ZRQ8" refType="identity" refTypeAc="MI:0356"/>
          <secondaryRef db="uniprotkb" dbAc="MI:0486" id="A0A286ZZ60" refType="identity" refTypeAc="MI:0356"/>
          <secondaryRef db="uniprotkb" dbAc="MI:0486" id="A0A287B2Y3" refType="identity" refTypeAc="MI:0356"/>
          <secondaryRef db="uniprotkb" dbAc="MI:0486" id="A0A287BG81" refType="identity" refTypeAc="MI:0356"/>
          <secondaryRef db="uniprotkb" dbAc="MI:0486" id="A0A287BT41" refType="identity" refTypeAc="MI:0356"/>
          <secondaryRef db="uniprotkb" dbAc="MI:0486" id="A0A287BT41" refType="identity" refTypeAc="MI:0356"/>
          <secondaryRef db="uniprotkb" dbAc="MI:0486" id="A0A287BT41_PIG" refType="identity" refTypeAc="MI:0356"/>
          <secondaryRef db="uniprotkb" dbAc="MI:0486" id="A0A481ATP2" refType="identity" refTypeAc="MI:0356"/>
          <secondaryRef db="uniprotkb" dbAc="MI:0486" id="A0A481B0Q2" refType="identity" refTypeAc="MI:0356"/>
          <secondaryRef db="uniprotkb" dbAc="MI:0486" id="A0A4X1T245" refType="identity" refTypeAc="MI:0356"/>
          <secondaryRef db="uniprotkb" dbAc="MI:0486" id="A0A4X1T250" refType="identity" refTypeAc="MI:0356"/>
          <secondaryRef db="ensembl" dbAc="MI:0476" id="AEMK02000080" refType="identity" refTypeAc="MI:0356"/>
          <secondaryRef db="ensembl" dbAc="MI:0476" id="DQIR01158051" refType="identity" refTypeAc="MI:0356"/>
          <secondaryRef db="ensembl" dbAc="MI:0476" id="DQIR01292624" refType="identity" refTypeAc="MI:0356"/>
          <secondaryRef db="ensembl" dbAc="MI:0476" id="DQIR01295033" refType="identity" refTypeAc="MI:0356"/>
          <secondaryRef db="ensembl" dbAc="MI:0476" id="ENSSSCG00000026596" refType="identity" refTypeAc="MI:0356"/>
          <secondaryRef db="ensembl" dbAc="MI:0476" id="ENSSSCG00000026596" refType="identity" refTypeAc="MI:0356"/>
          <secondaryRef db="ensembl" dbAc="MI:0476" id="ENSSSCP00000021499" refType="identity" refTypeAc="MI:0356"/>
          <secondaryRef db="ensembl" dbAc="MI:0476" id="ENSSSCP00000021499" refType="identity" refTypeAc="MI:0356"/>
          <secondaryRef db="ensembl" dbAc="MI:0476" id="ENSSSCP00000034257" refType="identity" refTypeAc="MI:0356"/>
          <secondaryRef db="ensembl" dbAc="MI:0476" id="ENSSSCP00000034257" refType="identity" refTypeAc="MI:0356"/>
          <secondaryRef db="ensembl" dbAc="MI:0476" id="ENSSSCP00000036762" refType="identity" refTypeAc="MI:0356"/>
          <secondaryRef db="ensembl" dbAc="MI:0476" id="ENSSSCP00000036762" refType="identity" refTypeAc="MI:0356"/>
          <secondaryRef db="ensembl" dbAc="MI:0476" id="ENSSSCP00000050458" refType="identity" refTypeAc="MI:0356"/>
          <secondaryRef db="ensembl" dbAc="MI:0476" id="ENSSSCP00000055536" refType="identity" refTypeAc="MI:0356"/>
          <secondaryRef db="ensembl" dbAc="MI:0476" id="ENSSSCP00000055536" refType="identity" refTypeAc="MI:0356"/>
          <secondaryRef db="ensembl" dbAc="MI:0476" id="ENSSSCP00000059377" refType="identity" refTypeAc="MI:0356"/>
          <secondaryRef db="ensembl" dbAc="MI:0476" id="ENSSSCP00000059377" refType="identity" refTypeAc="MI:0356"/>
          <secondaryRef db="ensembl" dbAc="MI:0476" id="ENSSSCP00000059377" refType="identity" refTypeAc="MI:0356"/>
          <secondaryRef db="ensembl" dbAc="MI:0476" id="ENSSSCP00000073742" refType="identity" refTypeAc="MI:0356"/>
          <secondaryRef db="ensembl" dbAc="MI:0476" id="ENSSSCT00000028499" refType="identity" refTypeAc="MI:0356"/>
          <secondaryRef db="ensembl" dbAc="MI:0476" id="ENSSSCT00000028499" refType="identity" refTypeAc="MI:0356"/>
          <secondaryRef db="ensembl" dbAc="MI:0476" id="ENSSSCT00000036739" refType="identity" refTypeAc="MI:0356"/>
          <secondaryRef db="ensembl" dbAc="MI:0476" id="ENSSSCT00000036739" refType="identity" refTypeAc="MI:0356"/>
          <secondaryRef db="ensembl" dbAc="MI:0476" id="ENSSSCT00000046617" refType="identity" refTypeAc="MI:0356"/>
          <secondaryRef db="ensembl" dbAc="MI:0476" id="ENSSSCT00000049452" refType="identity" refTypeAc="MI:0356"/>
          <secondaryRef db="ensembl" dbAc="MI:0476" id="ENSSSCT00000049452" refType="identity" refTypeAc="MI:0356"/>
          <secondaryRef db="ensembl" dbAc="MI:0476" id="ENSSSCT00000049980" refType="identity" refTypeAc="MI:0356"/>
          <secondaryRef db="ensembl" dbAc="MI:0476" id="ENSSSCT00000049980" refType="identity" refTypeAc="MI:0356"/>
          <secondaryRef db="ensembl" dbAc="MI:0476" id="ENSSSCT00000061712" refType="identity" refTypeAc="MI:0356"/>
          <secondaryRef db="ensembl" dbAc="MI:0476" id="ENSSSCT00000061712" refType="identity" refTypeAc="MI:0356"/>
          <secondaryRef db="ensembl" dbAc="MI:0476" id="ENSSSCT00000076077" refType="identity" refTypeAc="MI:0356"/>
          <secondaryRef db="ensembl" dbAc="MI:0476" id="HDB13528.1" refType="identity" refTypeAc="MI:0356"/>
          <secondaryRef db="ensembl" dbAc="MI:0476" id="HDC48102.1" refType="identity" refTypeAc="MI:0356"/>
          <secondaryRef db="ensembl" dbAc="MI:0476" id="HDC50511.1" refType="identity" refTypeAc="MI:0356"/>
          <secondaryRef db="uniprotkb" dbAc="MI:0486" id="I3LBS8" refType="identity" refTypeAc="MI:0356"/>
          <secondaryRef db="ensembl" dbAc="MI:0476" id="SYNRG" refType="identity" refTypeAc="MI:0356"/>
          <secondaryRef db="ensembl" dbAc="MI:0476" id="SYNRG" refType="identity" refTypeAc="MI:0356"/>
          <secondaryRef db="uniprotkb" dbAc="MI:0486" id="SYNRG" refType="identity" refTypeAc="MI:0356"/>
          <secondaryRef db="ensembl" dbAc="MI:0476" id="SYNRG" refType="identity" refTypeAc="MI:0356"/>
          <secondaryRef db="uniprotkb" dbAc="MI:0486" id="SYNRG" refType="identity" refTypeAc="MI:0356"/>
          <secondaryRef db="ensembl" dbAc="MI:0476" id="SYNRG-201" refType="identity" refTypeAc="MI:0356"/>
          <secondaryRef db="ensembl" dbAc="MI:0476" id="SYNRG-202" refType="identity" refTypeAc="MI:0356"/>
          <secondaryRef db="ensembl" dbAc="MI:0476" id="SYNRG-203" refType="identity" refTypeAc="MI:0356"/>
          <secondaryRef db="ensembl" dbAc="MI:0476" id="SYNRG-204" refType="identity" refTypeAc="MI:0356"/>
          <secondaryRef db="ensembl" dbAc="MI:0476" id="SYNRG-205" refType="identity" refTypeAc="MI:0356"/>
          <secondaryRef db="ensembl" dbAc="MI:0476" id="SYNRG-206" refType="identity" refTypeAc="MI:0356"/>
          <secondaryRef db="ensembl" dbAc="MI:0476" id="SYNRG-207" refType="identity" refTypeAc="MI:0356"/>
          <secondaryRef db="ensembl" dbAc="MI:0476" id="Synergin gamma" refType="identity" refTypeAc="MI:0356"/>
          <secondaryRef db="uniprotkb" dbAc="MI:0486" id="Synergin gamma" refType="identity" refTypeAc="MI:0356"/>
          <secondaryRef db="ensembl" dbAc="MI:0476" id="UPI00022CE9C2" refType="identity" refTypeAc="MI:0356"/>
          <secondaryRef db="ensembl" dbAc="MI:0476" id="UPI000A2B19C6" refType="identity" refTypeAc="MI:0356"/>
          <secondaryRef db="ensembl" dbAc="MI:0476" id="UPI000A2B4718" refType="identity" refTypeAc="MI:0356"/>
          <secondaryRef db="ensembl" dbAc="MI:0476" id="UPI000A2B5987" refType="identity" refTypeAc="MI:0356"/>
          <secondaryRef db="ensembl" dbAc="MI:0476" id="UPI000A2B6797" refType="identity" refTypeAc="MI:0356"/>
          <secondaryRef db="ensembl" dbAc="MI:0476" id="UPI000A2B6E5B" refType="identity" refTypeAc="MI:0356"/>
          <secondaryRef db="ensembl" dbAc="MI:0476" id="UPI000A2B72C9" refType="identity" refTypeAc="MI:0356"/>
          <secondaryRef db="refseq" dbAc="MI:0481" id="XM_013989945" refType="identity" refTypeAc="MI:0356"/>
          <secondaryRef db="refseq" dbAc="MI:0481" id="XM_013989945.2" refType="identity" refTypeAc="MI:0356"/>
          <secondaryRef db="refseq" dbAc="MI:0481" id="XM_021067343" refType="identity" refTypeAc="MI:0356"/>
          <secondaryRef db="refseq" dbAc="MI:0481" id="XM_021067343.1" refType="identity" refTypeAc="MI:0356"/>
          <secondaryRef db="refseq" dbAc="MI:0481" id="XM_021067344" refType="identity" refTypeAc="MI:0356"/>
          <secondaryRef db="refseq" dbAc="MI:0481" id="XM_021067344.1" refType="identity" refTypeAc="MI:0356"/>
          <secondaryRef db="refseq" dbAc="MI:0481" id="XM_021067345" refType="identity" refTypeAc="MI:0356"/>
          <secondaryRef db="refseq" dbAc="MI:0481" id="XM_021067345.1" refType="identity" refTypeAc="MI:0356"/>
          <secondaryRef db="refseq" dbAc="MI:0481" id="XM_021067346" refType="identity" refTypeAc="MI:0356"/>
          <secondaryRef db="refseq" dbAc="MI:0481" id="XM_021067346.1" refType="identity" refTypeAc="MI:0356"/>
          <secondaryRef db="refseq" dbAc="MI:0481" id="XM_021067347" refType="identity" refTypeAc="MI:0356"/>
          <secondaryRef db="refseq" dbAc="MI:0481" id="XM_021067347.1" refType="identity" refTypeAc="MI:0356"/>
          <secondaryRef db="refseq" dbAc="MI:0481" id="XM_021067349" refType="identity" refTypeAc="MI:0356"/>
          <secondaryRef db="refseq" dbAc="MI:0481" id="XM_021067349.1" refType="identity" refTypeAc="MI:0356"/>
          <secondaryRef db="refseq" dbAc="MI:0481" id="XM_021067350" refType="identity" refTypeAc="MI:0356"/>
          <secondaryRef db="refseq" dbAc="MI:0481" id="XM_021067350.1" refType="identity" refTypeAc="MI:0356"/>
          <secondaryRef db="refseq" dbAc="MI:0481" id="XM_021067351" refType="identity" refTypeAc="MI:0356"/>
          <secondaryRef db="refseq" dbAc="MI:0481" id="XM_021067351.1" refType="identity" refTypeAc="MI:0356"/>
          <secondaryRef db="refseq" dbAc="MI:0481" id="XM_021067352" refType="identity" refTypeAc="MI:0356"/>
          <secondaryRef db="refseq" dbAc="MI:0481" id="XM_021067352.1" refType="identity" refTypeAc="MI:0356"/>
          <secondaryRef db="refseq" dbAc="MI:0481" id="XM_021067353" refType="identity" refTypeAc="MI:0356"/>
          <secondaryRef db="refseq" dbAc="MI:0481" id="XM_021067353.1" refType="identity" refTypeAc="MI:0356"/>
          <secondaryRef db="refseq" dbAc="MI:0481" id="XM_021067354" refType="identity" refTypeAc="MI:0356"/>
          <secondaryRef db="refseq" dbAc="MI:0481" id="XM_021067354.1" refType="identity" refTypeAc="MI:0356"/>
          <secondaryRef db="refseq" dbAc="MI:0481" id="XM_021067355" refType="identity" refTypeAc="MI:0356"/>
          <secondaryRef db="refseq" dbAc="MI:0481" id="XM_021067355.1" refType="identity" refTypeAc="MI:0356"/>
          <secondaryRef db="refseq" dbAc="MI:0481" id="XM_021067356" refType="identity" refTypeAc="MI:0356"/>
          <secondaryRef db="refseq" dbAc="MI:0481" id="XM_021067356.1" refType="identity" refTypeAc="MI:0356"/>
          <secondaryRef db="refseq" dbAc="MI:0481" id="XM_021067357" refType="identity" refTypeAc="MI:0356"/>
          <secondaryRef db="refseq" dbAc="MI:0481" id="XM_021067357.1" refType="identity" refTypeAc="MI:0356"/>
          <secondaryRef db="refseq" dbAc="MI:0481" id="XM_021067359" refType="identity" refTypeAc="MI:0356"/>
          <secondaryRef db="refseq" dbAc="MI:0481" id="XM_021067359.1" refType="identity" refTypeAc="MI:0356"/>
          <secondaryRef db="refseq" dbAc="MI:0481" id="XM_021067360" refType="identity" refTypeAc="MI:0356"/>
          <secondaryRef db="refseq" dbAc="MI:0481" id="XM_021067360.1" refType="identity" refTypeAc="MI:0356"/>
          <secondaryRef db="refseq" dbAc="MI:0481" id="XM_021067361" refType="identity" refTypeAc="MI:0356"/>
          <secondaryRef db="refseq" dbAc="MI:0481" id="XM_021067361.1" refType="identity" refTypeAc="MI:0356"/>
          <secondaryRef db="refseq" dbAc="MI:0481" id="XM_021067362" refType="identity" refTypeAc="MI:0356"/>
          <secondaryRef db="refseq" dbAc="MI:0481" id="XM_021067362.1" refType="identity" refTypeAc="MI:0356"/>
          <secondaryRef db="refseq" dbAc="MI:0481" id="XM_021067363" refType="identity" refTypeAc="MI:0356"/>
          <secondaryRef db="refseq" dbAc="MI:0481" id="XM_021067363.1" refType="identity" refTypeAc="MI:0356"/>
          <secondaryRef db="refseq" dbAc="MI:0481" id="XM_021067364" refType="identity" refTypeAc="MI:0356"/>
          <secondaryRef db="refseq" dbAc="MI:0481" id="XM_021067364.1" refType="identity" refTypeAc="MI:0356"/>
          <secondaryRef db="refseq" dbAc="MI:0481" id="XM_021067365" refType="identity" refTypeAc="MI:0356"/>
          <secondaryRef db="refseq" dbAc="MI:0481" id="XM_021067365.1" refType="identity" refTypeAc="MI:0356"/>
          <secondaryRef db="refseq" dbAc="MI:0481" id="XM_021067366" refType="identity" refTypeAc="MI:0356"/>
          <secondaryRef db="refseq" dbAc="MI:0481" id="XM_021067366.1" refType="identity" refTypeAc="MI:0356"/>
          <secondaryRef db="refseq" dbAc="MI:0481" id="XM_021067367" refType="identity" refTypeAc="MI:0356"/>
          <secondaryRef db="refseq" dbAc="MI:0481" id="XM_021067367.1" refType="identity" refTypeAc="MI:0356"/>
          <secondaryRef db="refseq" dbAc="MI:0481" id="XM_021067369" refType="identity" refTypeAc="MI:0356"/>
          <secondaryRef db="refseq" dbAc="MI:0481" id="XM_021067369.1" refType="identity" refTypeAc="MI:0356"/>
          <secondaryRef db="refseq" dbAc="MI:0481" id="XM_021067370" refType="identity" refTypeAc="MI:0356"/>
          <secondaryRef db="refseq" dbAc="MI:0481" id="XM_021067370.1" refType="identity" refTypeAc="MI:0356"/>
          <secondaryRef db="refseq" dbAc="MI:0481" id="XM_021067371" refType="identity" refTypeAc="MI:0356"/>
          <secondaryRef db="refseq" dbAc="MI:0481" id="XM_021067371.1" refType="identity" refTypeAc="MI:0356"/>
          <secondaryRef db="refseq" dbAc="MI:0481" id="XM_021067372" refType="identity" refTypeAc="MI:0356"/>
          <secondaryRef db="refseq" dbAc="MI:0481" id="XM_021067372.1" refType="identity" refTypeAc="MI:0356"/>
          <secondaryRef db="refseq" dbAc="MI:0481" id="XP_013845399" refType="identity" refTypeAc="MI:0356"/>
          <secondaryRef db="refseq" dbAc="MI:0481" id="XP_013845399.2" refType="identity" refTypeAc="MI:0356"/>
          <secondaryRef db="refseq" dbAc="MI:0481" id="XP_020923002" refType="identity" refTypeAc="MI:0356"/>
          <secondaryRef db="refseq" dbAc="MI:0481" id="XP_020923002.1" refType="identity" refTypeAc="MI:0356"/>
          <secondaryRef db="refseq" dbAc="MI:0481" id="XP_020923003" refType="identity" refTypeAc="MI:0356"/>
          <secondaryRef db="refseq" dbAc="MI:0481" id="XP_020923003.1" refType="identity" refTypeAc="MI:0356"/>
          <secondaryRef db="refseq" dbAc="MI:0481" id="XP_020923004" refType="identity" refTypeAc="MI:0356"/>
          <secondaryRef db="refseq" dbAc="MI:0481" id="XP_020923004.1" refType="identity" refTypeAc="MI:0356"/>
          <secondaryRef db="refseq" dbAc="MI:0481" id="XP_020923005" refType="identity" refTypeAc="MI:0356"/>
          <secondaryRef db="refseq" dbAc="MI:0481" id="XP_020923005.1" refType="identity" refTypeAc="MI:0356"/>
          <secondaryRef db="refseq" dbAc="MI:0481" id="XP_020923006" refType="identity" refTypeAc="MI:0356"/>
          <secondaryRef db="refseq" dbAc="MI:0481" id="XP_020923006.1" refType="identity" refTypeAc="MI:0356"/>
          <secondaryRef db="refseq" dbAc="MI:0481" id="XP_020923008" refType="identity" refTypeAc="MI:0356"/>
          <secondaryRef db="refseq" dbAc="MI:0481" id="XP_020923008.1" refType="identity" refTypeAc="MI:0356"/>
          <secondaryRef db="refseq" dbAc="MI:0481" id="XP_020923009" refType="identity" refTypeAc="MI:0356"/>
          <secondaryRef db="refseq" dbAc="MI:0481" id="XP_020923009.1" refType="identity" refTypeAc="MI:0356"/>
          <secondaryRef db="refseq" dbAc="MI:0481" id="XP_020923010" refType="identity" refTypeAc="MI:0356"/>
          <secondaryRef db="refseq" dbAc="MI:0481" id="XP_020923010.1" refType="identity" refTypeAc="MI:0356"/>
          <secondaryRef db="refseq" dbAc="MI:0481" id="XP_020923011" refType="identity" refTypeAc="MI:0356"/>
          <secondaryRef db="refseq" dbAc="MI:0481" id="XP_020923011.1" refType="identity" refTypeAc="MI:0356"/>
          <secondaryRef db="refseq" dbAc="MI:0481" id="XP_020923012" refType="identity" refTypeAc="MI:0356"/>
          <secondaryRef db="refseq" dbAc="MI:0481" id="XP_020923012.1" refType="identity" refTypeAc="MI:0356"/>
          <secondaryRef db="refseq" dbAc="MI:0481" id="XP_020923013" refType="identity" refTypeAc="MI:0356"/>
          <secondaryRef db="refseq" dbAc="MI:0481" id="XP_020923013.1" refType="identity" refTypeAc="MI:0356"/>
          <secondaryRef db="refseq" dbAc="MI:0481" id="XP_020923014" refType="identity" refTypeAc="MI:0356"/>
          <secondaryRef db="refseq" dbAc="MI:0481" id="XP_020923014.1" refType="identity" refTypeAc="MI:0356"/>
          <secondaryRef db="refseq" dbAc="MI:0481" id="XP_020923015" refType="identity" refTypeAc="MI:0356"/>
          <secondaryRef db="refseq" dbAc="MI:0481" id="XP_020923015.1" refType="identity" refTypeAc="MI:0356"/>
          <secondaryRef db="refseq" dbAc="MI:0481" id="XP_020923016" refType="identity" refTypeAc="MI:0356"/>
          <secondaryRef db="refseq" dbAc="MI:0481" id="XP_020923016.1" refType="identity" refTypeAc="MI:0356"/>
          <secondaryRef db="refseq" dbAc="MI:0481" id="XP_020923018" refType="identity" refTypeAc="MI:0356"/>
          <secondaryRef db="refseq" dbAc="MI:0481" id="XP_020923018.1" refType="identity" refTypeAc="MI:0356"/>
          <secondaryRef db="refseq" dbAc="MI:0481" id="XP_020923019" refType="identity" refTypeAc="MI:0356"/>
          <secondaryRef db="refseq" dbAc="MI:0481" id="XP_020923019.1" refType="identity" refTypeAc="MI:0356"/>
          <secondaryRef db="refseq" dbAc="MI:0481" id="XP_020923020" refType="identity" refTypeAc="MI:0356"/>
          <secondaryRef db="refseq" dbAc="MI:0481" id="XP_020923020.1" refType="identity" refTypeAc="MI:0356"/>
          <secondaryRef db="refseq" dbAc="MI:0481" id="XP_020923021" refType="identity" refTypeAc="MI:0356"/>
          <secondaryRef db="refseq" dbAc="MI:0481" id="XP_020923021.1" refType="identity" refTypeAc="MI:0356"/>
          <secondaryRef db="refseq" dbAc="MI:0481" id="XP_020923022" refType="identity" refTypeAc="MI:0356"/>
          <secondaryRef db="refseq" dbAc="MI:0481" id="XP_020923022.1" refType="identity" refTypeAc="MI:0356"/>
          <secondaryRef db="refseq" dbAc="MI:0481" id="XP_020923023" refType="identity" refTypeAc="MI:0356"/>
          <secondaryRef db="refseq" dbAc="MI:0481" id="XP_020923023.1" refType="identity" refTypeAc="MI:0356"/>
          <secondaryRef db="refseq" dbAc="MI:0481" id="XP_020923024" refType="identity" refTypeAc="MI:0356"/>
          <secondaryRef db="refseq" dbAc="MI:0481" id="XP_020923024.1" refType="identity" refTypeAc="MI:0356"/>
          <secondaryRef db="refseq" dbAc="MI:0481" id="XP_020923025" refType="identity" refTypeAc="MI:0356"/>
          <secondaryRef db="refseq" dbAc="MI:0481" id="XP_020923025.1" refType="identity" refTypeAc="MI:0356"/>
          <secondaryRef db="refseq" dbAc="MI:0481" id="XP_020923026" refType="identity" refTypeAc="MI:0356"/>
          <secondaryRef db="refseq" dbAc="MI:0481" id="XP_020923026.1" refType="identity" refTypeAc="MI:0356"/>
          <secondaryRef db="refseq" dbAc="MI:0481" id="XP_020923028" refType="identity" refTypeAc="MI:0356"/>
          <secondaryRef db="refseq" dbAc="MI:0481" id="XP_020923028.1" refType="identity" refTypeAc="MI:0356"/>
          <secondaryRef db="refseq" dbAc="MI:0481" id="XP_020923029" refType="identity" refTypeAc="MI:0356"/>
          <secondaryRef db="refseq" dbAc="MI:0481" id="XP_020923029.1" refType="identity" refTypeAc="MI:0356"/>
          <secondaryRef db="refseq" dbAc="MI:0481" id="XP_020923030" refType="identity" refTypeAc="MI:0356"/>
          <secondaryRef db="refseq" dbAc="MI:0481" id="XP_020923030.1" refType="identity" refTypeAc="MI:0356"/>
          <secondaryRef db="refseq" dbAc="MI:0481" id="XP_020923031" refType="identity" refTypeAc="MI:0356"/>
          <secondaryRef db="refseq" dbAc="MI:0481" id="XP_020923031.1" refType="identity" refTypeAc="MI:0356"/>
          <secondaryRef db="refseq" dbAc="MI:0481" id="XR_002337214" refType="identity" refTypeAc="MI:0356"/>
          <secondaryRef db="refseq" dbAc="MI:0481" id="XR_002337214.1" refType="identity" refTypeAc="MI:0356"/>
          <secondaryRef db="refseq" dbAc="MI:0481" id="XR_002337215" refType="identity" refTypeAc="MI:0356"/>
          <secondaryRef db="refseq" dbAc="MI:0481" id="XR_002337215.1" refType="identity" refTypeAc="MI:0356"/>
          <secondaryRef db="refseq" dbAc="MI:0481" id="XR_002337216" refType="identity" refTypeAc="MI:0356"/>
          <secondaryRef db="refseq" dbAc="MI:0481" id="XR_002337216.1" refType="identity" refTypeAc="MI:0356"/>
          <secondaryRef db="refseq" dbAc="MI:0481" id="XR_002337217" refType="identity" refTypeAc="MI:0356"/>
          <secondaryRef db="refseq" dbAc="MI:0481" id="XR_002337217.1" refType="identity" refTypeAc="MI:0356"/>
        </xref>
        <interactorType>
          <names>
            <shortLabel>protein</shortLabel>
            <fullName>protein</fullName>
          </names>
          <xref>
            <primaryRef db="psi-mi" dbAc="MI:0488" id="MI:0326" refType="identity" refTypeAc="MI:0356"/>
          </xref>
        </interactorType>
      </interactor>
      <interactor id="131">
        <names>
          <shortLabel>NDUFA12</shortLabel>
          <fullName>NADH dehydrogenase [ubiquinone] 1 alpha subcomplex subunit 12; Accessory subunit of the mitochondrial membrane respiratory chain NADH dehydrogenase (Complex I), that is believed not to be involved in catalysis. Complex I functions in the transfer of electrons from NADH to the respiratory chain. The immediate electron acceptor for the enzyme is believed to be ubiquinone.</fullName>
        </names>
        <xref>
        <primaryRef db="refseq" dbAc="MI:0481" id="ENSSSCP00000060635" refType="identity" refTypeAc="MI:0356"/>
          <secondaryRef db="KEGG_GENEID" dbAc="MI:9999" id="100518016" refType="identity" refTypeAc="MI:0356"/>
          <secondaryRef db="KEGG_KEGGID_SHORT" dbAc="MI:9999" id="100518016" refType="identity" refTypeAc="MI:0356"/>
          <secondaryRef db="ensembl" dbAc="MI:0476" id="5GUP" refType="identity" refTypeAc="MI:0356"/>
          <secondaryRef db="uniprotkb" dbAc="MI:0486" id="A0A286ZTC8" refType="identity" refTypeAc="MI:0356"/>
          <secondaryRef db="uniprotkb" dbAc="MI:0486" id="A0A4X1SI32" refType="identity" refTypeAc="MI:0356"/>
          <secondaryRef db="uniprotkb" dbAc="MI:0486" id="A0A4X1SJF2" refType="identity" refTypeAc="MI:0356"/>
          <secondaryRef db="uniprotkb" dbAc="MI:0486" id="A0A5G2QB28" refType="identity" refTypeAc="MI:0356"/>
          <secondaryRef db="uniprotkb" dbAc="MI:0486" id="A0A5G2QB28_PIG" refType="identity" refTypeAc="MI:0356"/>
          <secondaryRef db="ensembl" dbAc="MI:0476" id="AEMK02000037" refType="identity" refTypeAc="MI:0356"/>
          <secondaryRef db="ensembl" dbAc="MI:0476" id="DQIR01147696" refType="identity" refTypeAc="MI:0356"/>
          <secondaryRef db="ensembl" dbAc="MI:0476" id="DQIR01149505" refType="identity" refTypeAc="MI:0356"/>
          <secondaryRef db="ensembl" dbAc="MI:0476" id="DQIR01166939" refType="identity" refTypeAc="MI:0356"/>
          <secondaryRef db="ensembl" dbAc="MI:0476" id="ENSSSCG00000000905" refType="identity" refTypeAc="MI:0356"/>
          <secondaryRef db="ensembl" dbAc="MI:0476" id="ENSSSCG00000000905" refType="identity" refTypeAc="MI:0356"/>
          <secondaryRef db="ensembl" dbAc="MI:0476" id="ENSSSCP00000000968" refType="identity" refTypeAc="MI:0356"/>
          <secondaryRef db="ensembl" dbAc="MI:0476" id="ENSSSCP00000000968" refType="identity" refTypeAc="MI:0356"/>
          <secondaryRef db="ensembl" dbAc="MI:0476" id="ENSSSCP00000034902" refType="identity" refTypeAc="MI:0356"/>
          <secondaryRef db="ensembl" dbAc="MI:0476" id="ENSSSCP00000034902" refType="identity" refTypeAc="MI:0356"/>
          <secondaryRef db="ensembl" dbAc="MI:0476" id="ENSSSCP00000060635" refType="identity" refTypeAc="MI:0356"/>
          <secondaryRef db="ensembl" dbAc="MI:0476" id="ENSSSCP00000060635" refType="identity" refTypeAc="MI:0356"/>
          <secondaryRef db="ensembl" dbAc="MI:0476" id="ENSSSCP00000065947" refType="identity" refTypeAc="MI:0356"/>
          <secondaryRef db="ensembl" dbAc="MI:0476" id="ENSSSCP00000067237" refType="identity" refTypeAc="MI:0356"/>
          <secondaryRef db="ensembl" dbAc="MI:0476" id="ENSSSCT00000000989" refType="identity" refTypeAc="MI:0356"/>
          <secondaryRef db="ensembl" dbAc="MI:0476" id="ENSSSCT00000000989" refType="identity" refTypeAc="MI:0356"/>
          <secondaryRef db="ensembl" dbAc="MI:0476" id="ENSSSCT00000053443" refType="identity" refTypeAc="MI:0356"/>
          <secondaryRef db="ensembl" dbAc="MI:0476" id="ENSSSCT00000053443" refType="identity" refTypeAc="MI:0356"/>
          <secondaryRef db="ensembl" dbAc="MI:0476" id="ENSSSCT00000071189" refType="identity" refTypeAc="MI:0356"/>
          <secondaryRef db="ensembl" dbAc="MI:0476" id="ENSSSCT00000087211" refType="identity" refTypeAc="MI:0356"/>
          <secondaryRef db="ensembl" dbAc="MI:0476" id="ENSSSCT00000090742" refType="identity" refTypeAc="MI:0356"/>
          <secondaryRef db="uniprotkb" dbAc="MI:0486" id="F1SQP4" refType="identity" refTypeAc="MI:0356"/>
          <secondaryRef db="ensembl" dbAc="MI:0476" id="HDB03173.1" refType="identity" refTypeAc="MI:0356"/>
          <secondaryRef db="ensembl" dbAc="MI:0476" id="HDB04982.1" refType="identity" refTypeAc="MI:0356"/>
          <secondaryRef db="ensembl" dbAc="MI:0476" id="HDB22416.1" refType="identity" refTypeAc="MI:0356"/>
          <secondaryRef db="ensembl" dbAc="MI:0476" id="NADH:ubiquinone oxidoreductase subunit A12" refType="identity" refTypeAc="MI:0356"/>
          <secondaryRef db="ensembl" dbAc="MI:0476" id="NDUFA12" refType="identity" refTypeAc="MI:0356"/>
          <secondaryRef db="uniprotkb" dbAc="MI:0486" id="NDUFA12" refType="identity" refTypeAc="MI:0356"/>
          <secondaryRef db="ensembl" dbAc="MI:0476" id="NDUFA12" refType="identity" refTypeAc="MI:0356"/>
          <secondaryRef db="KEGG_NAME" dbAc="MI:9999" id="NDUFA12" refType="identity" refTypeAc="MI:0356"/>
          <secondaryRef db="uniprotkb" dbAc="MI:0486" id="NDUFA12" refType="identity" refTypeAc="MI:0356"/>
          <secondaryRef db="ensembl" dbAc="MI:0476" id="R-SSC-1428517" refType="identity" refTypeAc="MI:0356"/>
          <secondaryRef db="ensembl" dbAc="MI:0476" id="R-SSC-1428517" refType="identity" refTypeAc="MI:0356"/>
          <secondaryRef db="ensembl" dbAc="MI:0476" id="R-SSC-1430728" refType="identity" refTypeAc="MI:0356"/>
          <secondaryRef db="ensembl" dbAc="MI:0476" id="R-SSC-1430728" refType="identity" refTypeAc="MI:0356"/>
          <secondaryRef db="ensembl" dbAc="MI:0476" id="R-SSC-163200" refType="identity" refTypeAc="MI:0356"/>
          <secondaryRef db="ensembl" dbAc="MI:0476" id="R-SSC-163200" refType="identity" refTypeAc="MI:0356"/>
          <secondaryRef db="ensembl" dbAc="MI:0476" id="R-SSC-611105" refType="identity" refTypeAc="MI:0356"/>
          <secondaryRef db="ensembl" dbAc="MI:0476" id="R-SSC-611105" refType="identity" refTypeAc="MI:0356"/>
          <secondaryRef db="ensembl" dbAc="MI:0476" id="R-SSC-6799198" refType="identity" refTypeAc="MI:0356"/>
          <secondaryRef db="ensembl" dbAc="MI:0476" id="R-SSC-6799198" refType="identity" refTypeAc="MI:0356"/>
          <secondaryRef db="ensembl" dbAc="MI:0476" id="UPI0001E87145" refType="identity" refTypeAc="MI:0356"/>
          <secondaryRef db="ensembl" dbAc="MI:0476" id="UPI000BAD69AA" refType="identity" refTypeAc="MI:0356"/>
          <secondaryRef db="refseq" dbAc="MI:0481" id="XM_003126715" refType="identity" refTypeAc="MI:0356"/>
          <secondaryRef db="refseq" dbAc="MI:0481" id="XM_003126715.4" refType="identity" refTypeAc="MI:0356"/>
          <secondaryRef db="refseq" dbAc="MI:0481" id="XP_003126763" refType="identity" refTypeAc="MI:0356"/>
          <secondaryRef db="KEGG_NCBI" dbAc="MI:9999" id="XP_003126763" refType="identity" refTypeAc="MI:0356"/>
          <secondaryRef db="refseq" dbAc="MI:0481" id="XP_003126763.1" refType="identity" refTypeAc="MI:0356"/>
          <secondaryRef db="KEGG_KEGGID" dbAc="MI:9999" id="ssc:100518016" refType="identity" refTypeAc="MI:0356"/>
        </xref>
        <interactorType>
          <names>
            <shortLabel>protein</shortLabel>
            <fullName>protein</fullName>
          </names>
          <xref>
            <primaryRef db="psi-mi" dbAc="MI:0488" id="MI:0326" refType="identity" refTypeAc="MI:0356"/>
          </xref>
        </interactorType>
      </interactor>
      <interactor id="132">
        <names>
          <shortLabel>A0A5G2QC56_PIG</shortLabel>
          <fullName>Tnp_22_trimer domain-containing protein.</fullName>
        </names>
        <xref>
        <primaryRef db="refseq" dbAc="MI:0481" id="ENSSSCP00000061104" refType="identity" refTypeAc="MI:0356"/>
          <secondaryRef db="uniprotkb" dbAc="MI:0486" id="A0A5G2QC56" refType="identity" refTypeAc="MI:0356"/>
          <secondaryRef db="uniprotkb" dbAc="MI:0486" id="A0A5G2QC56_PIG" refType="identity" refTypeAc="MI:0356"/>
          <secondaryRef db="ensembl" dbAc="MI:0476" id="ENSSSCG00000048542" refType="identity" refTypeAc="MI:0356"/>
          <secondaryRef db="ensembl" dbAc="MI:0476" id="ENSSSCG00000048542" refType="identity" refTypeAc="MI:0356"/>
          <secondaryRef db="ensembl" dbAc="MI:0476" id="ENSSSCP00000061104" refType="identity" refTypeAc="MI:0356"/>
          <secondaryRef db="ensembl" dbAc="MI:0476" id="ENSSSCP00000061104" refType="identity" refTypeAc="MI:0356"/>
          <secondaryRef db="ensembl" dbAc="MI:0476" id="ENSSSCT00000074514" refType="identity" refTypeAc="MI:0356"/>
          <secondaryRef db="uniprotkb" dbAc="MI:0486" id="Tnp_22_trimer domain-containing protein" refType="identity" refTypeAc="MI:0356"/>
        </xref>
        <interactorType>
          <names>
            <shortLabel>protein</shortLabel>
            <fullName>protein</fullName>
          </names>
          <xref>
            <primaryRef db="psi-mi" dbAc="MI:0488" id="MI:0326" refType="identity" refTypeAc="MI:0356"/>
          </xref>
        </interactorType>
      </interactor>
      <interactor id="133">
        <names>
          <shortLabel>CCL4</shortLabel>
          <fullName>C-C motif chemokine 4; Monokine with inflammatory and chemokinetic properties.</fullName>
        </names>
        <xref>
        <primaryRef db="refseq" dbAc="MI:0481" id="ENSSSCP00000067744" refType="identity" refTypeAc="MI:0356"/>
          <secondaryRef db="KEGG_NAME" dbAc="MI:9999" id="CCL4" refType="identity" refTypeAc="MI:0356"/>
          <secondaryRef db="KEGG_GENEID" dbAc="MI:9999" id="396668" refType="identity" refTypeAc="MI:0356"/>
          <secondaryRef db="KEGG_KEGGID_SHORT" dbAc="MI:9999" id="396668" refType="identity" refTypeAc="MI:0356"/>
          <secondaryRef db="uniprotkb" dbAc="MI:0486" id="396668" refType="identity" refTypeAc="MI:0356"/>
          <secondaryRef db="uniprotkb" dbAc="MI:0486" id="A0A286ZQ00" refType="identity" refTypeAc="MI:0356"/>
          <secondaryRef db="uniprotkb" dbAc="MI:0486" id="A0A2C9F3D2" refType="identity" refTypeAc="MI:0356"/>
          <secondaryRef db="uniprotkb" dbAc="MI:0486" id="A0A4X1T5J8" refType="identity" refTypeAc="MI:0356"/>
          <secondaryRef db="ensembl" dbAc="MI:0476" id="ABY66140.2" refType="identity" refTypeAc="MI:0356"/>
          <secondaryRef db="ensembl" dbAc="MI:0476" id="AJ311717" refType="identity" refTypeAc="MI:0356"/>
          <secondaryRef db="uniprotkb" dbAc="MI:0486" id="B0FYJ9" refType="identity" refTypeAc="MI:0356"/>
          <secondaryRef db="KEGG_PRODUCT" dbAc="MI:9999" id="C-C motif chemokine 4" refType="identity" refTypeAc="MI:0356"/>
          <secondaryRef db="uniprotkb" dbAc="MI:0486" id="C-C motif chemokine 4" refType="identity" refTypeAc="MI:0356"/>
          <secondaryRef db="KEGG_PRODUCT" dbAc="MI:9999" id="C-C motif chemokine 4 precursor" refType="identity" refTypeAc="MI:0356"/>
          <secondaryRef db="ensembl" dbAc="MI:0476" id="C-C motif chemokine ligand 4" refType="identity" refTypeAc="MI:0356"/>
          <secondaryRef db="ensembl" dbAc="MI:0476" id="CAC84398.1" refType="identity" refTypeAc="MI:0356"/>
          <secondaryRef db="ensembl" dbAc="MI:0476" id="CCL4" refType="identity" refTypeAc="MI:0356"/>
          <secondaryRef db="uniprotkb" dbAc="MI:0486" id="CCL4" refType="identity" refTypeAc="MI:0356"/>
          <secondaryRef db="ensembl" dbAc="MI:0476" id="CCL4" refType="identity" refTypeAc="MI:0356"/>
          <secondaryRef db="uniprotkb" dbAc="MI:0486" id="CCL4" refType="identity" refTypeAc="MI:0356"/>
          <secondaryRef db="ensembl" dbAc="MI:0476" id="CCL4-201" refType="identity" refTypeAc="MI:0356"/>
          <secondaryRef db="ensembl" dbAc="MI:0476" id="CCL4-202" refType="identity" refTypeAc="MI:0356"/>
          <secondaryRef db="ensembl" dbAc="MI:0476" id="CCL4-203" refType="identity" refTypeAc="MI:0356"/>
          <secondaryRef db="uniprotkb" dbAc="MI:0486" id="CCL4_PIG" refType="identity" refTypeAc="MI:0356"/>
          <secondaryRef db="ensembl" dbAc="MI:0476" id="DQIR01033887" refType="identity" refTypeAc="MI:0356"/>
          <secondaryRef db="ensembl" dbAc="MI:0476" id="DQIR01189389" refType="identity" refTypeAc="MI:0356"/>
          <secondaryRef db="ensembl" dbAc="MI:0476" id="ENSSSCG00000032343" refType="identity" refTypeAc="MI:0356"/>
          <secondaryRef db="ensembl" dbAc="MI:0476" id="ENSSSCG00000032343" refType="identity" refTypeAc="MI:0356"/>
          <secondaryRef db="ensembl" dbAc="MI:0476" id="ENSSSCP00000018754" refType="identity" refTypeAc="MI:0356"/>
          <secondaryRef db="ensembl" dbAc="MI:0476" id="ENSSSCP00000018754" refType="identity" refTypeAc="MI:0356"/>
          <secondaryRef db="ensembl" dbAc="MI:0476" id="ENSSSCP00000033681" refType="identity" refTypeAc="MI:0356"/>
          <secondaryRef db="ensembl" dbAc="MI:0476" id="ENSSSCP00000044877" refType="identity" refTypeAc="MI:0356"/>
          <secondaryRef db="ensembl" dbAc="MI:0476" id="ENSSSCP00000044877" refType="identity" refTypeAc="MI:0356"/>
          <secondaryRef db="ensembl" dbAc="MI:0476" id="ENSSSCP00000067744" refType="identity" refTypeAc="MI:0356"/>
          <secondaryRef db="ensembl" dbAc="MI:0476" id="ENSSSCP00000067744" refType="identity" refTypeAc="MI:0356"/>
          <secondaryRef db="ensembl" dbAc="MI:0476" id="ENSSSCT00000019264" refType="identity" refTypeAc="MI:0356"/>
          <secondaryRef db="ensembl" dbAc="MI:0476" id="ENSSSCT00000019264" refType="identity" refTypeAc="MI:0356"/>
          <secondaryRef db="ensembl" dbAc="MI:0476" id="ENSSSCT00000037015" refType="identity" refTypeAc="MI:0356"/>
          <secondaryRef db="ensembl" dbAc="MI:0476" id="ENSSSCT00000065828" refType="identity" refTypeAc="MI:0356"/>
          <secondaryRef db="ensembl" dbAc="MI:0476" id="ENSSSCT00000065828" refType="identity" refTypeAc="MI:0356"/>
          <secondaryRef db="ensembl" dbAc="MI:0476" id="ENSSSCT00000077014" refType="identity" refTypeAc="MI:0356"/>
          <secondaryRef db="ensembl" dbAc="MI:0476" id="EU364894" refType="identity" refTypeAc="MI:0356"/>
          <secondaryRef db="ensembl" dbAc="MI:0476" id="HCZ89362.1" refType="identity" refTypeAc="MI:0356"/>
          <secondaryRef db="ensembl" dbAc="MI:0476" id="HDB44866.1" refType="identity" refTypeAc="MI:0356"/>
          <secondaryRef db="uniprotkb" dbAc="MI:0486" id="MIP-1-beta" refType="identity" refTypeAc="MI:0356"/>
          <secondaryRef db="ensembl" dbAc="MI:0476" id="MIP-1BETA" refType="identity" refTypeAc="MI:0356"/>
          <secondaryRef db="uniprotkb" dbAc="MI:0486" id="MIP1B" refType="identity" refTypeAc="MI:0356"/>
          <secondaryRef db="ensembl" dbAc="MI:0476" id="MIP1b" refType="identity" refTypeAc="MI:0356"/>
          <secondaryRef db="uniprotkb" dbAc="MI:0486" id="Macrophage inflammatory protein 1-beta" refType="identity" refTypeAc="MI:0356"/>
          <secondaryRef db="refseq" dbAc="MI:0481" id="NM_213779" refType="identity" refTypeAc="MI:0356"/>
          <secondaryRef db="refseq" dbAc="MI:0481" id="NM_213779.1" refType="identity" refTypeAc="MI:0356"/>
          <secondaryRef db="refseq" dbAc="MI:0481" id="NM_213779.1" refType="identity" refTypeAc="MI:0356"/>
          <secondaryRef db="refseq" dbAc="MI:0481" id="NP_998944" refType="identity" refTypeAc="MI:0356"/>
          <secondaryRef db="KEGG_NCBI" dbAc="MI:9999" id="NP_998944" refType="identity" refTypeAc="MI:0356"/>
          <secondaryRef db="refseq" dbAc="MI:0481" id="NP_998944.1" refType="identity" refTypeAc="MI:0356"/>
          <secondaryRef db="refseq" dbAc="MI:0481" id="NP_998944.1" refType="identity" refTypeAc="MI:0356"/>
          <secondaryRef db="uniprotkb" dbAc="MI:0486" id="Q711P4" refType="identity" refTypeAc="MI:0356"/>
          <secondaryRef db="uniprotkb" dbAc="MI:0486" id="Q711P4" refType="identity" refTypeAc="MI:0356"/>
          <secondaryRef db="ensembl" dbAc="MI:0476" id="R-SSC-162582" refType="identity" refTypeAc="MI:0356"/>
          <secondaryRef db="ensembl" dbAc="MI:0476" id="R-SSC-162582" refType="identity" refTypeAc="MI:0356"/>
          <secondaryRef db="ensembl" dbAc="MI:0476" id="R-SSC-372790" refType="identity" refTypeAc="MI:0356"/>
          <secondaryRef db="ensembl" dbAc="MI:0476" id="R-SSC-372790" refType="identity" refTypeAc="MI:0356"/>
          <secondaryRef db="ensembl" dbAc="MI:0476" id="R-SSC-373076" refType="identity" refTypeAc="MI:0356"/>
          <secondaryRef db="ensembl" dbAc="MI:0476" id="R-SSC-373076" refType="identity" refTypeAc="MI:0356"/>
          <secondaryRef db="ensembl" dbAc="MI:0476" id="R-SSC-375276" refType="identity" refTypeAc="MI:0356"/>
          <secondaryRef db="ensembl" dbAc="MI:0476" id="R-SSC-375276" refType="identity" refTypeAc="MI:0356"/>
          <secondaryRef db="ensembl" dbAc="MI:0476" id="R-SSC-380108" refType="identity" refTypeAc="MI:0356"/>
          <secondaryRef db="ensembl" dbAc="MI:0476" id="R-SSC-380108" refType="identity" refTypeAc="MI:0356"/>
          <secondaryRef db="ensembl" dbAc="MI:0476" id="R-SSC-388396" refType="identity" refTypeAc="MI:0356"/>
          <secondaryRef db="ensembl" dbAc="MI:0476" id="R-SSC-418594" refType="identity" refTypeAc="MI:0356"/>
          <secondaryRef db="ensembl" dbAc="MI:0476" id="R-SSC-500792" refType="identity" refTypeAc="MI:0356"/>
          <secondaryRef db="ensembl" dbAc="MI:0476" id="R-SSC-500792" refType="identity" refTypeAc="MI:0356"/>
          <secondaryRef db="ensembl" dbAc="MI:0476" id="SCY4A" refType="identity" refTypeAc="MI:0356"/>
          <secondaryRef db="uniprotkb" dbAc="MI:0486" id="SCY4A" refType="identity" refTypeAc="MI:0356"/>
          <secondaryRef db="uniprotkb" dbAc="MI:0486" id="Small-inducible cytokine A4" refType="identity" refTypeAc="MI:0356"/>
          <secondaryRef db="ensembl" dbAc="MI:0476" id="UPI000023234C" refType="identity" refTypeAc="MI:0356"/>
          <secondaryRef db="ensembl" dbAc="MI:0476" id="UPI00114C1AD7" refType="identity" refTypeAc="MI:0356"/>
          <secondaryRef db="KEGG_KEGGID" dbAc="MI:9999" id="ssc:396668" refType="identity" refTypeAc="MI:0356"/>
        </xref>
        <interactorType>
          <names>
            <shortLabel>protein</shortLabel>
            <fullName>protein</fullName>
          </names>
          <xref>
            <primaryRef db="psi-mi" dbAc="MI:0488" id="MI:0326" refType="identity" refTypeAc="MI:0356"/>
          </xref>
        </interactorType>
      </interactor>
      <interactor id="134">
        <names>
          <shortLabel>A0A5G2RBR6_PIG</shortLabel>
          <fullName>Uncharacterized protein.</fullName>
        </names>
        <xref>
        <primaryRef db="refseq" dbAc="MI:0481" id="ENSSSCP00000068059" refType="identity" refTypeAc="MI:0356"/>
          <secondaryRef db="uniprotkb" dbAc="MI:0486" id="A0A5G2RBR6" refType="identity" refTypeAc="MI:0356"/>
          <secondaryRef db="uniprotkb" dbAc="MI:0486" id="A0A5G2RBR6_PIG" refType="identity" refTypeAc="MI:0356"/>
          <secondaryRef db="ensembl" dbAc="MI:0476" id="ENSSSCG00000041204" refType="identity" refTypeAc="MI:0356"/>
          <secondaryRef db="ensembl" dbAc="MI:0476" id="ENSSSCG00000041204" refType="identity" refTypeAc="MI:0356"/>
          <secondaryRef db="ensembl" dbAc="MI:0476" id="ENSSSCP00000068059" refType="identity" refTypeAc="MI:0356"/>
          <secondaryRef db="ensembl" dbAc="MI:0476" id="ENSSSCP00000068059" refType="identity" refTypeAc="MI:0356"/>
          <secondaryRef db="ensembl" dbAc="MI:0476" id="ENSSSCT00000084294" refType="identity" refTypeAc="MI:0356"/>
          <secondaryRef db="uniprotkb" dbAc="MI:0486" id="Uncharacterized protein" refType="identity" refTypeAc="MI:0356"/>
        </xref>
        <interactorType>
          <names>
            <shortLabel>protein</shortLabel>
            <fullName>protein</fullName>
          </names>
          <xref>
            <primaryRef db="psi-mi" dbAc="MI:0488" id="MI:0326" refType="identity" refTypeAc="MI:0356"/>
          </xref>
        </interactorType>
      </interactor>
      <interactor id="135">
        <names>
          <shortLabel>DCUN1D4</shortLabel>
          <fullName>DCN1-like protein.</fullName>
        </names>
        <xref>
        <primaryRef db="refseq" dbAc="MI:0481" id="ENSSSCP00000068151" refType="identity" refTypeAc="MI:0356"/>
          <secondaryRef db="KEGG_GENEID" dbAc="MI:9999" id="100521504" refType="identity" refTypeAc="MI:0356"/>
          <secondaryRef db="KEGG_KEGGID_SHORT" dbAc="MI:9999" id="100521504" refType="identity" refTypeAc="MI:0356"/>
          <secondaryRef db="uniprotkb" dbAc="MI:0486" id="A0A287BK64" refType="identity" refTypeAc="MI:0356"/>
          <secondaryRef db="uniprotkb" dbAc="MI:0486" id="A0A4X1UAW9" refType="identity" refTypeAc="MI:0356"/>
          <secondaryRef db="uniprotkb" dbAc="MI:0486" id="A0A4X1UGB5" refType="identity" refTypeAc="MI:0356"/>
          <secondaryRef db="uniprotkb" dbAc="MI:0486" id="A0A5G2QTA0" refType="identity" refTypeAc="MI:0356"/>
          <secondaryRef db="uniprotkb" dbAc="MI:0486" id="A0A5G2QTA0_PIG" refType="identity" refTypeAc="MI:0356"/>
          <secondaryRef db="ensembl" dbAc="MI:0476" id="AEMK02000064" refType="identity" refTypeAc="MI:0356"/>
          <secondaryRef db="uniprotkb" dbAc="MI:0486" id="DCN1-like protein" refType="identity" refTypeAc="MI:0356"/>
          <secondaryRef db="KEGG_PRODUCT" dbAc="MI:9999" id="DCN1-like protein 4 isoform X1" refType="identity" refTypeAc="MI:0356"/>
          <secondaryRef db="KEGG_PRODUCT" dbAc="MI:9999" id="DCN1-like protein 4/5" refType="identity" refTypeAc="MI:0356"/>
          <secondaryRef db="ensembl" dbAc="MI:0476" id="DCUN1D4" refType="identity" refTypeAc="MI:0356"/>
          <secondaryRef db="ensembl" dbAc="MI:0476" id="DCUN1D4" refType="identity" refTypeAc="MI:0356"/>
          <secondaryRef db="uniprotkb" dbAc="MI:0486" id="DCUN1D4" refType="identity" refTypeAc="MI:0356"/>
          <secondaryRef db="ensembl" dbAc="MI:0476" id="DCUN1D4" refType="identity" refTypeAc="MI:0356"/>
          <secondaryRef db="KEGG_NAME" dbAc="MI:9999" id="DCUN1D4" refType="identity" refTypeAc="MI:0356"/>
          <secondaryRef db="uniprotkb" dbAc="MI:0486" id="DCUN1D4" refType="identity" refTypeAc="MI:0356"/>
          <secondaryRef db="ensembl" dbAc="MI:0476" id="DCUN1D4-201" refType="identity" refTypeAc="MI:0356"/>
          <secondaryRef db="ensembl" dbAc="MI:0476" id="DCUN1D4-202" refType="identity" refTypeAc="MI:0356"/>
          <secondaryRef db="ensembl" dbAc="MI:0476" id="DCUN1D4-203" refType="identity" refTypeAc="MI:0356"/>
          <secondaryRef db="ensembl" dbAc="MI:0476" id="DCUN1D4-204" refType="identity" refTypeAc="MI:0356"/>
          <secondaryRef db="ensembl" dbAc="MI:0476" id="DQIR01197046" refType="identity" refTypeAc="MI:0356"/>
          <secondaryRef db="ensembl" dbAc="MI:0476" id="ENSSSCG00000008831" refType="identity" refTypeAc="MI:0356"/>
          <secondaryRef db="ensembl" dbAc="MI:0476" id="ENSSSCG00000008831" refType="identity" refTypeAc="MI:0356"/>
          <secondaryRef db="ensembl" dbAc="MI:0476" id="ENSSSCP00000009417" refType="identity" refTypeAc="MI:0356"/>
          <secondaryRef db="ensembl" dbAc="MI:0476" id="ENSSSCP00000009417" refType="identity" refTypeAc="MI:0356"/>
          <secondaryRef db="ensembl" dbAc="MI:0476" id="ENSSSCP00000056472" refType="identity" refTypeAc="MI:0356"/>
          <secondaryRef db="ensembl" dbAc="MI:0476" id="ENSSSCP00000056472" refType="identity" refTypeAc="MI:0356"/>
          <secondaryRef db="ensembl" dbAc="MI:0476" id="ENSSSCP00000068151" refType="identity" refTypeAc="MI:0356"/>
          <secondaryRef db="ensembl" dbAc="MI:0476" id="ENSSSCP00000068151" refType="identity" refTypeAc="MI:0356"/>
          <secondaryRef db="ensembl" dbAc="MI:0476" id="ENSSSCP00000069327" refType="identity" refTypeAc="MI:0356"/>
          <secondaryRef db="ensembl" dbAc="MI:0476" id="ENSSSCT00000009666" refType="identity" refTypeAc="MI:0356"/>
          <secondaryRef db="ensembl" dbAc="MI:0476" id="ENSSSCT00000009666" refType="identity" refTypeAc="MI:0356"/>
          <secondaryRef db="ensembl" dbAc="MI:0476" id="ENSSSCT00000041612" refType="identity" refTypeAc="MI:0356"/>
          <secondaryRef db="ensembl" dbAc="MI:0476" id="ENSSSCT00000041612" refType="identity" refTypeAc="MI:0356"/>
          <secondaryRef db="ensembl" dbAc="MI:0476" id="ENSSSCT00000071378" refType="identity" refTypeAc="MI:0356"/>
          <secondaryRef db="ensembl" dbAc="MI:0476" id="ENSSSCT00000081787" refType="identity" refTypeAc="MI:0356"/>
          <secondaryRef db="uniprotkb" dbAc="MI:0486" id="F1SE79" refType="identity" refTypeAc="MI:0356"/>
          <secondaryRef db="ensembl" dbAc="MI:0476" id="HDB52523.1" refType="identity" refTypeAc="MI:0356"/>
          <secondaryRef db="ensembl" dbAc="MI:0476" id="R-SSC-392499" refType="identity" refTypeAc="MI:0356"/>
          <secondaryRef db="ensembl" dbAc="MI:0476" id="R-SSC-392499" refType="identity" refTypeAc="MI:0356"/>
          <secondaryRef db="ensembl" dbAc="MI:0476" id="R-SSC-597592" refType="identity" refTypeAc="MI:0356"/>
          <secondaryRef db="ensembl" dbAc="MI:0476" id="R-SSC-597592" refType="identity" refTypeAc="MI:0356"/>
          <secondaryRef db="ensembl" dbAc="MI:0476" id="R-SSC-8951664" refType="identity" refTypeAc="MI:0356"/>
          <secondaryRef db="ensembl" dbAc="MI:0476" id="R-SSC-8951664" refType="identity" refTypeAc="MI:0356"/>
          <secondaryRef db="ensembl" dbAc="MI:0476" id="UPI0000F33511" refType="identity" refTypeAc="MI:0356"/>
          <secondaryRef db="ensembl" dbAc="MI:0476" id="UPI00114BF111" refType="identity" refTypeAc="MI:0356"/>
          <secondaryRef db="refseq" dbAc="MI:0481" id="XM_005666642" refType="identity" refTypeAc="MI:0356"/>
          <secondaryRef db="refseq" dbAc="MI:0481" id="XM_005666642.3" refType="identity" refTypeAc="MI:0356"/>
          <secondaryRef db="refseq" dbAc="MI:0481" id="XM_021101200" refType="identity" refTypeAc="MI:0356"/>
          <secondaryRef db="refseq" dbAc="MI:0481" id="XM_021101200.1" refType="identity" refTypeAc="MI:0356"/>
          <secondaryRef db="refseq" dbAc="MI:0481" id="XM_021101201" refType="identity" refTypeAc="MI:0356"/>
          <secondaryRef db="refseq" dbAc="MI:0481" id="XM_021101201.1" refType="identity" refTypeAc="MI:0356"/>
          <secondaryRef db="refseq" dbAc="MI:0481" id="XM_021101203" refType="identity" refTypeAc="MI:0356"/>
          <secondaryRef db="refseq" dbAc="MI:0481" id="XM_021101203.1" refType="identity" refTypeAc="MI:0356"/>
          <secondaryRef db="refseq" dbAc="MI:0481" id="XM_021101204" refType="identity" refTypeAc="MI:0356"/>
          <secondaryRef db="refseq" dbAc="MI:0481" id="XM_021101204.1" refType="identity" refTypeAc="MI:0356"/>
          <secondaryRef db="refseq" dbAc="MI:0481" id="XM_021101205" refType="identity" refTypeAc="MI:0356"/>
          <secondaryRef db="refseq" dbAc="MI:0481" id="XM_021101205.1" refType="identity" refTypeAc="MI:0356"/>
          <secondaryRef db="refseq" dbAc="MI:0481" id="XM_021101206" refType="identity" refTypeAc="MI:0356"/>
          <secondaryRef db="refseq" dbAc="MI:0481" id="XM_021101206.1" refType="identity" refTypeAc="MI:0356"/>
          <secondaryRef db="refseq" dbAc="MI:0481" id="XP_005666699" refType="identity" refTypeAc="MI:0356"/>
          <secondaryRef db="KEGG_NCBI" dbAc="MI:9999" id="XP_005666699" refType="identity" refTypeAc="MI:0356"/>
          <secondaryRef db="refseq" dbAc="MI:0481" id="XP_005666699.1" refType="identity" refTypeAc="MI:0356"/>
          <secondaryRef db="refseq" dbAc="MI:0481" id="XP_020956859" refType="identity" refTypeAc="MI:0356"/>
          <secondaryRef db="refseq" dbAc="MI:0481" id="XP_020956859.1" refType="identity" refTypeAc="MI:0356"/>
          <secondaryRef db="refseq" dbAc="MI:0481" id="XP_020956860" refType="identity" refTypeAc="MI:0356"/>
          <secondaryRef db="refseq" dbAc="MI:0481" id="XP_020956860.1" refType="identity" refTypeAc="MI:0356"/>
          <secondaryRef db="refseq" dbAc="MI:0481" id="XP_020956862" refType="identity" refTypeAc="MI:0356"/>
          <secondaryRef db="refseq" dbAc="MI:0481" id="XP_020956862.1" refType="identity" refTypeAc="MI:0356"/>
          <secondaryRef db="refseq" dbAc="MI:0481" id="XP_020956863" refType="identity" refTypeAc="MI:0356"/>
          <secondaryRef db="refseq" dbAc="MI:0481" id="XP_020956863.1" refType="identity" refTypeAc="MI:0356"/>
          <secondaryRef db="refseq" dbAc="MI:0481" id="XP_020956864" refType="identity" refTypeAc="MI:0356"/>
          <secondaryRef db="refseq" dbAc="MI:0481" id="XP_020956864.1" refType="identity" refTypeAc="MI:0356"/>
          <secondaryRef db="refseq" dbAc="MI:0481" id="XP_020956865" refType="identity" refTypeAc="MI:0356"/>
          <secondaryRef db="refseq" dbAc="MI:0481" id="XP_020956865.1" refType="identity" refTypeAc="MI:0356"/>
          <secondaryRef db="KEGG_KEGGID" dbAc="MI:9999" id="ssc:100521504" refType="identity" refTypeAc="MI:0356"/>
        </xref>
        <interactorType>
          <names>
            <shortLabel>protein</shortLabel>
            <fullName>protein</fullName>
          </names>
          <xref>
            <primaryRef db="psi-mi" dbAc="MI:0488" id="MI:0326" refType="identity" refTypeAc="MI:0356"/>
          </xref>
        </interactorType>
      </interactor>
      <interactor id="136">
        <names>
          <shortLabel>HNF1B</shortLabel>
          <fullName>Hepatocyte nuclear factor 1-beta; Transcription factor, probably binds to the inverted palindrome 5&#x27;-GTTAATNATTAAC-3&#x27;. Binds to the PFC element in the UPA gene.</fullName>
        </names>
        <xref>
        <primaryRef db="refseq" dbAc="MI:0481" id="ENSSSCP00000069206" refType="identity" refTypeAc="MI:0356"/>
          <secondaryRef db="KEGG_KEGGID_SHORT" dbAc="MI:9999" id="397002" refType="identity" refTypeAc="MI:0356"/>
          <secondaryRef db="KEGG_GENEID" dbAc="MI:9999" id="397002" refType="identity" refTypeAc="MI:0356"/>
          <secondaryRef db="uniprotkb" dbAc="MI:0486" id="397002" refType="identity" refTypeAc="MI:0356"/>
          <secondaryRef db="uniprotkb" dbAc="MI:0486" id="A0A4X1T4P3" refType="identity" refTypeAc="MI:0356"/>
          <secondaryRef db="uniprotkb" dbAc="MI:0486" id="A0A4X1T5E6" refType="identity" refTypeAc="MI:0356"/>
          <secondaryRef db="uniprotkb" dbAc="MI:0486" id="A0A4X1T5F5" refType="identity" refTypeAc="MI:0356"/>
          <secondaryRef db="ensembl" dbAc="MI:0476" id="AEMK02000080" refType="identity" refTypeAc="MI:0356"/>
          <secondaryRef db="ensembl" dbAc="MI:0476" id="ENSSSCG00000022417" refType="identity" refTypeAc="MI:0356"/>
          <secondaryRef db="ensembl" dbAc="MI:0476" id="ENSSSCG00000022417" refType="identity" refTypeAc="MI:0356"/>
          <secondaryRef db="ensembl" dbAc="MI:0476" id="ENSSSCP00000028034" refType="identity" refTypeAc="MI:0356"/>
          <secondaryRef db="ensembl" dbAc="MI:0476" id="ENSSSCP00000028034" refType="identity" refTypeAc="MI:0356"/>
          <secondaryRef db="ensembl" dbAc="MI:0476" id="ENSSSCP00000066526" refType="identity" refTypeAc="MI:0356"/>
          <secondaryRef db="ensembl" dbAc="MI:0476" id="ENSSSCP00000069206" refType="identity" refTypeAc="MI:0356"/>
          <secondaryRef db="ensembl" dbAc="MI:0476" id="ENSSSCP00000069206" refType="identity" refTypeAc="MI:0356"/>
          <secondaryRef db="ensembl" dbAc="MI:0476" id="ENSSSCP00000072148" refType="identity" refTypeAc="MI:0356"/>
          <secondaryRef db="ensembl" dbAc="MI:0476" id="ENSSSCP00000072714" refType="identity" refTypeAc="MI:0356"/>
          <secondaryRef db="ensembl" dbAc="MI:0476" id="ENSSSCT00000023424" refType="identity" refTypeAc="MI:0356"/>
          <secondaryRef db="ensembl" dbAc="MI:0476" id="ENSSSCT00000023424" refType="identity" refTypeAc="MI:0356"/>
          <secondaryRef db="ensembl" dbAc="MI:0476" id="ENSSSCT00000067450" refType="identity" refTypeAc="MI:0356"/>
          <secondaryRef db="ensembl" dbAc="MI:0476" id="ENSSSCT00000072769" refType="identity" refTypeAc="MI:0356"/>
          <secondaryRef db="ensembl" dbAc="MI:0476" id="ENSSSCT00000077806" refType="identity" refTypeAc="MI:0356"/>
          <secondaryRef db="ensembl" dbAc="MI:0476" id="ENSSSCT00000090025" refType="identity" refTypeAc="MI:0356"/>
          <secondaryRef db="uniprotkb" dbAc="MI:0486" id="FPC-binding protein" refType="identity" refTypeAc="MI:0356"/>
          <secondaryRef db="uniprotkb" dbAc="MI:0486" id="FPCB" refType="identity" refTypeAc="MI:0356"/>
          <secondaryRef db="uniprotkb" dbAc="MI:0486" id="HNF-1-beta" refType="identity" refTypeAc="MI:0356"/>
          <secondaryRef db="uniprotkb" dbAc="MI:0486" id="HNF-1B" refType="identity" refTypeAc="MI:0356"/>
          <secondaryRef db="ensembl" dbAc="MI:0476" id="HNF1 homeobox B" refType="identity" refTypeAc="MI:0356"/>
          <secondaryRef db="ensembl" dbAc="MI:0476" id="HNF1B" refType="identity" refTypeAc="MI:0356"/>
          <secondaryRef db="ensembl" dbAc="MI:0476" id="HNF1B" refType="identity" refTypeAc="MI:0356"/>
          <secondaryRef db="uniprotkb" dbAc="MI:0486" id="HNF1B" refType="identity" refTypeAc="MI:0356"/>
          <secondaryRef db="ensembl" dbAc="MI:0476" id="HNF1B" refType="identity" refTypeAc="MI:0356"/>
          <secondaryRef db="KEGG_NAME" dbAc="MI:9999" id="HNF1B" refType="identity" refTypeAc="MI:0356"/>
          <secondaryRef db="uniprotkb" dbAc="MI:0486" id="HNF1B" refType="identity" refTypeAc="MI:0356"/>
          <secondaryRef db="ensembl" dbAc="MI:0476" id="HNF1B-201" refType="identity" refTypeAc="MI:0356"/>
          <secondaryRef db="ensembl" dbAc="MI:0476" id="HNF1B-202" refType="identity" refTypeAc="MI:0356"/>
          <secondaryRef db="ensembl" dbAc="MI:0476" id="HNF1B-203" refType="identity" refTypeAc="MI:0356"/>
          <secondaryRef db="ensembl" dbAc="MI:0476" id="HNF1B-204" refType="identity" refTypeAc="MI:0356"/>
          <secondaryRef db="ensembl" dbAc="MI:0476" id="HNF1B-205" refType="identity" refTypeAc="MI:0356"/>
          <secondaryRef db="uniprotkb" dbAc="MI:0486" id="HNF1B_PIG" refType="identity" refTypeAc="MI:0356"/>
          <secondaryRef db="KEGG_PRODUCT" dbAc="MI:9999" id="Hepatocyte nuclear factor 1-beta" refType="identity" refTypeAc="MI:0356"/>
          <secondaryRef db="uniprotkb" dbAc="MI:0486" id="Hepatocyte nuclear factor 1-beta" refType="identity" refTypeAc="MI:0356"/>
          <secondaryRef db="uniprotkb" dbAc="MI:0486" id="I3LV82" refType="identity" refTypeAc="MI:0356"/>
          <secondaryRef db="refseq" dbAc="MI:0481" id="NM_213956" refType="identity" refTypeAc="MI:0356"/>
          <secondaryRef db="refseq" dbAc="MI:0481" id="NM_213956.1" refType="identity" refTypeAc="MI:0356"/>
          <secondaryRef db="refseq" dbAc="MI:0481" id="NM_213956.1" refType="identity" refTypeAc="MI:0356"/>
          <secondaryRef db="refseq" dbAc="MI:0481" id="NP_999121" refType="identity" refTypeAc="MI:0356"/>
          <secondaryRef db="KEGG_NCBI" dbAc="MI:9999" id="NP_999121" refType="identity" refTypeAc="MI:0356"/>
          <secondaryRef db="refseq" dbAc="MI:0481" id="NP_999121.1" refType="identity" refTypeAc="MI:0356"/>
          <secondaryRef db="refseq" dbAc="MI:0481" id="NP_999121.1" refType="identity" refTypeAc="MI:0356"/>
          <secondaryRef db="uniprotkb" dbAc="MI:0486" id="Q03365" refType="identity" refTypeAc="MI:0356"/>
          <secondaryRef db="uniprotkb" dbAc="MI:0486" id="TCF-2" refType="identity" refTypeAc="MI:0356"/>
          <secondaryRef db="uniprotkb" dbAc="MI:0486" id="TCF2" refType="identity" refTypeAc="MI:0356"/>
          <secondaryRef db="uniprotkb" dbAc="MI:0486" id="Transcription factor 2" refType="identity" refTypeAc="MI:0356"/>
          <secondaryRef db="ensembl" dbAc="MI:0476" id="UPI000A2B3C97" refType="identity" refTypeAc="MI:0356"/>
          <secondaryRef db="ensembl" dbAc="MI:0476" id="UPI000A2B59E4" refType="identity" refTypeAc="MI:0356"/>
          <secondaryRef db="ensembl" dbAc="MI:0476" id="UPI00114A8337" refType="identity" refTypeAc="MI:0356"/>
          <secondaryRef db="refseq" dbAc="MI:0481" id="XM_021066204" refType="identity" refTypeAc="MI:0356"/>
          <secondaryRef db="refseq" dbAc="MI:0481" id="XM_021066204.1" refType="identity" refTypeAc="MI:0356"/>
          <secondaryRef db="refseq" dbAc="MI:0481" id="XM_021066205" refType="identity" refTypeAc="MI:0356"/>
          <secondaryRef db="refseq" dbAc="MI:0481" id="XM_021066205.1" refType="identity" refTypeAc="MI:0356"/>
          <secondaryRef db="refseq" dbAc="MI:0481" id="XM_021066206" refType="identity" refTypeAc="MI:0356"/>
          <secondaryRef db="refseq" dbAc="MI:0481" id="XM_021066206.1" refType="identity" refTypeAc="MI:0356"/>
          <secondaryRef db="refseq" dbAc="MI:0481" id="XM_021066207" refType="identity" refTypeAc="MI:0356"/>
          <secondaryRef db="refseq" dbAc="MI:0481" id="XM_021066207.1" refType="identity" refTypeAc="MI:0356"/>
          <secondaryRef db="refseq" dbAc="MI:0481" id="XP_020921863" refType="identity" refTypeAc="MI:0356"/>
          <secondaryRef db="refseq" dbAc="MI:0481" id="XP_020921863.1" refType="identity" refTypeAc="MI:0356"/>
          <secondaryRef db="refseq" dbAc="MI:0481" id="XP_020921864" refType="identity" refTypeAc="MI:0356"/>
          <secondaryRef db="refseq" dbAc="MI:0481" id="XP_020921864.1" refType="identity" refTypeAc="MI:0356"/>
          <secondaryRef db="refseq" dbAc="MI:0481" id="XP_020921865" refType="identity" refTypeAc="MI:0356"/>
          <secondaryRef db="refseq" dbAc="MI:0481" id="XP_020921865.1" refType="identity" refTypeAc="MI:0356"/>
          <secondaryRef db="refseq" dbAc="MI:0481" id="XP_020921866" refType="identity" refTypeAc="MI:0356"/>
          <secondaryRef db="refseq" dbAc="MI:0481" id="XP_020921866.1" refType="identity" refTypeAc="MI:0356"/>
          <secondaryRef db="KEGG_KEGGID" dbAc="MI:9999" id="ssc:397002" refType="identity" refTypeAc="MI:0356"/>
        </xref>
        <interactorType>
          <names>
            <shortLabel>protein</shortLabel>
            <fullName>protein</fullName>
          </names>
          <xref>
            <primaryRef db="psi-mi" dbAc="MI:0488" id="MI:0326" refType="identity" refTypeAc="MI:0356"/>
          </xref>
        </interactorType>
      </interactor>
      <interactor id="137">
        <names>
          <shortLabel>SPATA18</shortLabel>
          <fullName>Mitochondria-eating protein; Key regulator of mitochondrial quality that mediates the repairing or degradation of unhealthy mitochondria in response to mitochondrial damage. Mediator of mitochondrial protein catabolic process (also named MALM) by mediating the degradation of damaged proteins inside mitochondria by promoting the accumulation in the mitochondrial matrix of hydrolases that are characteristic of the lysosomal lumen. Also involved in mitochondrion degradation of damaged mitochondria by promoting the formation of vacuole-like structures (named MIV), which engulf and degrade  [...] </fullName>
        </names>
        <xref>
        <primaryRef db="refseq" dbAc="MI:0481" id="ENSSSCP00000072678" refType="identity" refTypeAc="MI:0356"/>
          <secondaryRef db="uniprotkb" dbAc="MI:0486" id="100415808" refType="identity" refTypeAc="MI:0356"/>
          <secondaryRef db="uniprotkb" dbAc="MI:0486" id="A0A287AI51" refType="identity" refTypeAc="MI:0356"/>
          <secondaryRef db="uniprotkb" dbAc="MI:0486" id="A0A4X1UCQ7" refType="identity" refTypeAc="MI:0356"/>
          <secondaryRef db="uniprotkb" dbAc="MI:0486" id="A0A4X1UF72" refType="identity" refTypeAc="MI:0356"/>
          <secondaryRef db="ensembl" dbAc="MI:0476" id="AEMK02000064" refType="identity" refTypeAc="MI:0356"/>
          <secondaryRef db="uniprotkb" dbAc="MI:0486" id="D5K8A2" refType="identity" refTypeAc="MI:0356"/>
          <secondaryRef db="ensembl" dbAc="MI:0476" id="DQIR01171491" refType="identity" refTypeAc="MI:0356"/>
          <secondaryRef db="ensembl" dbAc="MI:0476" id="ENSSSCG00000008834" refType="identity" refTypeAc="MI:0356"/>
          <secondaryRef db="ensembl" dbAc="MI:0476" id="ENSSSCG00000008834" refType="identity" refTypeAc="MI:0356"/>
          <secondaryRef db="ensembl" dbAc="MI:0476" id="ENSSSCP00000009421" refType="identity" refTypeAc="MI:0356"/>
          <secondaryRef db="ensembl" dbAc="MI:0476" id="ENSSSCP00000009421" refType="identity" refTypeAc="MI:0356"/>
          <secondaryRef db="ensembl" dbAc="MI:0476" id="ENSSSCP00000043578" refType="identity" refTypeAc="MI:0356"/>
          <secondaryRef db="ensembl" dbAc="MI:0476" id="ENSSSCP00000043578" refType="identity" refTypeAc="MI:0356"/>
          <secondaryRef db="ensembl" dbAc="MI:0476" id="ENSSSCP00000068320" refType="identity" refTypeAc="MI:0356"/>
          <secondaryRef db="ensembl" dbAc="MI:0476" id="ENSSSCP00000072678" refType="identity" refTypeAc="MI:0356"/>
          <secondaryRef db="ensembl" dbAc="MI:0476" id="ENSSSCP00000072678" refType="identity" refTypeAc="MI:0356"/>
          <secondaryRef db="ensembl" dbAc="MI:0476" id="ENSSSCT00000009670" refType="identity" refTypeAc="MI:0356"/>
          <secondaryRef db="ensembl" dbAc="MI:0476" id="ENSSSCT00000009670" refType="identity" refTypeAc="MI:0356"/>
          <secondaryRef db="ensembl" dbAc="MI:0476" id="ENSSSCT00000052619" refType="identity" refTypeAc="MI:0356"/>
          <secondaryRef db="ensembl" dbAc="MI:0476" id="ENSSSCT00000052619" refType="identity" refTypeAc="MI:0356"/>
          <secondaryRef db="ensembl" dbAc="MI:0476" id="ENSSSCT00000066554" refType="identity" refTypeAc="MI:0356"/>
          <secondaryRef db="ensembl" dbAc="MI:0476" id="ENSSSCT00000085303" refType="identity" refTypeAc="MI:0356"/>
          <secondaryRef db="uniprotkb" dbAc="MI:0486" id="F1SE68" refType="identity" refTypeAc="MI:0356"/>
          <secondaryRef db="ensembl" dbAc="MI:0476" id="HDB26968.1" refType="identity" refTypeAc="MI:0356"/>
          <secondaryRef db="uniprotkb" dbAc="MI:0486" id="MIEAP" refType="identity" refTypeAc="MI:0356"/>
          <secondaryRef db="uniprotkb" dbAc="MI:0486" id="MIEAP_PIG" refType="identity" refTypeAc="MI:0356"/>
          <secondaryRef db="uniprotkb" dbAc="MI:0486" id="Mitochondria-eating protein" refType="identity" refTypeAc="MI:0356"/>
          <secondaryRef db="refseq" dbAc="MI:0481" id="NM_001177915" refType="identity" refTypeAc="MI:0356"/>
          <secondaryRef db="refseq" dbAc="MI:0481" id="NM_001177915.1" refType="identity" refTypeAc="MI:0356"/>
          <secondaryRef db="refseq" dbAc="MI:0481" id="NM_001177915.1" refType="identity" refTypeAc="MI:0356"/>
          <secondaryRef db="refseq" dbAc="MI:0481" id="NP_001171386" refType="identity" refTypeAc="MI:0356"/>
          <secondaryRef db="refseq" dbAc="MI:0481" id="NP_001171386.1" refType="identity" refTypeAc="MI:0356"/>
          <secondaryRef db="refseq" dbAc="MI:0481" id="NP_001171386.1" refType="identity" refTypeAc="MI:0356"/>
          <secondaryRef db="ensembl" dbAc="MI:0476" id="SPATA18" refType="identity" refTypeAc="MI:0356"/>
          <secondaryRef db="ensembl" dbAc="MI:0476" id="SPATA18" refType="identity" refTypeAc="MI:0356"/>
          <secondaryRef db="uniprotkb" dbAc="MI:0486" id="SPATA18" refType="identity" refTypeAc="MI:0356"/>
          <secondaryRef db="ensembl" dbAc="MI:0476" id="SPATA18" refType="identity" refTypeAc="MI:0356"/>
          <secondaryRef db="uniprotkb" dbAc="MI:0486" id="SPATA18" refType="identity" refTypeAc="MI:0356"/>
          <secondaryRef db="ensembl" dbAc="MI:0476" id="SPATA18-201" refType="identity" refTypeAc="MI:0356"/>
          <secondaryRef db="ensembl" dbAc="MI:0476" id="SPATA18-202" refType="identity" refTypeAc="MI:0356"/>
          <secondaryRef db="ensembl" dbAc="MI:0476" id="SPATA18-203" refType="identity" refTypeAc="MI:0356"/>
          <secondaryRef db="ensembl" dbAc="MI:0476" id="SPATA18-204" refType="identity" refTypeAc="MI:0356"/>
          <secondaryRef db="ensembl" dbAc="MI:0476" id="Spermatogenesis associated 18" refType="identity" refTypeAc="MI:0356"/>
          <secondaryRef db="uniprotkb" dbAc="MI:0486" id="Spermatogenesis-associated protein 18" refType="identity" refTypeAc="MI:0356"/>
          <secondaryRef db="ensembl" dbAc="MI:0476" id="UPI000BAD9140" refType="identity" refTypeAc="MI:0356"/>
          <secondaryRef db="ensembl" dbAc="MI:0476" id="UPI000BADA12A" refType="identity" refTypeAc="MI:0356"/>
          <secondaryRef db="refseq" dbAc="MI:0481" id="XM_021100316" refType="identity" refTypeAc="MI:0356"/>
          <secondaryRef db="refseq" dbAc="MI:0481" id="XM_021100316.1" refType="identity" refTypeAc="MI:0356"/>
          <secondaryRef db="refseq" dbAc="MI:0481" id="XM_021100317" refType="identity" refTypeAc="MI:0356"/>
          <secondaryRef db="refseq" dbAc="MI:0481" id="XM_021100317.1" refType="identity" refTypeAc="MI:0356"/>
          <secondaryRef db="refseq" dbAc="MI:0481" id="XP_020955975" refType="identity" refTypeAc="MI:0356"/>
          <secondaryRef db="refseq" dbAc="MI:0481" id="XP_020955975.1" refType="identity" refTypeAc="MI:0356"/>
          <secondaryRef db="refseq" dbAc="MI:0481" id="XP_020955976" refType="identity" refTypeAc="MI:0356"/>
          <secondaryRef db="refseq" dbAc="MI:0481" id="XP_020955976.1" refType="identity" refTypeAc="MI:0356"/>
          <secondaryRef db="refseq" dbAc="MI:0481" id="XR_002346352" refType="identity" refTypeAc="MI:0356"/>
          <secondaryRef db="refseq" dbAc="MI:0481" id="XR_002346352.1" refType="identity" refTypeAc="MI:0356"/>
        </xref>
        <interactorType>
          <names>
            <shortLabel>protein</shortLabel>
            <fullName>protein</fullName>
          </names>
          <xref>
            <primaryRef db="psi-mi" dbAc="MI:0488" id="MI:0326" refType="identity" refTypeAc="MI:0356"/>
          </xref>
        </interactorType>
      </interactor>
      <interactor id="138">
        <names>
          <shortLabel>SLFN11</shortLabel>
          <fullName>Schlafen family member 11.</fullName>
        </names>
        <xref>
        <primaryRef db="refseq" dbAc="MI:0481" id="ENSSSCP00000072717" refType="identity" refTypeAc="MI:0356"/>
          <secondaryRef db="KEGG_GENEID" dbAc="MI:9999" id="100625890" refType="identity" refTypeAc="MI:0356"/>
          <secondaryRef db="KEGG_KEGGID_SHORT" dbAc="MI:9999" id="100625890" refType="identity" refTypeAc="MI:0356"/>
          <secondaryRef db="uniprotkb" dbAc="MI:0486" id="A0A287A8K2" refType="identity" refTypeAc="MI:0356"/>
          <secondaryRef db="uniprotkb" dbAc="MI:0486" id="A0A5G2RKN9" refType="identity" refTypeAc="MI:0356"/>
          <secondaryRef db="uniprotkb" dbAc="MI:0486" id="A0A5G2RKN9_PIG" refType="identity" refTypeAc="MI:0356"/>
          <secondaryRef db="ensembl" dbAc="MI:0476" id="AEMK02000080" refType="identity" refTypeAc="MI:0356"/>
          <secondaryRef db="ensembl" dbAc="MI:0476" id="ENSSSCG00000032652" refType="identity" refTypeAc="MI:0356"/>
          <secondaryRef db="ensembl" dbAc="MI:0476" id="ENSSSCG00000032652" refType="identity" refTypeAc="MI:0356"/>
          <secondaryRef db="ensembl" dbAc="MI:0476" id="ENSSSCP00000040143" refType="identity" refTypeAc="MI:0356"/>
          <secondaryRef db="ensembl" dbAc="MI:0476" id="ENSSSCP00000040143" refType="identity" refTypeAc="MI:0356"/>
          <secondaryRef db="ensembl" dbAc="MI:0476" id="ENSSSCP00000072717" refType="identity" refTypeAc="MI:0356"/>
          <secondaryRef db="ensembl" dbAc="MI:0476" id="ENSSSCP00000072717" refType="identity" refTypeAc="MI:0356"/>
          <secondaryRef db="ensembl" dbAc="MI:0476" id="ENSSSCT00000051594" refType="identity" refTypeAc="MI:0356"/>
          <secondaryRef db="ensembl" dbAc="MI:0476" id="ENSSSCT00000051594" refType="identity" refTypeAc="MI:0356"/>
          <secondaryRef db="ensembl" dbAc="MI:0476" id="ENSSSCT00000066576" refType="identity" refTypeAc="MI:0356"/>
          <secondaryRef db="ensembl" dbAc="MI:0476" id="SLFN11" refType="identity" refTypeAc="MI:0356"/>
          <secondaryRef db="uniprotkb" dbAc="MI:0486" id="SLFN11" refType="identity" refTypeAc="MI:0356"/>
          <secondaryRef db="ensembl" dbAc="MI:0476" id="SLFN11" refType="identity" refTypeAc="MI:0356"/>
          <secondaryRef db="KEGG_NAME" dbAc="MI:9999" id="SLFN11" refType="identity" refTypeAc="MI:0356"/>
          <secondaryRef db="uniprotkb" dbAc="MI:0486" id="SLFN11" refType="identity" refTypeAc="MI:0356"/>
          <secondaryRef db="ensembl" dbAc="MI:0476" id="Schlafen family member 11" refType="identity" refTypeAc="MI:0356"/>
          <secondaryRef db="uniprotkb" dbAc="MI:0486" id="Schlafen family member 11" refType="identity" refTypeAc="MI:0356"/>
          <secondaryRef db="KEGG_PRODUCT" dbAc="MI:9999" id="Schlafen family member 11 isoform X1" refType="identity" refTypeAc="MI:0356"/>
          <secondaryRef db="ensembl" dbAc="MI:0476" id="UPI000A2B55AB" refType="identity" refTypeAc="MI:0356"/>
          <secondaryRef db="refseq" dbAc="MI:0481" id="XM_021067411" refType="identity" refTypeAc="MI:0356"/>
          <secondaryRef db="refseq" dbAc="MI:0481" id="XM_021067411.1" refType="identity" refTypeAc="MI:0356"/>
          <secondaryRef db="refseq" dbAc="MI:0481" id="XM_021067412" refType="identity" refTypeAc="MI:0356"/>
          <secondaryRef db="refseq" dbAc="MI:0481" id="XM_021067412.1" refType="identity" refTypeAc="MI:0356"/>
          <secondaryRef db="refseq" dbAc="MI:0481" id="XP_020923070" refType="identity" refTypeAc="MI:0356"/>
          <secondaryRef db="KEGG_NCBI" dbAc="MI:9999" id="XP_020923070" refType="identity" refTypeAc="MI:0356"/>
          <secondaryRef db="refseq" dbAc="MI:0481" id="XP_020923070.1" refType="identity" refTypeAc="MI:0356"/>
          <secondaryRef db="refseq" dbAc="MI:0481" id="XP_020923071" refType="identity" refTypeAc="MI:0356"/>
          <secondaryRef db="refseq" dbAc="MI:0481" id="XP_020923071.1" refType="identity" refTypeAc="MI:0356"/>
          <secondaryRef db="KEGG_KEGGID" dbAc="MI:9999" id="ssc:100625890" refType="identity" refTypeAc="MI:0356"/>
        </xref>
        <interactorType>
          <names>
            <shortLabel>protein</shortLabel>
            <fullName>protein</fullName>
          </names>
          <xref>
            <primaryRef db="psi-mi" dbAc="MI:0488" id="MI:0326" refType="identity" refTypeAc="MI:0356"/>
          </xref>
        </interactorType>
      </interactor>
    </interactorList>    <interactionList>      <interaction id="139">
        <experimentList>
          <experimentRef>7</experimentRef>
        </experimentList>
        <participantList>
          <participant id="140">
            <interactorRef>105</interactorRef>
          </participant>
          <participant id="141">
            <interactorRef>138</interactorRef>
          </participant>
        </participantList>
        <confidenceList>
          <confidence>
            <unit>
              <names>
                <shortLabel>likelihood</shortLabel>
                <fullName>estimated likelihood of predicted functional association being true positive</fullName>
              </names>
            </unit>
            <value>0.729</value>
          </confidence>
        </confidenceList>
      </interaction>
      <interaction id="142">
        <experimentList>
          <experimentRef>0</experimentRef>
        </experimentList>
        <participantList>
          <participant id="140">
            <interactorRef>105</interactorRef>
          </participant>
          <participant id="141">
            <interactorRef>138</interactorRef>
          </participant>
        </participantList>
        <confidenceList>
          <confidence>
            <unit>
              <names>
                <shortLabel>likelihood</shortLabel>
                <fullName>estimated likelihood of predicted functional association being true positive</fullName>
              </names>
            </unit>
            <value>0.729</value>
          </confidence>
        </confidenceList>
      </interaction>
      <interaction id="143">
        <experimentList>
          <experimentRef>7</experimentRef>
        </experimentList>
        <participantList>
          <participant id="144">
            <interactorRef>109</interactorRef>
          </participant>
          <participant id="145">
            <interactorRef>138</interactorRef>
          </participant>
        </participantList>
        <confidenceList>
          <confidence>
            <unit>
              <names>
                <shortLabel>likelihood</shortLabel>
                <fullName>estimated likelihood of predicted functional association being true positive</fullName>
              </names>
            </unit>
            <value>0.598</value>
          </confidence>
        </confidenceList>
      </interaction>
      <interaction id="146">
        <experimentList>
          <experimentRef>0</experimentRef>
        </experimentList>
        <participantList>
          <participant id="144">
            <interactorRef>109</interactorRef>
          </participant>
          <participant id="145">
            <interactorRef>138</interactorRef>
          </participant>
        </participantList>
        <confidenceList>
          <confidence>
            <unit>
              <names>
                <shortLabel>likelihood</shortLabel>
                <fullName>estimated likelihood of predicted functional association being true positive</fullName>
              </names>
            </unit>
            <value>0.598</value>
          </confidence>
        </confidenceList>
      </interaction>
      <interaction id="147">
        <experimentList>
          <experimentRef>7</experimentRef>
        </experimentList>
        <participantList>
          <participant id="148">
            <interactorRef>120</interactorRef>
          </participant>
          <participant id="149">
            <interactorRef>138</interactorRef>
          </participant>
        </participantList>
        <confidenceList>
          <confidence>
            <unit>
              <names>
                <shortLabel>likelihood</shortLabel>
                <fullName>estimated likelihood of predicted functional association being true positive</fullName>
              </names>
            </unit>
            <value>0.553</value>
          </confidence>
        </confidenceList>
      </interaction>
      <interaction id="150">
        <experimentList>
          <experimentRef>0</experimentRef>
        </experimentList>
        <participantList>
          <participant id="148">
            <interactorRef>120</interactorRef>
          </participant>
          <participant id="149">
            <interactorRef>138</interactorRef>
          </participant>
        </participantList>
        <confidenceList>
          <confidence>
            <unit>
              <names>
                <shortLabel>likelihood</shortLabel>
                <fullName>estimated likelihood of predicted functional association being true positive</fullName>
              </names>
            </unit>
            <value>0.553</value>
          </confidence>
        </confidenceList>
      </interaction>
      <interaction id="151">
        <experimentList>
          <experimentRef>7</experimentRef>
        </experimentList>
        <participantList>
          <participant id="152">
            <interactorRef>128</interactorRef>
          </participant>
          <participant id="153">
            <interactorRef>138</interactorRef>
          </participant>
        </participantList>
        <confidenceList>
          <confidence>
            <unit>
              <names>
                <shortLabel>likelihood</shortLabel>
                <fullName>estimated likelihood of predicted functional association being true positive</fullName>
              </names>
            </unit>
            <value>0.452</value>
          </confidence>
        </confidenceList>
      </interaction>
      <interaction id="154">
        <experimentList>
          <experimentRef>0</experimentRef>
        </experimentList>
        <participantList>
          <participant id="152">
            <interactorRef>128</interactorRef>
          </participant>
          <participant id="153">
            <interactorRef>138</interactorRef>
          </participant>
        </participantList>
        <confidenceList>
          <confidence>
            <unit>
              <names>
                <shortLabel>likelihood</shortLabel>
                <fullName>estimated likelihood of predicted functional association being true positive</fullName>
              </names>
            </unit>
            <value>0.452</value>
          </confidence>
        </confidenceList>
      </interaction>
      <interaction id="155">
        <experimentList>
          <experimentRef>7</experimentRef>
        </experimentList>
        <participantList>
          <participant id="156">
            <interactorRef>129</interactorRef>
          </participant>
          <participant id="157">
            <interactorRef>138</interactorRef>
          </participant>
        </participantList>
        <confidenceList>
          <confidence>
            <unit>
              <names>
                <shortLabel>likelihood</shortLabel>
                <fullName>estimated likelihood of predicted functional association being true positive</fullName>
              </names>
            </unit>
            <value>0.452</value>
          </confidence>
        </confidenceList>
      </interaction>
      <interaction id="158">
        <experimentList>
          <experimentRef>0</experimentRef>
        </experimentList>
        <participantList>
          <participant id="156">
            <interactorRef>129</interactorRef>
          </participant>
          <participant id="157">
            <interactorRef>138</interactorRef>
          </participant>
        </participantList>
        <confidenceList>
          <confidence>
            <unit>
              <names>
                <shortLabel>likelihood</shortLabel>
                <fullName>estimated likelihood of predicted functional association being true positive</fullName>
              </names>
            </unit>
            <value>0.452</value>
          </confidence>
        </confidenceList>
      </interaction>
      <interaction id="159">
        <experimentList>
          <experimentRef>7</experimentRef>
        </experimentList>
        <participantList>
          <participant id="160">
            <interactorRef>122</interactorRef>
          </participant>
          <participant id="161">
            <interactorRef>138</interactorRef>
          </participant>
        </participantList>
        <confidenceList>
          <confidence>
            <unit>
              <names>
                <shortLabel>likelihood</shortLabel>
                <fullName>estimated likelihood of predicted functional association being true positive</fullName>
              </names>
            </unit>
            <value>0.419</value>
          </confidence>
        </confidenceList>
      </interaction>
      <interaction id="162">
        <experimentList>
          <experimentRef>0</experimentRef>
        </experimentList>
        <participantList>
          <participant id="160">
            <interactorRef>122</interactorRef>
          </participant>
          <participant id="161">
            <interactorRef>138</interactorRef>
          </participant>
        </participantList>
        <confidenceList>
          <confidence>
            <unit>
              <names>
                <shortLabel>likelihood</shortLabel>
                <fullName>estimated likelihood of predicted functional association being true positive</fullName>
              </names>
            </unit>
            <value>0.418</value>
          </confidence>
        </confidenceList>
      </interaction>
    </interactionList>  </entry>
</entrySet>
