# Supplementary material for: Expression quantitative trait loci associated with performance traits, blood biochemical parameters, and cytokine profile in pigs
Source: Front Genet. 2025 Mar 5;16:1533424. doi: 10.3389/fgene.2025.1533424 (PMC11919875; doi:10.3389/fgene.2025.1533424)
Supplement: Supplementary file 2 [file DataSheet3.zip › string_interactions_short.tsv]

#node1	node2	node1_string_id	node2_string_id	neighborhood_on_chromosome	gene_fusion	phylogenetic_cooccurrence	homology	coexpression	experimentally_determined_interaction	database_annotated	automated_textmining	combined_score
AP2B1	HEATR9	9823.ENSSSCP00000019788	9823.ENSSSCP00000018761	0	0	0	0	0	0	0	0.611	0.611
AP2B1	PEX12	9823.ENSSSCP00000019788	9823.ENSSSCP00000018768	0	0	0	0	0.054	0	0	0.476	0.483
AP2B1	MMP28	9823.ENSSSCP00000019788	9823.ENSSSCP00000047475	0	0	0	0	0	0	0	0.452	0.452
AP2B1	SYNRG	9823.ENSSSCP00000019788	9823.ENSSSCP00000059377	0	0	0	0	0.062	0.216	0.360	0.143	0.542
AP2B1	SLFN11	9823.ENSSSCP00000019788	9823.ENSSSCP00000072717	0	0	0	0	0	0	0	0.598	0.598
CCL14	CCL3L1	9823.ENSSSCP00000054819	9823.ENSSSCP00000018756	0	0	0.078	0.911	0.205	0.079	0	0.275	0.446
CCL14	HEATR9	9823.ENSSSCP00000054819	9823.ENSSSCP00000018761	0	0	0	0	0	0	0	0.531	0.531
CCL14	CCL5	9823.ENSSSCP00000054819	9823.ENSSSCP00000028561	0	0	0.084	0.874	0.054	0.626	0	0.247	0.723
CCL14	SLFN11	9823.ENSSSCP00000054819	9823.ENSSSCP00000072717	0	0	0	0	0	0	0	0.419	0.418
CCL14	CCL4	9823.ENSSSCP00000054819	9823.ENSSSCP00000067744	0	0	0	0	0.169	0	0	0.453	0.526
CCL16	HEATR9	9823.ENSSSCP00000059006	9823.ENSSSCP00000018761	0	0	0	0	0	0	0	0.740	0.740
CCL16	CCL5	9823.ENSSSCP00000059006	9823.ENSSSCP00000028561	0	0	0	0.852	0	0.951	0.500	0.316	0.981
CCL16	SLFN11	9823.ENSSSCP00000059006	9823.ENSSSCP00000072717	0	0	0	0	0	0	0	0.452	0.452
CCL16	CCL4	9823.ENSSSCP00000059006	9823.ENSSSCP00000067744	0	0	0	0	0	0	0.500	0.484	0.731
CCL3L1	CCL5	9823.ENSSSCP00000018756	9823.ENSSSCP00000028561	0	0	0.067	0.944	0.232	0	0.400	0.388	0.702
CCL3L1	CCL4	9823.ENSSSCP00000018756	9823.ENSSSCP00000067744	0	0	0.062	0.895	0.788	0	0.400	0.158	0.886
CCL3L1	LOC100515857	9823.ENSSSCP00000018756	9823.ENSSSCP00000033681	0	0	0.090	0.900	0.121	0	0.900	0.113	0.919
CCL4	CCL5	9823.ENSSSCP00000067744	9823.ENSSSCP00000028561	0	0	0.075	0.816	0.406	0	0.400	0.464	0.800
CCL5	LOC100516039	9823.ENSSSCP00000028561	9823.ENSSSCP00000036324	0	0	0	0.833	0.048	0.187	0.900	0.227	0.932
CWH43	SPATA18	9823.ENSSSCP00000009415	9823.ENSSSCP00000072678	0	0	0	0	0	0	0	0.440	0.440
CWH43	DCUN1D4	9823.ENSSSCP00000009415	9823.ENSSSCP00000068151	0	0.048	0	0	0	0	0	0.495	0.498
CWH43	FRYL	9823.ENSSSCP00000009415	9823.ENSSSCP00000043071	0	0	0	0	0	0	0	0.510	0.510
DCUN1D4	FRYL	9823.ENSSSCP00000068151	9823.ENSSSCP00000043071	0	0	0	0	0	0	0	0.503	0.503
DCUN1D4	SPATA18	9823.ENSSSCP00000068151	9823.ENSSSCP00000072678	0	0	0	0	0	0	0	0.553	0.553
DDX52	SYNRG	9823.ENSSSCP00000024158	9823.ENSSSCP00000059377	0	0.390	0	0	0	0	0	0.341	0.580
FRYL	SPATA18	9823.ENSSSCP00000043071	9823.ENSSSCP00000072678	0	0	0	0	0.059	0	0	0.474	0.483
GAS2L2	HEATR9	9823.ENSSSCP00000059318	9823.ENSSSCP00000018761	0	0	0	0	0	0	0	0.578	0.578
GAS2L2	SLFN11	9823.ENSSSCP00000059318	9823.ENSSSCP00000072717	0	0	0	0	0	0	0	0.452	0.452
HEATR9	RASL10B	9823.ENSSSCP00000018761	9823.ENSSSCP00000044162	0	0	0	0	0	0	0	0.463	0.463
HEATR9	MMP28	9823.ENSSSCP00000018761	9823.ENSSSCP00000047475	0	0	0	0	0	0	0	0.622	0.622
HEATR9	SLFN11	9823.ENSSSCP00000018761	9823.ENSSSCP00000072717	0	0	0	0	0	0	0	0.729	0.729
HNF1B	SYNRG	9823.ENSSSCP00000069206	9823.ENSSSCP00000059377	0	0	0	0	0	0	0	0.494	0.493
LRRC66	USP46	9823.ENSSSCP00000009418	9823.ENSSSCP00000050095	0	0	0	0	0	0	0	0.486	0.485
MMP28	SLFN11	9823.ENSSSCP00000047475	9823.ENSSSCP00000072717	0	0	0	0	0	0	0	0.553	0.553
