# Supplementary material for: Expression quantitative trait loci associated with performance traits, blood biochemical parameters, and cytokine profile in pigs
Source: Front Genet. 2025 Mar 5;16:1533424. doi: 10.3389/fgene.2025.1533424 (PMC11919875; doi:10.3389/fgene.2025.1533424)
Supplement: Supplementary file 2 [file DataSheet3.zip › string_MCL_cluster_descriptions.tsv]

#clustering method	cluster number	cluster color	hex color	gene count	primary description	secondary description	tertiary description	protein names
MCL	1	Red	#ff0000	5	-	-	-	HEATR9, RASL10B, GAS2L2, MMP28, SLFN11
MCL	2	Brown	#ffce65	5	Monocyte chemotaxis	Viral protein interaction with cytokine and cytokine receptor	Chemotaxis	CCL14, CCL5, CCL4, CCL16, LOC100516039
MCL	3	Olive	#70b200	4	-	-	-	CWH43, SPATA18, DCUN1D4, FRYL
MCL	4	Green	#65ff6e	3	-	-	-	SYNRG, DDX52, HNF1B
MCL	5	Blue	#00b284	2	-	-	-	LRRC66, USP46
MCL	6	Light Sky Blue	#65bdff	2	Chemotaxis	Intercrine alpha family (small cytokine C-X-C) (chemokine CXC).	-	CCL3L1, LOC100515857
MCL	7	Medium Blue	#1400b2	2	-	-	-	AP2B1, PEX12
