# Supplementary material for: Expression quantitative trait loci associated with performance traits, blood biochemical parameters, and cytokine profile in pigs
Source: Front Genet. 2025 Mar 5;16:1533424. doi: 10.3389/fgene.2025.1533424 (PMC11919875; doi:10.3389/fgene.2025.1533424)
Supplement: Supplementary file 2 [file DataSheet3.zip › string_MCL_clusters.tsv]

#clustering method	cluster number	cluster color	hex color	gene count	protein name	protein identifier	protein description
MCL	1	Red	#ff0000	5	GAS2L2	9823.ENSSSCP00000059318	Growth arrest specific 2 like 2.
MCL	1	Red	#ff0000	5	HEATR9	9823.ENSSSCP00000018761	HEAT repeat containing 9.
MCL	1	Red	#ff0000	5	MMP28	9823.ENSSSCP00000047475	Matrix metallopeptidase 28.
MCL	1	Red	#ff0000	5	RASL10B	9823.ENSSSCP00000044162	RAS like family 10 member B.
MCL	1	Red	#ff0000	5	SLFN11	9823.ENSSSCP00000072717	Schlafen family member 11.
MCL	2	Brown	#ffce65	5	CCL14	9823.ENSSSCP00000054819	C-C motif chemokine.
MCL	2	Brown	#ffce65	5	CCL16	9823.ENSSSCP00000059006	C-C motif chemokine.
MCL	2	Brown	#ffce65	5	CCL4	9823.ENSSSCP00000067744	C-C motif chemokine 4; Monokine with inflammatory and chemokinetic properties.
MCL	2	Brown	#ffce65	5	CCL5	9823.ENSSSCP00000028561	C-C motif chemokine 5; Chemoattractant for blood monocytes, memory T-helper cells and eosinophils. Causes the release of histamine from basophils and activates eosinophils. May activate several chemokine receptors including CCR1, CCR3, CCR4 and CCR5. May also be an agonist of the G protein-coupled receptor GPR75. Together with GPR75, may play a role in neuron survival through activation of a down…
MCL	2	Brown	#ffce65	5	LOC100516039	9823.ENSSSCP00000036324	C-C motif chemokine.
MCL	3	Olive	#70b200	4	CWH43	9823.ENSSSCP00000009415	Cell wall biogenesis 43 C-terminal homolog.
MCL	3	Olive	#70b200	4	DCUN1D4	9823.ENSSSCP00000068151	DCN1-like protein.
MCL	3	Olive	#70b200	4	FRYL	9823.ENSSSCP00000043071	FRY like transcription coactivator.
MCL	3	Olive	#70b200	4	SPATA18	9823.ENSSSCP00000072678	Mitochondria-eating protein; Key regulator of mitochondrial quality that mediates the repairing or degradation of unhealthy mitochondria in response to mitochondrial damage. Mediator of mitochondrial protein catabolic process (also named MALM) by mediating the degradation of damaged proteins inside mitochondria by promoting the accumulation in the mitochondrial matrix of hydrolases that are chara…
MCL	4	Green	#65ff6e	3	DDX52	9823.ENSSSCP00000024158	Putative ATP-dependent RNA helicase DDX52 isoform 1.
MCL	4	Green	#65ff6e	3	HNF1B	9823.ENSSSCP00000069206	Hepatocyte nuclear factor 1-beta; Transcription factor, probably binds to the inverted palindrome 5'-GTTAATNATTAAC-3'. Binds to the PFC element in the UPA gene.
MCL	4	Green	#65ff6e	3	SYNRG	9823.ENSSSCP00000059377	Synergin gamma.
MCL	5	Blue	#00b284	2	LRRC66	9823.ENSSSCP00000009418	Leucine rich repeat containing 66.
MCL	5	Blue	#00b284	2	USP46	9823.ENSSSCP00000050095	Ubiquitin carboxyl-terminal hydrolase 46 isoform 1; Belongs to the peptidase C19 family.
MCL	6	Light Sky Blue	#65bdff	2	CCL3L1	9823.ENSSSCP00000018756	C-C motif chemokine.
MCL	6	Light Sky Blue	#65bdff	2	LOC100515857	9823.ENSSSCP00000033681	C-C motif chemokine.
MCL	7	Medium Blue	#1400b2	2	AP2B1	9823.ENSSSCP00000019788	AP complex subunit beta.
MCL	7	Medium Blue	#1400b2	2	PEX12	9823.ENSSSCP00000018768	Peroxisome assembly protein 12; Required for protein import into peroxisomes. Belongs to the pex2/pex10/pex12 family.
