# Supplementary material for: Expression quantitative trait loci associated with performance traits, blood biochemical parameters, and cytokine profile in pigs
Source: Front Genet. 2025 Mar 5;16:1533424. doi: 10.3389/fgene.2025.1533424 (PMC11919875; doi:10.3389/fgene.2025.1533424)
Supplement: Supplementary file 2 [file DataSheet3.zip › string_network_coordinates.tsv]

#node	identifier	x_position	y_position	color	annotation
A0A286ZXF4_PIG	9823.ENSSSCP00000036367	0.7572745901639345	0.6092233009708738	rgb(239,194,117)	WAP domain-containing protein.
A0A5G2QC56_PIG	9823.ENSSSCP00000061104	0.29252049180327866	0.37985436893203883	rgb(117,239,197)	Tnp_22_trimer domain-containing protein.
A0A5G2RBR6_PIG	9823.ENSSSCP00000068059	0.6410860655737706	0.1963592233009709	rgb(117,239,228)	Uncharacterized protein.
AP2B1	9823.ENSSSCP00000019788	0.6051229508196722	0.28701456310679613	rgb(0,28,178)	AP complex subunit beta.
CCL14	9823.ENSSSCP00000054819	0.40686475409836065	0.6518203883495146	rgb(192,239,117)	C-C motif chemokine.
CCL16	9823.ENSSSCP00000059006	0.34508196721311474	0.5305825242718447	rgb(117,239,135)	C-C motif chemokine.
CCL3L1	9823.ENSSSCP00000018756	0.3026639344262295	0.7697815533980583	rgb(187,255,101)	C-C motif chemokine.
CCL4	9823.ENSSSCP00000067744	0.3367827868852459	0.6736650485436894	rgb(117,239,212)	C-C motif chemokine 4; Monokine with inflammatory and chemokinetic properties.
CCL5	9823.ENSSSCP00000028561	0.27223360655737705	0.6310679611650486	rgb(239,132,117)	C-C motif chemokine 5; Chemoattractant for blood monocytes, memory T-helper cells and eosinophils. Causes the release of histamine from basophils and activates eosinophils. May activate several chemokine receptors including CCR1, CCR3, CCR4 and CCR5. May also be an agonist of the G protein-coupled receptor GPR75. Together with GPR75, may play a role in neuron survival through activation of a down…
CEP83	9823.ENSSSCP00000022794	0.7379098360655739	0.7468446601941748	rgb(150,101,255)	Centrosomal protein of 83 kDa isoform X1.
CWH43	9823.ENSSSCP00000009415	0.6005122950819674	0.7402912621359223	rgb(255,175,101)	Cell wall biogenesis 43 C-terminal homolog.
DCUN1D4	9823.ENSSSCP00000068151	0.5331967213114754	0.6550970873786409	rgb(117,235,239)	DCN1-like protein.
DDX52	9823.ENSSSCP00000024158	0.8365778688524591	0.30776699029126214	rgb(239,117,117)	Putative ATP-dependent RNA helicase DDX52 isoform 1.
ENSSSCP00000032622	9823.ENSSSCP00000032622	0.3506147540983607	0.4486650485436893	rgb(239,148,117)	annotation not available
FGD6	9823.ENSSSCP00000055665	0.4474385245901639	0.2651699029126214	rgb(176,239,117)	FYVE, RhoGEF and PH domain containing 6.
FRYL	9823.ENSSSCP00000043071	0.4668032786885246	0.7140776699029127	rgb(239,225,117)	FRY like transcription coactivator.
GAS2L2	9823.ENSSSCP00000059318	0.4151639344262295	0.33944174757281553	rgb(117,239,150)	Growth arrest specific 2 like 2.
HEATR6	9823.ENSSSCP00000055946	0.7766393442622951	0.5174757281553398	rgb(161,239,117)	HEAT repeat containing 6.
HEATR9	9823.ENSSSCP00000018761	0.5101434426229509	0.48689320388349516	rgb(14,178,0)	HEAT repeat containing 9.
HNF1B	9823.ENSSSCP00000069206	0.7913934426229509	0.1046116504854369	rgb(117,220,239)	Hepatocyte nuclear factor 1-beta; Transcription factor, probably binds to the inverted palindrome 5'-GTTAATNATTAAC-3'. Binds to the PFC element in the UPA gene.
I3L661_PIG	9823.ENSSSCP00000019512	0.6798155737704918	0.6780339805825243	rgb(101,199,255)	Uncharacterized protein.
LOC100515857	9823.ENSSSCP00000033681	0.2915983606557377	0.9008495145631068	rgb(239,163,117)	C-C motif chemokine.
LOC100516039	9823.ENSSSCP00000036324	0.1569672131147541	0.6146844660194175	rgb(239,179,117)	C-C motif chemokine.
LRRC66	9823.ENSSSCP00000009418	0.7526639344262295	0.4486650485436893	rgb(178,171,0)	Leucine rich repeat containing 66.
MMP28	9823.ENSSSCP00000047475	0.5654713114754099	0.40934466019417476	rgb(222,239,117)	Matrix metallopeptidase 28.
NDUFA12	9823.ENSSSCP00000060635	0.6798155737704918	0.8156553398058253	rgb(117,239,181)	NADH dehydrogenase [ubiquinone] 1 alpha subcomplex subunit 12; Accessory subunit of the mitochondrial membrane respiratory chain NADH dehydrogenase (Complex I), that is believed not to be involved in catalysis. Complex I functions in the transfer of electrons from NADH to the respiratory chain. The immediate electron acceptor for the enzyme is believed to be ubiquinone.
NR2C1	9823.ENSSSCP00000000965	0.6604508196721313	0.5404126213592234	rgb(255,0,0)	Nuclear receptor subfamily 2 group C member 1 isoform a.
OCIAD2	9823.ENSSSCP00000057507	0.7960040983606558	0.6780339805825243	rgb(130,239,117)	OCIA domain containing 2.
PEX12	9823.ENSSSCP00000018768	0.5470286885245902	0.11444174757281554	rgb(0,178,157)	Peroxisome assembly protein 12; Required for protein import into peroxisomes. Belongs to the pex2/pex10/pex12 family.
PLXNC1	9823.ENSSSCP00000037168	0.33125	0.2651699029126214	rgb(239,210,117)	Plexin C1.
RASL10B	9823.ENSSSCP00000044162	0.6355532786885246	0.6114077669902913	rgb(238,239,117)	RAS like family 10 member B.
SLFN11	9823.ENSSSCP00000072717	0.4557377049180328	0.4191747572815534	rgb(117,189,239)	Schlafen family member 11.
SLFN14	9823.ENSSSCP00000056929	0.7960040983606558	0.37985436893203883	rgb(145,239,117)	Schlafen family member 14.
SPATA18	9823.ENSSSCP00000072678	0.5175204918032787	0.8145631067961165	rgb(117,204,239)	Mitochondria-eating protein; Key regulator of mitochondrial quality that mediates the repairing or degradation of unhealthy mitochondria in response to mitochondrial damage. Mediator of mitochondrial protein catabolic process (also named MALM) by mediating the degradation of damaged proteins inside mitochondria by promoting the accumulation in the mitochondrial matrix of hydrolases that are chara…
SYNRG	9823.ENSSSCP00000059377	0.7250000000000001	0.2618932038834952	rgb(117,239,166)	Synergin gamma.
TAF15	9823.ENSSSCP00000018762	0.6798155737704918	0.35691747572815535	rgb(101,255,163)	Taf15.
TMCC3	9823.ENSSSCP00000057670	0.7960040983606558	0.8156553398058253	rgb(117,239,119)	Transmembrane and coiled-coil domain family 3.
USP46	9823.ENSSSCP00000050095	0.6217213114754099	0.4716019417475728	rgb(207,239,117)	Ubiquitin carboxyl-terminal hydrolase 46 isoform 1; Belongs to the peptidase C19 family.
