# Supplementary material for: Expression quantitative trait loci associated with performance traits, blood biochemical parameters, and cytokine profile in pigs
Source: Front Genet. 2025 Mar 5;16:1533424. doi: 10.3389/fgene.2025.1533424 (PMC11919875; doi:10.3389/fgene.2025.1533424)
Supplement: Supplementary file 2 [file DataSheet3.zip › string_node_degrees.tsv]

#node	identifier	node_degree
A0A286ZXF4_PIG	9823.ENSSSCP00000036367	0
A0A5G2QC56_PIG	9823.ENSSSCP00000061104	0
A0A5G2RBR6_PIG	9823.ENSSSCP00000068059	0
AP2B1	9823.ENSSSCP00000019788	5
CCL14	9823.ENSSSCP00000054819	5
CCL16	9823.ENSSSCP00000059006	4
CCL3L1	9823.ENSSSCP00000018756	4
CCL4	9823.ENSSSCP00000067744	4
CCL5	9823.ENSSSCP00000028561	5
CEP83	9823.ENSSSCP00000022794	0
CWH43	9823.ENSSSCP00000009415	3
DCUN1D4	9823.ENSSSCP00000068151	3
DDX52	9823.ENSSSCP00000024158	1
ENSSSCP00000032622	9823.ENSSSCP00000032622	0
FGD6	9823.ENSSSCP00000055665	0
FRYL	9823.ENSSSCP00000043071	3
GAS2L2	9823.ENSSSCP00000059318	2
HEATR6	9823.ENSSSCP00000055946	0
HEATR9	9823.ENSSSCP00000018761	7
HNF1B	9823.ENSSSCP00000069206	1
I3L661_PIG	9823.ENSSSCP00000019512	0
LOC100515857	9823.ENSSSCP00000033681	1
LOC100516039	9823.ENSSSCP00000036324	1
LRRC66	9823.ENSSSCP00000009418	1
MMP28	9823.ENSSSCP00000047475	3
NDUFA12	9823.ENSSSCP00000060635	0
NR2C1	9823.ENSSSCP00000000965	0
OCIAD2	9823.ENSSSCP00000057507	0
PEX12	9823.ENSSSCP00000018768	1
PLXNC1	9823.ENSSSCP00000037168	0
RASL10B	9823.ENSSSCP00000044162	1
SLFN11	9823.ENSSSCP00000072717	6
SLFN14	9823.ENSSSCP00000056929	0
SPATA18	9823.ENSSSCP00000072678	3
SYNRG	9823.ENSSSCP00000059377	3
TAF15	9823.ENSSSCP00000018762	0
TMCC3	9823.ENSSSCP00000057670	0
USP46	9823.ENSSSCP00000050095	1
