# Supplementary material for: Expression quantitative trait loci associated with performance traits, blood biochemical parameters, and cytokine profile in pigs
Source: Front Genet. 2025 Mar 5;16:1533424. doi: 10.3389/fgene.2025.1533424 (PMC11919875; doi:10.3389/fgene.2025.1533424)
Supplement: Supplementary file 2 [file DataSheet3.zip › string_protein_annotations.tsv]

#node	identifier	domain_summary_url	annotation	other_names_and_aliases
A0A286ZXF4_PIG	9823.ENSSSCP00000036367	WAP domain-containing protein.	https://smart.embl.de/smart/DDvec.cgi?smart=85:WAP(35|79)+	A0A286ZXF4,A0A286ZXF4_PIG,ENSSSCG00000031292,ENSSSCP00000036367,ENSSSCT00000046003,WAP domain-containing protein
A0A5G2QC56_PIG	9823.ENSSSCP00000061104	Tnp_22_trimer domain-containing protein.	https://smart.embl.de/smart/DDvec.cgi?smart=127:Pfam_Tnp_22_trimer(18|60)+Pfam_Transposase_22(62|124)+	A0A5G2QC56,A0A5G2QC56_PIG,ENSSSCG00000048542,ENSSSCP00000061104,ENSSSCT00000074514,Tnp_22_trimer domain-containing protein
A0A5G2RBR6_PIG	9823.ENSSSCP00000068059	Uncharacterized protein.	http://smart.embl.de/smart/DDvec.cgi?smart=142:	A0A5G2RBR6,A0A5G2RBR6_PIG,ENSSSCG00000041204,ENSSSCP00000068059,ENSSSCT00000084294,Uncharacterized protein
AP2B1	9823.ENSSSCP00000019788	AP complex subunit beta.	https://smart.embl.de/smart/DDvec.cgi?smart=957:Pfam_Cnd1(107|271)+Alpha_adaptinC2(727|837)+B2-adapt-app_C(846|956)+	100620457,A0A287AZ79,A0A4X1T854,A0A4X1T9R2,AEMK02000080,AP complex subunit beta,AP-2 complex subunit beta,AP-2 complex subunit beta-1,AP2B1,AP2B1-201,AP2B1-202,AP2B1-203,AP2B1-204,AP2B1-205,AP2B1-206,AP2B1-207,Adaptor related protein complex 2 subunit beta 1,DQIR01222527,DQIR01222528,ENSSSCG00000017712,ENSSSCP00000018767,ENSSSCP00000019788,ENSSSCP00000047385,ENSSSCP00000049269,ENSSSCP00000059316,…
CCL14	9823.ENSSSCP00000054819	C-C motif chemokine.	https://smart.embl.de/smart/DDvec.cgi?smart=99:SIGNAL(1|26)+SCY(38|96)+	100516223,A0A287BE47,A0A287BE47_PIG,A0A4X1T626,AEMK02000080,C-C motif chemokine,C-C motif chemokine 14,C-C motif chemokine 14 precursor,C-C motif chemokine ligand 14,CCL14,CCL14-201,ENSSSCG00000034722,ENSSSCP00000054819,ENSSSCT00000041540,NM_001256775,NM_001256775.1,NP_001243704,NP_001243704.1,UPI0002106720,ssc:100516223
CCL16	9823.ENSSSCP00000059006	C-C motif chemokine.	https://smart.embl.de/smart/DDvec.cgi?smart=120:SIGNAL(1|20)+SCY(34|91)+	100516396,A0A287BRD6,A0A287BRD6_PIG,A0A4X1T574,C-C motif chemokine,C-C motif chemokine 16,C-C motif chemokine ligand 16,CCL16,CCL16-201,ENSSSCG00000040940,ENSSSCP00000059006,ENSSSCT00000057598,R-SSC-162582,R-SSC-372790,R-SSC-373076,R-SSC-375276,R-SSC-380108,R-SSC-388396,R-SSC-418594,R-SSC-500792,UPI001147C21B,XP_003131762,ssc:100516396
CCL3L1	9823.ENSSSCP00000018756	C-C motif chemokine.	https://smart.embl.de/smart/DDvec.cgi?smart=126:SCY(64|122)+	494459,A0A480QWA7,C-C motif chemokine,C-C motif chemokine 3,C-C motif chemokine 3-like 1 precursor,CCL3L1,CCL3L1-201,Chemokine (C-C motif) ligand 3-like 1,DQIR01171503,ENSSSCG00000017700,ENSSSCP00000018756,ENSSSCT00000019266,F1S1A1,F1S1A1_PIG,HDB26980.1,NM_001009579,NM_001009579.1,NP_001009579,NP_001009579.1,R-SSC-162582,R-SSC-372790,R-SSC-373076,R-SSC-375276,R-SSC-380108,R-SSC-500792,UPI0010BB27…
CCL4	9823.ENSSSCP00000067744	C-C motif chemokine 4; Monokine with inflammatory and chemokinetic properties.	https://smart.embl.de/smart/DDvec.cgi?smart=96:SIGNAL(1|23)+SCY(31|74)+	396668,A0A286ZQ00,A0A2C9F3D2,A0A4X1T5J8,ABY66140.2,AJ311717,B0FYJ9,C-C motif chemokine 4,C-C motif chemokine 4 precursor,C-C motif chemokine ligand 4,CAC84398.1,CCL4,CCL4-201,CCL4-202,CCL4-203,CCL4_PIG,DQIR01033887,DQIR01189389,ENSSSCG00000032343,ENSSSCP00000018754,ENSSSCP00000033681,ENSSSCP00000044877,ENSSSCP00000067744,ENSSSCT00000019264,ENSSSCT00000037015,ENSSSCT00000065828,ENSSSCT00000077014,…
CCL5	9823.ENSSSCP00000028561	C-C motif chemokine 5; Chemoattractant for blood monocytes, memory T-helper cells and eosinophils. Causes the release of histamine from basophils and activates eosinophils. May activate several chemokine receptors including CCR1, CCR3, CCR4 and CCR5. May also be an agonist of the G protein-coupled receptor GPR75. Together with GPR75, may play a role in neuron survival through activation of a down…	https://smart.embl.de/smart/DDvec.cgi?smart=91:SIGNAL(1|23)+SCY(30|88)+	396613,A0A4X1T3A0,ABD18445.1,AEMK02000080,C-C motif chemokine 5,C-C motif chemokine 5 precursor,C-C motif chemokine ligand 5,CCL5,CCL5-201,CCL5_PIG,DQ372066,ENSSSCG00000017705,ENSSSCP00000018760,ENSSSCP00000028425,ENSSSCP00000028561,ENSSSCP00000028749,ENSSSCP00000029023,ENSSSCT00000019271,ENSSSCT00000033821,ENSSSCT00000034213,ENSSSCT00000034438,ENSSSCT00000034994,ENSSSCT00000035687,NM_001129946,N…
CEP83	9823.ENSSSCP00000022794	Centrosomal protein of 83 kDa isoform X1.	http://smart.embl.de/smart/DDvec.cgi?smart=701:	100624783,A0A4X1SJC1,AEMK02000037,CEP83,CEP83-201,CEP83-202,Centrosomal protein 83,Centrosomal protein of 83 kDa isoform X1,Coiled-coil domain-containing protein 41,DQIR01032051,DQIR01096825,ENSSSCG00000024563,ENSSSCP00000020222,ENSSSCP00000022794,ENSSSCT00000024929,ENSSSCT00000032383,HCZ87526.1,HDA52301.1,I3L864,I3LFF2,I3LFF2_PIG,R-SSC-1852241,R-SSC-5617833,R-SSC-5620912,UPI000A2B4E74,XM_0210927…
CWH43	9823.ENSSSCP00000009415	Cell wall biogenesis 43 C-terminal homolog.	https://smart.embl.de/smart/DDvec.cgi?smart=699:TRANS(39|61)+TRANS(89|111)+TRANS(126|148)+TRANS(195|214)+TRANS(240|262)+TRANS(275|297)+TRANS(317|339)+TRANS(351|368)+TRANS(395|412)+	100521324,A0A4X1UDD5,AEMK02000064,CWH43,CWH43-201,Cell wall biogenesis 43 C-terminal homolog,ENSSSCG00000008830,ENSSSCP00000009415,ENSSSCP00000009416,ENSSSCT00000009664,ENSSSCT00000009665,F1SE81,F1SE81_PIG,PGAP2-interacting protein isoform X2,UPI0001C96CBA,XM_003128968,XM_003128968.5,XM_013978667,XM_013978667.2,XP_003129016,XP_003129016.3,XP_013834121,XP_013834121.1,ssc:100521324
DCUN1D4	9823.ENSSSCP00000068151	DCN1-like protein.	https://smart.embl.de/smart/DDvec.cgi?smart=423:Pfam_Cullin_binding(175|276)+TRANS(395|417)+	100521504,A0A287BK64,A0A4X1UAW9,A0A4X1UGB5,A0A5G2QTA0,A0A5G2QTA0_PIG,AEMK02000064,DCN1-like protein,DCN1-like protein 4 isoform X1,DCN1-like protein 4/5,DCUN1D4,DCUN1D4-201,DCUN1D4-202,DCUN1D4-203,DCUN1D4-204,DQIR01197046,ENSSSCG00000008831,ENSSSCP00000009417,ENSSSCP00000056472,ENSSSCP00000068151,ENSSSCP00000069327,ENSSSCT00000009666,ENSSSCT00000041612,ENSSSCT00000071378,ENSSSCT00000081787,F1SE79…
DDX52	9823.ENSSSCP00000024158	Putative ATP-dependent RNA helicase DDX52 isoform 1.	https://smart.embl.de/smart/DDvec.cgi?smart=599:DEXDc(184|389)+HELICc(426|507)+	100623826,3.6.4.13,A0A4X1T487,AEMK02000080,ATP-dependent RNA helicase DDX52/ROK1,DDX52,DDX52-201,DExD-box helicase 52,DQIR01140801,DQIR01221662,EC 3.6.4.13,ENSSSCG00000021275,ENSSSCP00000024158,ENSSSCT00000024730,HDA96277.1,HDB77139.1,I3LJA0,I3LJA0_PIG,Probable ATP-dependent RNA helicase DDX52,R-SSC-6791226,R-SSC-72312,R-SSC-8868773,R-SSC-8953854,UPI0002106719,XM_013989946,XM_013989946.1,XM_01398…
ENSSSCP00000032622	9823.ENSSSCP00000032622	annotation not available	https://smart.embl.de/smart/DDvec.cgi?smart=296:Pfam_Tnp_22_trimer(87|129)+Pfam_Transposase_22(132|227)+Pfam_Tnp_22_dsRBD(230|294)+	A5Z0F5,ABR01161.1,AEMK02000001,AEMK02000004,AEMK02000012,AEMK02000022,AEMK02000041,AEMK02000057,AEMK02000080,AEMK02000084,AEMK02000089,AEMK02000113,AEMK02000116,AEMK02000119,DQIR01127817,EF599954,ENSSSCG00000039685,ENSSSCP00000032622,ENSSSCT00000039709,FO082553,HDA83293.1,UPI0001565DE8
FGD6	9823.ENSSSCP00000055665	FYVE, RhoGEF and PH domain containing 6.	https://smart.embl.de/smart/DDvec.cgi?smart=1431:RhoGEF(876|1060)+PH(1091|1186)+FYVE(1215|1283)+PH(1335|1431)+	100737604,A0A287B058,A0A287BGK4,A0A287BGK4_PIG,AEMK02000037,ENSSSCG00000000901,ENSSSCP00000000964,ENSSSCP00000049489,ENSSSCP00000055665,ENSSSCT00000000985,ENSSSCT00000053474,ENSSSCT00000062706,F1SQP8,FGD6,FGD6-201,FGD6-202,FGD6-203,FYVE, RhoGEF and PH domain containing 5/6,FYVE, RhoGEF and PH domain containing 6,UPI000A2B0791,UPI000A2B1BC3,UPI000A2B4643,XM_005664248,XM_005664248.3,XM_013998062,XM…
FRYL	9823.ENSSSCP00000043071	FRY like transcription coactivator.	https://smart.embl.de/smart/DDvec.cgi?smart=3030:Pfam_MOR2-PAG1_N(117|664)+Pfam_MOR2-PAG1_mid(1159|1345)+Pfam_MOR2-PAG1_mid(1366|1465)+Pfam_MOR2-PAG1_mid(1606|1678)+Pfam_MOR2-PAG1_mid(1740|1881)+Pfam_MOR2-PAG1_C(2017|2270)+	100520794,A0A286ZP30,A0A287AGA9,A0A287AGA9_PIG,A0A287BAX3,AEMK02000064,ENSSSCG00000008826,ENSSSCP00000009409,ENSSSCP00000009410,ENSSSCP00000023721,ENSSSCP00000033238,ENSSSCP00000043071,ENSSSCP00000053702,ENSSSCT00000009658,ENSSSCT00000009659,ENSSSCT00000031947,ENSSSCT00000037122,ENSSSCT00000049673,ENSSSCT00000064649,F1SE88,F1SE95,FRY like transcription coactivator,FRYL,FRYL-201,FRYL-202,FRYL-203,…
GAS2L2	9823.ENSSSCP00000059318	Growth arrest specific 2 like 2.	https://smart.embl.de/smart/DDvec.cgi?smart=876:CH(34|154)+Pfam_GAS2(206|274)+	100516757,A0A287A3I0,A0A287BS24,A0A287BS24_PIG,AEMK02000080,ENSSSCG00000039395,ENSSSCP00000038454,ENSSSCP00000059318,ENSSSCT00000042457,ENSSSCT00000052405,GAS2-like protein 2 isoform X1,GAS2L2,GAS2L2-201,GAS2L2-202,Growth arrest specific 2 like 2,UPI0001C98BC2,UPI000BADAA04,XM_021067399,XM_021067399.1,XM_021067400,XM_021067400.1,XP_020923058,XP_020923058.1,XP_020923059,XP_020923059.1,ssc:100516757
HEATR6	9823.ENSSSCP00000055946	HEAT repeat containing 6.	https://smart.embl.de/smart/DDvec.cgi?smart=1181:Pfam_DUF4042(419|599)+	100624283,A0A287BII2,A0A287BII2_PIG,ENSSSCG00000038478,ENSSSCP00000055946,ENSSSCP00000066434,ENSSSCT00000061822,ENSSSCT00000072787,HEAT repeat containing 6,HEATR6,HEATR6-201,HEATR6-202,XM_021067375,XM_021067375.1,XP_020923034,XP_020923034.1,ssc:100624283
HEATR9	9823.ENSSSCP00000018761	HEAT repeat containing 9.	http://smart.embl.de/smart/DDvec.cgi?smart=568:	100518148,ENSSSCG00000017706,ENSSSCP00000018761,ENSSSCT00000019272,F1S188,F1S188_PIG,HEAT repeat containing 9,HEATR9,HEATR9-201,Protein HEATR9,XM_021067398,XM_021067398.1,XP_020923057,XP_020923057.1,ssc:100518148
HNF1B	9823.ENSSSCP00000069206	Hepatocyte nuclear factor 1-beta; Transcription factor, probably binds to the inverted palindrome 5'-GTTAATNATTAAC-3'. Binds to the PFC element in the UPA gene.	https://smart.embl.de/smart/DDvec.cgi?smart=577:Pfam_HNF-1_N(8|174)+HOX(231|314)+	397002,A0A4X1T4P3,A0A4X1T5E6,A0A4X1T5F5,AEMK02000080,ENSSSCG00000022417,ENSSSCP00000028034,ENSSSCP00000066526,ENSSSCP00000069206,ENSSSCP00000072148,ENSSSCP00000072714,ENSSSCT00000023424,ENSSSCT00000067450,ENSSSCT00000072769,ENSSSCT00000077806,ENSSSCT00000090025,FPC-binding protein,FPCB,HNF-1-beta,HNF-1B,HNF1 homeobox B,HNF1B,HNF1B-201,HNF1B-202,HNF1B-203,HNF1B-204,HNF1B-205,HNF1B_PIG,Hepatocyte n…
I3L661_PIG	9823.ENSSSCP00000019512	Uncharacterized protein.	https://smart.embl.de/smart/DDvec.cgi?smart=107:Pfam_BASP1(2|47)+Pfam_BASP1(44|107)+	ENSSSCG00000021623,ENSSSCP00000019512,ENSSSCT00000025593,I3L661,I3L661_PIG,Uncharacterized protein
LOC100515857	9823.ENSSSCP00000033681	C-C motif chemokine.	https://smart.embl.de/smart/DDvec.cgi?smart=132:WAP(21|63)+SCY(70|128)+	100515857,A0A286ZQ00,A0A286ZQ00_PIG,C-C motif chemokine,C-C motif chemokine 3,ENSSSCG00000047189,ENSSSCP00000033681,ENSSSCT00000037015,LOC100515857,R-SSC-162582,R-SSC-372790,R-SSC-373076,R-SSC-375276,R-SSC-380108,R-SSC-500792,XM_003131711,XM_003131711.5,XP_003131759,XP_003131759.3,ssc:100515857
LOC100516039	9823.ENSSSCP00000036324	C-C motif chemokine.	https://smart.embl.de/smart/DDvec.cgi?smart=243:SCY(155|213)+	100516039,A0A286ZXS6,A0A286ZXS6_PIG,A0A4X1T5P9,C-C motif chemokine,C-C motif chemokine 15/23,C-C motif chemokine 23,ENSSSCG00000033457,ENSSSCP00000036324,ENSSSCT00000057909,LOC100516039,R-SSC-162582,R-SSC-372790,R-SSC-388396,R-SSC-416476,R-SSC-418594,UPI00114A053C,XM_003131712,XM_003131712.6,XP_003131760,XP_003131760.1,ssc:100516039
LRRC66	9823.ENSSSCP00000009418	Leucine rich repeat containing 66.	https://smart.embl.de/smart/DDvec.cgi?smart=872:SIGNAL(1|19)+LRR(108|131)+LRR(147|169)+LRR(170|193)+LRR(194|217)+LRR(218|241)+TRANS(374|396)+	100522021,A0A4X1UG09,AEMK02000064,ENSSSCG00000008832,ENSSSCP00000009418,ENSSSCP00000024805,ENSSSCP00000041163,ENSSSCT00000009667,ENSSSCT00000023082,ENSSSCT00000040178,F1SE78,F1SE78_PIG,I3LL39,LRRC66,LRRC66-201,Leucine rich repeat containing 66,UPI0006B1A52B,XM_003128972,XM_003128972.3,XM_003128972.4,XM_021101207,XM_021101207.1,XP_003129020,XP_003129020.2,XP_020956866,XP_020956866.1,ssc:100522021
MMP28	9823.ENSSSCP00000047475	Matrix metallopeptidase 28.	https://smart.embl.de/smart/DDvec.cgi?smart=521:SIGNAL(1|22)+Pfam_PG_binding_1(30|87)+ZnMc(127|286)+HX(329|372)+HX(374|417)+HX(419|465)+HX(467|511)+	110256050,3.4.24.-,A0A287ATR1,A0A287ATR1_PIG,AEMK02000080,EC 3.4.24.-,ENSSSCG00000034440,ENSSSCP00000047475,ENSSSCP00000066759,ENSSSCT00000043520,ENSSSCT00000070762,MMP28,MMP28-201,MMP28-202,Matrix metallopeptidase 28,Matrix metalloproteinase-28 (epilysin),Matrix metalloproteinase-28 isoform X1,UPI0001C98BC0,UPI000A2B2B19,XM_021067401,XM_021067401.1,XM_021067402,XM_021067402.1,XM_021067403,XM_021…
NDUFA12	9823.ENSSSCP00000060635	NADH dehydrogenase [ubiquinone] 1 alpha subcomplex subunit 12; Accessory subunit of the mitochondrial membrane respiratory chain NADH dehydrogenase (Complex I), that is believed not to be involved in catalysis. Complex I functions in the transfer of electrons from NADH to the respiratory chain. The immediate electron acceptor for the enzyme is believed to be ubiquinone.	https://smart.embl.de/smart/DDvec.cgi?smart=185:Pfam_NDUFA12(36|163)+	100518016,5GUP,A0A286ZTC8,A0A4X1SI32,A0A4X1SJF2,A0A5G2QB28,A0A5G2QB28_PIG,AEMK02000037,DQIR01147696,DQIR01149505,DQIR01166939,ENSSSCG00000000905,ENSSSCP00000000968,ENSSSCP00000034902,ENSSSCP00000060635,ENSSSCP00000065947,ENSSSCP00000067237,ENSSSCT00000000989,ENSSSCT00000053443,ENSSSCT00000071189,ENSSSCT00000087211,ENSSSCT00000090742,F1SQP4,HDB03173.1,HDB04982.1,HDB22416.1,NADH:ubiquinone oxidored…
NR2C1	9823.ENSSSCP00000000965	Nuclear receptor subfamily 2 group C member 1 isoform a.	https://smart.embl.de/smart/DDvec.cgi?smart=605:ZnF_C4(111|182)+HOLI(397|563)+	100516014,AEMK02000037,DQIR01029579,DQIR01098309,ENSSSCG00000000902,ENSSSCP00000000965,ENSSSCP00000051301,ENSSSCP00000062840,ENSSSCP00000071310,ENSSSCT00000000986,ENSSSCT00000058032,ENSSSCT00000080634,ENSSSCT00000088250,F1SQP7,F1SQP7_PIG,HCZ85054.1,HDA53785.1,NR2C1,NR2C1-201,NR2C1-202,NR2C1-203,NR2C1-204,Nuclear receptor subfamily 2 group C member 1,R-SSC-212436,R-SSC-383280,R-SSC-73857,R-SSC-741…
OCIAD2	9823.ENSSSCP00000057507	OCIA domain containing 2.	https://smart.embl.de/smart/DDvec.cgi?smart=184:Pfam_OCIA(31|117)+	A0A287B275,A0A287BMW0,A0A287BMW0_PIG,AEMK02000064,ENSSSCG00000008829,ENSSSCP00000009414,ENSSSCP00000043035,ENSSSCP00000050192,ENSSSCP00000057507,ENSSSCP00000069802,ENSSSCT00000009663,ENSSSCT00000044688,ENSSSCT00000047151,ENSSSCT00000059117,ENSSSCT00000068846,F1SE82,OCIA domain containing 2,OCIAD2,OCIAD2-201,OCIAD2-202,OCIAD2-203,OCIAD2-204,OCIAD2-205,UPI0001C96CB9,UPI00022CDE62,UPI000BAD5BED,XM_0…
PEX12	9823.ENSSSCP00000018768	Peroxisome assembly protein 12; Required for protein import into peroxisomes. Belongs to the pex2/pex10/pex12 family.	https://smart.embl.de/smart/DDvec.cgi?smart=359:Pfam_Pex2_Pex12(26|267)+RING(304|342)+	100517306,A0A4X1T9A1,AEMK02000080,DQIR01031546,ENSSSCG00000017713,ENSSSCP00000018768,ENSSSCT00000019279,F1S181,F1S181_PIG,HCZ87021.1,PEX12,PEX12-201,Peroxin-12,Peroxisomal biogenesis factor 12,Peroxisome assembly protein 12,R-SSC-392499,R-SSC-597592,R-SSC-8852135,R-SSC-8866654,R-SSC-9033241,R-SSC-9603798,R-SSC-9609507,UPI0001C98BC4,XM_003131719,XM_003131719.3,XM_003131719.4,XP_003131767,XP_003131…
PLXNC1	9823.ENSSSCP00000037168	Plexin C1.	https://smart.embl.de/smart/DDvec.cgi?smart=1612:SIGNAL(1|34)+Pfam_Sema(120|428)+PSI(453|506)+PSI(589|633)+Pfam_TIG(666|753)+Pfam_TIG(757|884)+TRANS(988|1010)+Pfam_Plexin_cytopl(1056|1579)+	100519487,A0A287A086,A0A287A086_PIG,A0A4X1SIZ7,A0A4X1SJ00,A0A4X1SKA7,AEMK02000037,ENSSSCG00000000907,ENSSSCP00000000970,ENSSSCP00000030774,ENSSSCP00000037168,ENSSSCP00000073464,ENSSSCT00000000991,ENSSSCT00000036241,ENSSSCT00000055876,ENSSSCT00000085407,F1SQN2,GACC01000157,JAA53650.1,K7GS93,PLXNC1,PLXNC1-201,PLXNC1-202,PLXNC1-203,PLXNC1-204,Plexin C,Plexin C1,Plexin-C1 isoform X1,R-SSC-1266738,R-S…
RASL10B	9823.ENSSSCP00000044162	RAS like family 10 member B.	https://smart.embl.de/smart/DDvec.cgi?smart=203:Pfam_Ras(6|178)+	100516934,A0A287BSI5,A0A287BSI5_PIG,AEMK02000080,ENSSSCG00000036746,ENSSSCP00000044162,ENSSSCP00000059132,ENSSSCT00000059116,ENSSSCT00000062726,RAS like family 10 member B,RASL10B,RASL10B-201,Ras-like protein family member 10B,Ras-like protein family member 10B isoform X1,UPI000A2B48CA,XM_021067408,XM_021067408.1,XP_020923063,XP_020923067,XP_020923067.1,ssc:100516934
SLFN11	9823.ENSSSCP00000072717	Schlafen family member 11.	https://smart.embl.de/smart/DDvec.cgi?smart=898:Pfam_AlbA_2(204|318)+Pfam_DUF2075(589|767)+	100625890,A0A287A8K2,A0A5G2RKN9,A0A5G2RKN9_PIG,AEMK02000080,ENSSSCG00000032652,ENSSSCP00000040143,ENSSSCP00000072717,ENSSSCT00000051594,ENSSSCT00000066576,SLFN11,Schlafen family member 11,Schlafen family member 11 isoform X1,UPI000A2B55AB,XM_021067411,XM_021067411.1,XM_021067412,XM_021067412.1,XP_020923070,XP_020923070.1,XP_020923071,XP_020923071.1,ssc:100625890
SLFN14	9823.ENSSSCP00000056929	Schlafen family member 14.	https://smart.embl.de/smart/DDvec.cgi?smart=912:Pfam_AlbA_2(205|338)+	110256053,A0A287BLI0,A0A287BLI0_PIG,ENSSSCG00000031114,ENSSSCP00000037851,ENSSSCP00000054569,ENSSSCP00000056929,ENSSSCT00000046309,ENSSSCT00000060694,ENSSSCT00000061607,LOW QUALITY PROTEIN: protein SLFN14-like,SLFN14,SLFN14-201,Schlafen family member 14,XM_021067410,XM_021067410.1,XP_020923069,XP_020923069.1,ssc:110256053
SPATA18	9823.ENSSSCP00000072678	Mitochondria-eating protein; Key regulator of mitochondrial quality that mediates the repairing or degradation of unhealthy mitochondria in response to mitochondrial damage. Mediator of mitochondrial protein catabolic process (also named MALM) by mediating the degradation of damaged proteins inside mitochondria by promoting the accumulation in the mitochondrial matrix of hydrolases that are chara…	https://smart.embl.de/smart/DDvec.cgi?smart=577:Pfam_MIEAP(325|513)+	100415808,A0A287AI51,A0A4X1UCQ7,A0A4X1UF72,AEMK02000064,D5K8A2,DQIR01171491,ENSSSCG00000008834,ENSSSCP00000009421,ENSSSCP00000043578,ENSSSCP00000068320,ENSSSCP00000072678,ENSSSCT00000009670,ENSSSCT00000052619,ENSSSCT00000066554,ENSSSCT00000085303,F1SE68,HDB26968.1,MIEAP,MIEAP_PIG,Mitochondria-eating protein,NM_001177915,NM_001177915.1,NP_001171386,NP_001171386.1,SPATA18,SPATA18-201,SPATA18-202,SP…
SYNRG	9823.ENSSSCP00000059377	Synergin gamma.	https://smart.embl.de/smart/DDvec.cgi?smart=1339:TRANS(13|35)+	A0A286ZRQ8,A0A286ZZ60,A0A287B2Y3,A0A287BG81,A0A287BT41,A0A287BT41_PIG,A0A481ATP2,A0A481B0Q2,A0A4X1T245,A0A4X1T250,AEMK02000080,DQIR01158051,DQIR01292624,DQIR01295033,ENSSSCG00000026596,ENSSSCP00000021499,ENSSSCP00000034257,ENSSSCP00000036762,ENSSSCP00000050458,ENSSSCP00000055536,ENSSSCP00000059377,ENSSSCP00000073742,ENSSSCT00000028499,ENSSSCT00000036739,ENSSSCT00000046617,ENSSSCT00000049452,ENSSS…
TAF15	9823.ENSSSCP00000018762	Taf15.	https://smart.embl.de/smart/DDvec.cgi?smart=602:RRM(234|315)+ZnF_RBZ(355|381)+	100518332,AEMK02000080,AEQ61461.1,ENSSSCG00000017707,ENSSSCP00000018762,ENSSSCP00000070444,ENSSSCT00000019273,ENSSSCT00000074923,F1S187,F1S187_PIG,G8ENL3,JF940525,NM_001315764,NM_001315764.1,NP_001302693,NP_001302693.1,R-SSC-212436,R-SSC-3700989,R-SSC-5633007,R-SSC-674695,R-SSC-6804756,R-SSC-73776,R-SSC-73779,R-SSC-73857,R-SSC-74160,R-SSC-75953,R-SSC-76042,TAF15,TAF15-201,TAF15-202,TATA-binding p…
TMCC3	9823.ENSSSCP00000057670	Transmembrane and coiled-coil domain family 3.	https://smart.embl.de/smart/DDvec.cgi?smart=478:Pfam_Tmemb_cc2(71|466)+	100518487,A0A287BM19,A0A287BM19_PIG,AEMK02000037,DQIR01180459,ENSSSCG00000000906,ENSSSCP00000000969,ENSSSCP00000037306,ENSSSCP00000057670,ENSSSCT00000000990,ENSSSCT00000042369,ENSSSCT00000056101,F1SQP3,HDB35936.1,TMCC3,TMCC3-201,TMCC3-202,TMCC3-203,Transmembrane and coiled-coil domain family 3,UPI000A2B17AB,XM_005664256,XM_005664256.3,XM_021092752,XM_021092752.1,XM_021092753,XM_021092753.1,XM_021…
USP46	9823.ENSSSCP00000050095	Ubiquitin carboxyl-terminal hydrolase 46 isoform 1; Belongs to the peptidase C19 family.	https://smart.embl.de/smart/DDvec.cgi?smart=366:Pfam_UCH_1(35|335)+	100522196,3.4.19.12,A0A287B0Z4,A0A287B0Z4_PIG,A0A4X1UCD6,A0A4X1UFD1,AEMK02000064,DQIR01026991,EC 3.4.19.12,ENSSSCG00000036284,ENSSSCP00000050095,ENSSSCP00000061958,ENSSSCP00000068061,ENSSSCT00000052697,ENSSSCT00000068067,ENSSSCT00000077542,HCZ82466.1,UPI0000006C18,UPI0000469B9A,UPI0003AF1159,USP46,USP46-201,USP46-202,USP46-203,Ubiquitin carboxyl-terminal hydrolase 12/46,Ubiquitin specific peptida…
