# Supplementary material for: Expression quantitative trait loci associated with performance traits, blood biochemical parameters, and cytokine profile in pigs
Source: Front Genet. 2025 Mar 5;16:1533424. doi: 10.3389/fgene.2025.1533424 (PMC11919875; doi:10.3389/fgene.2025.1533424)
Supplement: Supplementary file 3 [file DataSheet2.zip]

Archive with 2 entries (2 files):
- Additional_File-Manhtn.traits.zip
- Additional_File-QQplot_traits.zip
