# Supplementary material for: Expression quantitative trait loci associated with performance traits, blood biochemical parameters, and cytokine profile in pigs
Source: Front Genet. 2025 Mar 5;16:1533424. doi: 10.3389/fgene.2025.1533424 (PMC11919875; doi:10.3389/fgene.2025.1533424)
Supplement: Supplementary file 5 [file DataSheet1.xlsx]

## Sheet: summary_eqtl
snpid	chr	pos	end_snp	gene_name	chr_gene	start_gene	end_gene	statistic	pValue	fdr	beta	beta_se	r	r2	type	model	tissue	snp_dataset
12:26363714	12	26363714	26363714	ENSSSCG00000039259	12	26535203	26562769	11.0353	1.86505e-15	1.51822e-09	1.17513	0.106488	0.832342	0.692793	eqtl	cis-eqtl	muscle	muscle_liver_ggp50k
17:32560863	17	32560863	32560863	ENSSSCG00000037324	17	32594234	32604504	9.70474	1.95419e-13	7.95393e-08	1.07075	0.110333	0.797235	0.635583	eqtl	cis-eqtl	muscle	muscle_liver_ggp50k
7:9685704	7	9685704	9685704	ENSSSCG00000001053	7	9685259	9708781	9.37561	6.36818e-13	1.72798e-07	1.02355	0.109171	0.787055	0.619456	eqtl	cis-eqtl	muscle	muscle_liver_ggp50k
17:32555565	17	32555565	32555565	ENSSSCG00000037324	17	32594234	32604504	8.51113	1.48896e-11	3.03018e-06	0.945789	0.111124	0.756913	0.572918	eqtl	cis-eqtl	muscle	muscle_liver_ggp50k
2:15153426	2	15153426	15153426	ENSSSCG00000013236	2	15247539	15270104	8.40525	2.1998e-11	3.58145e-06	1.32747	0.157933	0.752849	0.566781	eqtl	cis-eqtl	muscle	muscle_liver_ggp50k
17:32435160	17	32435160	32435160	ENSSSCG00000037324	17	32594234	32604504	8.21697	4.41174e-11	5.98554e-06	0.808443	0.0983869	0.745402	0.555624	eqtl	cis-eqtl	muscle	muscle_liver_ggp50k
17:32036741	17	32036741	32036741	ENSSSCG00000037324	17	32594234	32604504	7.99865	9.91424e-11	1.1347e-05	1.01079	0.12637	0.736403	0.542289	eqtl	cis-eqtl	muscle	muscle_liver_ggp50k
17:32849767	17	32849767	32849767	ENSSSCG00000037324	17	32594234	32604504	7.967	1.11513e-10	1.1347e-05	0.913847	0.114704	0.735065	0.54032	eqtl	cis-eqtl	muscle	muscle_liver_ggp50k
8:113958546	8	113958546	113958546	ENSSSCG00000009144	8	113363049	113384783	7.92405	1.3082e-10	1.18325e-05	0.873627	0.11025	0.733235	0.537634	eqtl	cis-eqtl	muscle	muscle_liver_ggp50k
14:115254277	14	115254277	115254277	ENSSSCG00000030271	14	115217879	115251467	7.8783	1.55086e-10	1.26246e-05	1.01169	0.128415	0.731269	0.534754	eqtl	cis-eqtl	muscle	muscle_liver_ggp50k
8:113959392	8	113959392	113959392	ENSSSCG00000009144	8	113363049	113384783	7.77116	2.31108e-10	1.71028e-05	0.902645	0.116153	0.726591	0.527935	eqtl	cis-eqtl	muscle	muscle_liver_ggp50k
4:683283	4	683283	683283	ENSSSCG00000040535	4	1337163	1345377	7.69193	3.10502e-10	2.10224e-05	1.02408	0.133138	0.723065	0.522824	eqtl	cis-eqtl	muscle	muscle_liver_ggp50k
5:67125480	5	67125480	67125480	ENSSSCG00000000738	5	67239200	67246124	7.67098	3.35723e-10	2.10224e-05	1.19476	0.155751	0.722124	0.521463	eqtl	cis-eqtl	muscle	muscle_liver_ggp50k
17:32557646	17	32557646	32557646	ENSSSCG00000037324	17	32594234	32604504	7.51094	6.10056e-10	3.5472e-05	1.06635	0.141973	0.714795	0.510932	eqtl	cis-eqtl	muscle	muscle_liver_ggp50k
17:32038345	17	32038345	32038345	ENSSSCG00000037324	17	32594234	32604504	7.45868	7.41539e-10	4.02427e-05	0.706405	0.0947092	0.71235	0.507443	eqtl	cis-eqtl	muscle	muscle_liver_ggp50k
17:32434707	17	32434707	32434707	ENSSSCG00000037324	17	32594234	32604504	7.42569	8.38795e-10	4.26757e-05	0.824073	0.110976	0.710793	0.505227	eqtl	cis-eqtl	muscle	muscle_liver_ggp50k
6:4808757	6	4808757	4808757	ENSSSCG00000034385	6	4437798	4443805	7.30361	1.32378e-09	6.33888e-05	1.50659	0.206281	0.704939	0.496938	eqtl	cis-eqtl	muscle	muscle_liver_ggp50k
8:113954534	8	113954534	113954534	ENSSSCG00000009144	8	113363049	113384783	7.14782	2.3704e-09	0.0001072	0.777811	0.108818	0.697252	0.486161	eqtl	cis-eqtl	muscle	muscle_liver_ggp50k
2:14916046	2	14916046	14916046	ENSSSCG00000013236	2	15247539	15270104	7.09433	2.8953e-09	0.000124046	1.0907	0.153742	0.694557	0.482409	eqtl	cis-eqtl	muscle	muscle_liver_ggp50k
4:1213401	4	1213401	1213401	ENSSSCG00000040535	4	1337163	1345377	7.02466	3.75711e-09	0.000152921	1.09448	0.155806	0.691001	0.477483	eqtl	cis-eqtl	muscle	muscle_liver_ggp50k
17:32555913	17	32555913	32555913	ENSSSCG00000037324	17	32594234	32604504	6.96142	4.75948e-09	0.000184495	0.926843	0.13314	0.68773	0.472972	eqtl	cis-eqtl	muscle	muscle_liver_ggp50k
4:1454443	4	1454443	1454443	ENSSSCG00000040535	4	1337163	1345377	6.94356	5.08828e-09	0.000188275	1.38723	0.199786	0.686798	0.471691	eqtl	cis-eqtl	muscle	muscle_liver_ggp50k
5:67129951	5	67129951	67129951	ENSSSCG00000000738	5	67239200	67246124	6.90155	5.9536e-09	0.000210715	0.825352	0.119589	0.684593	0.468668	eqtl	cis-eqtl	muscle	muscle_liver_ggp50k
8:113959129	8	113959129	113959129	ENSSSCG00000009144	8	113363049	113384783	6.86562	6.80958e-09	0.000230969	0.783851	0.114171	0.682692	0.466069	eqtl	cis-eqtl	muscle	muscle_liver_ggp50k
18:42066367	18	42066367	42066367	ENSSSCG00000016674	18	42096353	42227698	-6.83559	7.61846e-09	0.000241256	-0.965169	0.141198	-0.681093	0.463888	eqtl	cis-eqtl	muscle	muscle_liver_ggp50k
17:32846932	17	32846932	32846932	ENSSSCG00000037324	17	32594234	32604504	6.83254	7.70561e-09	0.000241256	0.825347	0.120797	0.680931	0.463667	eqtl	cis-eqtl	muscle	muscle_liver_ggp50k
2:14918131	2	14918131	14918131	ENSSSCG00000013236	2	15247539	15270104	6.79409	8.89656e-09	0.000268227	1.13606	0.167214	0.678867	0.460861	eqtl	cis-eqtl	muscle	muscle_liver_ggp50k
16:18353412	16	18353412	18353412	ENSSSCG00000032650	16	18758962	18779419	6.77516	9.54856e-09	0.000268565	1.35883	0.200561	0.677845	0.459474	eqtl	cis-eqtl	muscle	muscle_liver_ggp50k
5:67129527	5	67129527	67129527	ENSSSCG00000000738	5	67239200	67246124	6.77362	9.60357e-09	0.000268565	0.933007	0.137741	0.677762	0.459362	eqtl	cis-eqtl	muscle	muscle_liver_ggp50k
6:4492670	6	4492670	4492670	ENSSSCG00000034385	6	4437798	4443805	6.76483	9.92412e-09	0.000268565	1.59412	0.235648	0.677286	0.458717	eqtl	cis-eqtl	muscle	muscle_liver_ggp50k
10:10090585	10	10090585	10090585	ENSSSCG00000010829	10	10190880	10216175	6.75677	1.02274e-08	0.000268565	0.937785	0.138792	0.676849	0.458125	eqtl	cis-eqtl	muscle	muscle_liver_ggp50k
4:1255492	4	1255492	1255492	ENSSSCG00000040535	4	1337163	1345377	6.68656	1.32943e-08	0.000338189	0.938889	0.140414	0.67301	0.452943	eqtl	cis-eqtl	muscle	muscle_liver_ggp50k
17:32851853	17	32851853	32851853	ENSSSCG00000037324	17	32594234	32604504	6.66085	1.46331e-08	0.000352695	0.885748	0.132978	0.671592	0.451035	eqtl	cis-eqtl	muscle	muscle_liver_ggp50k
4:41378542	4	41378542	41378542	ENSSSCG00000006090	4	40376175	40409059	-6.65152	1.51519e-08	0.000352695	-0.864678	0.129997	-0.671075	0.450341	eqtl	cis-eqtl	muscle	muscle_liver_ggp50k
1:161878386	1	161878386	161878386	ENSSSCG00000004911	1	161791175	161864582	6.6513	1.51643e-08	0.000352695	1.09649	0.164853	0.671062	0.450325	eqtl	cis-eqtl	muscle	muscle_liver_ggp50k
3:41453151	3	41453151	41453151	ENSSSCG00000034607	3	42116531	42135817	6.62217	1.69058e-08	0.000376562	1.31981	0.199302	0.669442	0.448153	eqtl	cis-eqtl	muscle	muscle_liver_ggp50k
2:142952127	2	142952127	142952127	ENSSSCG00000036961	2	142882725	142885486	6.61887	1.71157e-08	0.000376562	1.39208	0.21032	0.669258	0.447906	eqtl	cis-eqtl	muscle	muscle_liver_ggp50k
12:40021784	12	40021784	40021784	ENSSSCG00000034371	12	39376252	39378452	6.59815	1.84909e-08	0.000394855	1.56274	0.236845	0.668099	0.446356	eqtl	cis-eqtl	muscle	muscle_liver_ggp50k
10:10104657	10	10104657	10104657	ENSSSCG00000010829	10	10190880	10216175	-6.58106	1.97087e-08	0.000394855	-0.991504	0.15066	-0.667139	0.445074	eqtl	cis-eqtl	muscle	muscle_liver_ggp50k
17:31801439	17	31801439	31801439	ENSSSCG00000037324	17	32594234	32604504	6.58019	1.97724e-08	0.000394855	0.785454	0.119366	0.66709	0.445009	eqtl	cis-eqtl	muscle	muscle_liver_ggp50k
17:32394592	17	32394592	32394592	ENSSSCG00000037324	17	32594234	32604504	6.57864	1.98873e-08	0.000394855	0.89057	0.135373	0.667003	0.444893	eqtl	cis-eqtl	muscle	muscle_liver_ggp50k
16:18334323	16	18334323	18334323	ENSSSCG00000032650	16	18758962	18779419	6.53932	2.30279e-08	0.000446323	1.20601	0.184424	0.664781	0.441934	eqtl	cis-eqtl	muscle	muscle_liver_ggp50k
17:32032234	17	32032234	32032234	ENSSSCG00000037324	17	32594234	32604504	6.49955	2.67081e-08	0.000493078	0.890844	0.137063	0.662516	0.438927	eqtl	cis-eqtl	muscle	muscle_liver_ggp50k
16:19477374	16	19477374	19477374	ENSSSCG00000032650	16	18758962	18779419	6.49518	2.71461e-08	0.000493078	1.26509	0.194773	0.662266	0.438596	eqtl	cis-eqtl	muscle	muscle_liver_ggp50k
10:10190916	10	10190916	10190916	ENSSSCG00000010829	10	10190880	10216175	6.49156	2.75154e-08	0.000493078	0.884069	0.136187	0.662058	0.438321	eqtl	cis-eqtl	muscle	muscle_liver_ggp50k
17:31896806	17	31896806	31896806	ENSSSCG00000037324	17	32594234	32604504	6.48819	2.7863e-08	0.000493078	0.772053	0.118994	0.661865	0.438065	eqtl	cis-eqtl	muscle	muscle_liver_ggp50k
7:9707453	7	9707453	9707453	ENSSSCG00000001053	7	9685259	9708781	6.47764	2.89795e-08	0.000501924	1.02307	0.157939	0.66126	0.437265	eqtl	cis-eqtl	muscle	muscle_liver_ggp50k
3:24201028	3	24201028	24201028	ENSSSCG00000026686	3	24176242	24204502	-6.46867	2.99645e-08	0.000508172	-0.7904	0.122189	-0.660744	0.436583	eqtl	cis-eqtl	muscle	muscle_liver_ggp50k
4:40412408	4	40412408	40412408	ENSSSCG00000006090	4	40376175	40409059	-6.46035	3.09082e-08	0.000513479	-1.06827	0.165358	-0.660265	0.435949	eqtl	cis-eqtl	muscle	muscle_liver_ggp50k
10:10216156	10	10216156	10216156	ENSSSCG00000010829	10	10190880	10216175	6.40518	3.79564e-08	0.000617959	0.87312	0.136315	0.657066	0.431736	eqtl	cis-eqtl	muscle	muscle_liver_ggp50k
17:32850255	17	32850255	32850255	ENSSSCG00000037324	17	32594234	32604504	6.35739	4.53416e-08	0.000723722	0.854722	0.134445	0.654267	0.428066	eqtl	cis-eqtl	muscle	muscle_liver_ggp50k
17:32038068	17	32038068	32038068	ENSSSCG00000037324	17	32594234	32604504	6.33613	4.90722e-08	0.000768205	0.713562	0.112618	0.653013	0.426426	eqtl	cis-eqtl	muscle	muscle_liver_ggp50k
18:48536376	18	48536376	48536376	ENSSSCG00000028523	18	48522997	48538788	-6.32901	5.03884e-08	0.000773926	-1.21062	0.191281	-0.652592	0.425876	eqtl	cis-eqtl	muscle	muscle_liver_ggp50k
14:115255587	14	115255587	115255587	ENSSSCG00000030271	14	115217879	115251467	6.3212	5.18731e-08	0.000781976	0.927349	0.146705	0.652129	0.425272	eqtl	cis-eqtl	muscle	muscle_liver_ggp50k
18:42215422	18	42215422	42215422	ENSSSCG00000016674	18	42096353	42227698	-6.30837	5.44063e-08	0.000800407	-0.900814	0.142797	-0.651367	0.42428	eqtl	cis-eqtl	muscle	muscle_liver_ggp50k
18:48536303	18	48536303	48536303	ENSSSCG00000028523	18	48522997	48538788	-6.30514	5.50623e-08	0.000800407	-1.27639	0.202436	-0.651176	0.42403	eqtl	cis-eqtl	muscle	muscle_liver_ggp50k
13:151159059	13	151159059	151159059	ENSSSCG00000027275	13	151153261	151298330	6.22621	7.38168e-08	0.0010542	0.905727	0.14547	0.646443	0.417888	eqtl	cis-eqtl	muscle	muscle_liver_ggp50k
5:63787481	5	63787481	63787481	ENSSSCG00000026812	5	63745476	63751469	-6.1958	8.26316e-08	0.00115975	-1.00065	0.161504	-0.644599	0.415508	eqtl	cis-eqtl	muscle	muscle_liver_ggp50k
8:113956707	8	113956707	113956707	ENSSSCG00000009144	8	113363049	113384783	6.18575	8.57688e-08	0.00118337	0.779328	0.125988	0.643987	0.41472	eqtl	cis-eqtl	muscle	muscle_liver_ggp50k
16:19548663	16	19548663	19548663	ENSSSCG00000032650	16	18758962	18779419	6.17692	8.8624e-08	0.00120239	1.30846	0.21183	0.643449	0.414026	eqtl	cis-eqtl	muscle	muscle_liver_ggp50k
9:74943319	9	74943319	74943319	ENSSSCG00000029515	9	74991277	75017942	-6.15076	9.76446e-08	0.00130306	-0.818646	0.133097	-0.641848	0.411969	eqtl	cis-eqtl	muscle	muscle_liver_ggp50k
18:48536683	18	48536683	48536683	ENSSSCG00000028523	18	48522997	48538788	-6.10997	1.13567e-07	0.00147487	-0.985114	0.16123	-0.639335	0.408749	eqtl	cis-eqtl	muscle	muscle_liver_ggp50k
12:61330806	12	61330806	61330806	ENSSSCG00000037557	12	60633170	60651681	-6.10691	1.1486e-07	0.00147487	-1.14306	0.187175	-0.639146	0.408507	eqtl	cis-eqtl	muscle	muscle_liver_ggp50k
4:40410709	4	40410709	40410709	ENSSSCG00000006090	4	40376175	40409059	-6.10435	1.15955e-07	0.00147487	-1.13792	0.186411	-0.638987	0.408304	eqtl	cis-eqtl	muscle	muscle_liver_ggp50k
6:44060556	6	44060556	44060556	ENSSSCG00000023267	6	44597713	44607490	-6.08198	1.25964e-07	0.00156621	-1.1981	0.196993	-0.637598	0.406531	eqtl	cis-eqtl	muscle	muscle_liver_ggp50k
8:113959048	8	113959048	113959048	ENSSSCG00000009144	8	113363049	113384783	6.0798	1.26984e-07	0.00156621	0.725116	0.119267	0.637462	0.406358	eqtl	cis-eqtl	muscle	muscle_liver_ggp50k
2:6896048	2	6896048	6896048	ENSSSCG00000034387	2	7157963	7167329	6.07243	1.30493e-07	0.00157028	1.06594	0.175538	0.637003	0.405773	eqtl	cis-eqtl	muscle	muscle_liver_ggp50k
3:24196942	3	24196942	24196942	ENSSSCG00000026686	3	24176242	24204502	-6.07102	1.31172e-07	0.00157028	-0.785514	0.129387	-0.636916	0.405661	eqtl	cis-eqtl	muscle	muscle_liver_ggp50k
9:60807319	9	60807319	60807319	ENSSSCG00000028123	9	60785915	60806110	-6.05162	1.4093e-07	0.00166264	-1.52303	0.251673	-0.635703	0.404119	eqtl	cis-eqtl	muscle	muscle_liver_ggp50k
4:1454452	4	1454452	1454452	ENSSSCG00000040535	4	1337163	1345377	6.03539	1.49642e-07	0.0017402	0.942657	0.156188	0.634686	0.402826	eqtl	cis-eqtl	muscle	muscle_liver_ggp50k
7:9739469	7	9739469	9739469	ENSSSCG00000001053	7	9685259	9708781	-6.02868	1.53396e-07	0.00175873	-0.969954	0.16089	-0.634264	0.402291	eqtl	cis-eqtl	muscle	muscle_liver_ggp50k
4:347525	4	347525	347525	ENSSSCG00000040535	4	1337163	1345377	6.01465	1.61559e-07	0.0018266	0.772166	0.128381	0.633381	0.401171	eqtl	cis-eqtl	muscle	muscle_liver_ggp50k
18:48537327	18	48537327	48537327	ENSSSCG00000028523	18	48522997	48538788	-6.00723	1.66046e-07	0.00185161	-1.23742	0.205988	-0.632912	0.400578	eqtl	cis-eqtl	muscle	muscle_liver_ggp50k
12:2077542	12	2077542	2077542	ENSSSCG00000017140	12	1691821	1698305	5.99755	1.72085e-07	0.00188377	0.734371	0.122445	0.632301	0.399804	eqtl	cis-eqtl	muscle	muscle_liver_ggp50k
18:42215422	18	42215422	42215422	ENSSSCG00000016676	18	42209402	42218174	-5.99298	1.75018e-07	0.00188377	-0.910737	0.151967	-0.632011	0.399438	eqtl	cis-eqtl	muscle	muscle_liver_ggp50k
17:32560863	17	32560863	32560863	ENSSSCG00000035995	17	32455459	32474786	5.99166	1.75872e-07	0.00188377	0.967603	0.161492	0.631927	0.399332	eqtl	cis-eqtl	muscle	muscle_liver_ggp50k
4:97463467	4	97463467	97463467	ENSSSCG00000027091	4	97439993	97448493	-5.97187	1.89198e-07	0.00200018	-0.803385	0.134528	-0.630671	0.397746	eqtl	cis-eqtl	muscle	muscle_liver_ggp50k
18:42066367	18	42066367	42066367	ENSSSCG00000016676	18	42209402	42218174	-5.95935	1.98139e-07	0.0020675	-0.930058	0.156067	-0.629874	0.396741	eqtl	cis-eqtl	muscle	muscle_liver_ggp50k
3:131309269	3	131309269	131309269	ENSSSCG00000024665	3	131307204	131358001	5.95594	2.00645e-07	0.0020675	1.00259	0.168334	0.629657	0.396467	eqtl	cis-eqtl	muscle	muscle_liver_ggp50k
17:32561285	17	32561285	32561285	ENSSSCG00000037324	17	32594234	32604504	5.90734	2.40005e-07	0.00244216	0.826168	0.139855	0.62654	0.392553	eqtl	cis-eqtl	muscle	muscle_liver_ggp50k
9:8399512	9	8399512	8399512	ENSSSCG00000014830	9	8278309	8281153	-5.89934	2.47181e-07	0.00247396	-0.813509	0.137898	-0.626025	0.391907	eqtl	cis-eqtl	muscle	muscle_liver_ggp50k
3:41453151	3	41453151	41453151	ENSSSCG00000008072	3	42165553	42192813	5.89712	2.49207e-07	0.00247396	1.26383	0.214313	0.625881	0.391728	eqtl	cis-eqtl	muscle	muscle_liver_ggp50k
9:74277038	9	74277038	74277038	ENSSSCG00000029515	9	74991277	75017942	5.89107	2.54817e-07	0.00249916	0.783363	0.132975	0.625491	0.391239	eqtl	cis-eqtl	muscle	muscle_liver_ggp50k
2:7141665	2	7141665	7141665	ENSSSCG00000034387	2	7157963	7167329	5.87778	2.67591e-07	0.00259321	0.914739	0.155626	0.624631	0.390164	eqtl	cis-eqtl	muscle	muscle_liver_ggp50k
8:113958434	8	113958434	113958434	ENSSSCG00000009144	8	113363049	113384783	5.86409	2.81413e-07	0.00269506	0.747152	0.127411	0.623742	0.389055	eqtl	cis-eqtl	muscle	muscle_liver_ggp50k
3:16643969	3	16643969	16643969	ENSSSCG00000030798	3	17314332	17326637	5.85869	2.87058e-07	0.00271717	1.07611	0.183677	0.623391	0.388617	eqtl	cis-eqtl	muscle	muscle_liver_ggp50k
12:39341707	12	39341707	39341707	ENSSSCG00000039569	12	39364818	39367023	5.8472	2.99446e-07	0.00280184	1.5562	0.266144	0.622643	0.387684	eqtl	cis-eqtl	muscle	muscle_liver_ggp50k
3:41453151	3	41453151	41453151	ENSSSCG00000008073	3	42142658	42154583	5.84205	3.05179e-07	0.00282304	1.26428	0.216411	0.622306	0.387265	eqtl	cis-eqtl	muscle	muscle_liver_ggp50k
9:8405073	9	8405073	8405073	ENSSSCG00000014830	9	8278309	8281153	-5.8351	3.13072e-07	0.00284501	-0.786227	0.134741	-0.621853	0.386701	eqtl	cis-eqtl	muscle	muscle_liver_ggp50k
16:19547990	16	19547990	19547990	ENSSSCG00000032650	16	18758962	18779419	5.83382	3.14544e-07	0.00284501	1.15858	0.198598	0.621769	0.386597	eqtl	cis-eqtl	muscle	muscle_liver_ggp50k
5:66911114	5	66911114	66911114	ENSSSCG00000000738	5	67239200	67246124	5.82885	3.20347e-07	0.00286565	0.85385	0.146487	0.621444	0.386192	eqtl	cis-eqtl	muscle	muscle_liver_ggp50k
9:8397232	9	8397232	8397232	ENSSSCG00000014830	9	8278309	8281153	-5.81974	3.31246e-07	0.00288865	-0.823864	0.141564	-0.620847	0.385451	eqtl	cis-eqtl	muscle	muscle_liver_ggp50k
5:67130045	5	67130045	67130045	ENSSSCG00000000738	5	67239200	67246124	5.81806	3.333e-07	0.00288865	0.731473	0.125725	0.620737	0.385314	eqtl	cis-eqtl	muscle	muscle_liver_ggp50k
4:907296	4	907296	907296	ENSSSCG00000040535	4	1337163	1345377	5.81784	3.33563e-07	0.00288865	0.955617	0.164256	0.620723	0.385297	eqtl	cis-eqtl	muscle	muscle_liver_ggp50k
7:9666270	7	9666270	9666270	ENSSSCG00000001053	7	9685259	9708781	5.78629	3.74534e-07	0.00320931	0.99647	0.172212	0.618647	0.382724	eqtl	cis-eqtl	muscle	muscle_liver_ggp50k
18:48536721	18	48536721	48536721	ENSSSCG00000028523	18	48522997	48538788	-5.77937	3.84157e-07	0.00325749	-1.04164	0.180234	-0.61819	0.382159	eqtl	cis-eqtl	muscle	muscle_liver_ggp50k
5:66911107	5	66911107	66911107	ENSSSCG00000000738	5	67239200	67246124	5.76638	4.02913e-07	0.00335175	0.962396	0.166898	0.61733	0.381097	eqtl	cis-eqtl	muscle	muscle_liver_ggp50k
5:67129762	5	67129762	67129762	ENSSSCG00000000738	5	67239200	67246124	5.76598	4.03509e-07	0.00335175	0.793439	0.137607	0.617304	0.381064	eqtl	cis-eqtl	muscle	muscle_liver_ggp50k
16:19548610	16	19548610	19548610	ENSSSCG00000032650	16	18758962	18779419	5.74738	4.31969e-07	0.00353947	1.31948	0.229579	0.61607	0.379542	eqtl	cis-eqtl	muscle	muscle_liver_ggp50k
3:41453151	3	41453151	41453151	ENSSSCG00000033792	3	41140559	41160077	5.7456	4.34804e-07	0.00353947	1.26915	0.220891	0.615951	0.379395	eqtl	cis-eqtl	muscle	muscle_liver_ggp50k
7:19293300	7	19293300	19293300	ENSSSCG00000001088	7	19272032	19272388	5.72629	4.66671e-07	0.00376127	0.973479	0.170002	0.614664	0.377812	eqtl	cis-eqtl	muscle	muscle_liver_ggp50k
2:14916265	2	14916265	14916265	ENSSSCG00000013236	2	15247539	15270104	5.71954	4.78363e-07	0.00379629	0.992917	0.173601	0.614212	0.377257	eqtl	cis-eqtl	muscle	muscle_liver_ggp50k
12:26366532	12	26366532	26366532	ENSSSCG00000039259	12	26535203	26562769	-5.71841	4.80343e-07	0.00379629	-0.72838	0.127375	-0.614137	0.377164	eqtl	cis-eqtl	muscle	muscle_liver_ggp50k
4:803343	4	803343	803343	ENSSSCG00000040535	4	1337163	1345377	5.6923	5.285e-07	0.00413672	0.753233	0.132325	0.612386	0.375017	eqtl	cis-eqtl	muscle	muscle_liver_ggp50k
17:31799959	17	31799959	31799959	ENSSSCG00000037324	17	32594234	32604504	5.67809	5.56694e-07	0.00431591	0.817421	0.14396	0.611429	0.373846	eqtl	cis-eqtl	muscle	muscle_liver_ggp50k
17:32434420	17	32434420	32434420	ENSSSCG00000037324	17	32594234	32604504	5.65681	6.01733e-07	0.00461053	0.795377	0.140605	0.609991	0.372089	eqtl	cis-eqtl	muscle	muscle_liver_ggp50k
17:32013680	17	32013680	32013680	ENSSSCG00000037324	17	32594234	32604504	5.65486	6.06024e-07	0.00461053	0.754567	0.133437	0.609859	0.371928	eqtl	cis-eqtl	muscle	muscle_liver_ggp50k
4:932956	4	932956	932956	ENSSSCG00000005880	4	45995	61545	5.64426	6.29956e-07	0.00474822	1.05442	0.186814	0.60914	0.371052	eqtl	cis-eqtl	muscle	muscle_liver_ggp50k
6:44060556	6	44060556	44060556	ENSSSCG00000032438	6	44899336	44904459	5.63828	6.43868e-07	0.00480856	1.19	0.211057	0.608734	0.370557	eqtl	cis-eqtl	muscle	muscle_liver_ggp50k
3:41453151	3	41453151	41453151	ENSSSCG00000028549	3	42203121	42243547	5.62538	6.74905e-07	0.00496207	1.21369	0.215753	0.607857	0.36949	eqtl	cis-eqtl	muscle	muscle_liver_ggp50k
6:44597584	6	44597584	44597584	ENSSSCG00000002927	6	45346637	45351991	-5.62469	6.76615e-07	0.00496207	-0.835593	0.148558	-0.607809	0.369432	eqtl	cis-eqtl	muscle	muscle_liver_ggp50k
4:1231918	4	1231918	1231918	ENSSSCG00000040535	4	1337163	1345377	5.62012	6.87985e-07	0.00500041	0.969592	0.172522	0.607498	0.369054	eqtl	cis-eqtl	muscle	muscle_liver_ggp50k
4:618572	4	618572	618572	ENSSSCG00000040535	4	1337163	1345377	5.57032	8.2494e-07	0.00594236	0.791798	0.142146	0.604085	0.364918	eqtl	cis-eqtl	muscle	muscle_liver_ggp50k
9:11164545	9	11164545	11164545	ENSSSCG00000014882	9	12121825	12278120	5.56792	8.32184e-07	0.00594236	1.39965	0.251377	0.603919	0.364719	eqtl	cis-eqtl	muscle	muscle_liver_ggp50k
12:1240375	12	1240375	1240375	ENSSSCG00000040385	12	957127	960823	5.55896	8.59778e-07	0.00608602	1.01769	0.183071	0.603301	0.363973	eqtl	cis-eqtl	muscle	muscle_liver_ggp50k
5:9695931	5	9695931	9695931	ENSSSCG00000000114	5	9808450	9889930	5.54355	9.09359e-07	0.00628035	1.01032	0.182252	0.602236	0.362689	eqtl	cis-eqtl	muscle	muscle_liver_ggp50k
4:985161	4	985161	985161	ENSSSCG00000040535	4	1337163	1345377	5.54332	9.10108e-07	0.00628035	0.818899	0.147727	0.602221	0.36267	eqtl	cis-eqtl	muscle	muscle_liver_ggp50k
9:8646225	9	8646225	8646225	ENSSSCG00000014830	9	8278309	8281153	-5.54324	9.10377e-07	0.00628035	-0.745741	0.134532	-0.602215	0.362663	eqtl	cis-eqtl	muscle	muscle_liver_ggp50k
11:65356021	11	65356021	65356021	ENSSSCG00000009498	11	64861082	64997011	-5.53406	9.41306e-07	0.00643915	-0.612209	0.110626	-0.601578	0.361897	eqtl	cis-eqtl	muscle	muscle_liver_ggp50k
3:41453151	3	41453151	41453151	ENSSSCG00000008066	3	41890982	41918715	5.53051	9.53523e-07	0.00646837	1.26865	0.22939	0.601332	0.361601	eqtl	cis-eqtl	muscle	muscle_liver_ggp50k
8:113363148	8	113363148	113363148	ENSSSCG00000009135	8	112339892	112376316	-5.52122	9.86289e-07	0.00663534	-0.751991	0.1362	-0.600687	0.360825	eqtl	cis-eqtl	muscle	muscle_liver_ggp50k
18:48536777	18	48536777	48536777	ENSSSCG00000028523	18	48522997	48538788	-5.5098	1.02805e-06	0.00685963	-1.02761	0.186506	-0.599892	0.359871	eqtl	cis-eqtl	muscle	muscle_liver_ggp50k
13:197997838	13	197997838	197997838	ENSSSCG00000012049	13	198051284	198059296	5.49344	1.09102e-06	0.00710732	1.68742	0.307169	0.59875	0.358501	eqtl	cis-eqtl	muscle	muscle_liver_ggp50k
4:97649993	4	97649993	97649993	ENSSSCG00000027091	4	97439993	97448493	-5.49287	1.09326e-06	0.00710732	-0.836636	0.152313	-0.59871	0.358454	eqtl	cis-eqtl	muscle	muscle_liver_ggp50k
5:22313044	5	22313044	22313044	ENSSSCG00000000436	5	22854137	22867037	-5.49227	1.09565e-06	0.00710732	-1.10393	0.200996	-0.598668	0.358403	eqtl	cis-eqtl	muscle	muscle_liver_ggp50k
12:51940849	12	51940849	51940849	ENSSSCG00000017928	12	52418484	52421955	5.49115	1.1001e-06	0.00710732	1.0889	0.198301	0.59859	0.35831	eqtl	cis-eqtl	muscle	muscle_liver_ggp50k
2:8444246	2	8444246	8444246	ENSSSCG00000013050	2	8155321	8215706	5.48735	1.1154e-06	0.00714942	1.43555	0.261611	0.598324	0.357991	eqtl	cis-eqtl	muscle	muscle_liver_ggp50k
4:97272334	4	97272334	97272334	ENSSSCG00000027091	4	97439993	97448493	-5.48388	1.12952e-06	0.00718338	-0.900076	0.164131	-0.598081	0.357701	eqtl	cis-eqtl	muscle	muscle_liver_ggp50k
18:48535378	18	48535378	48535378	ENSSSCG00000028523	18	48522997	48538788	-5.4798	1.14637e-06	0.00723403	-1.13408	0.206956	-0.597795	0.357359	eqtl	cis-eqtl	muscle	muscle_liver_ggp50k
13:34091217	13	34091217	34091217	ENSSSCG00000023033	13	34075801	34085210	-5.47251	1.17712e-06	0.00735978	-0.970468	0.177335	-0.597283	0.356747	eqtl	cis-eqtl	muscle	muscle_liver_ggp50k
16:19569900	16	19569900	19569900	ENSSSCG00000032650	16	18758962	18779419	5.47081	1.18438e-06	0.00735978	1.05878	0.193532	0.597164	0.356605	eqtl	cis-eqtl	muscle	muscle_liver_ggp50k
10:19122072	10	19122072	19122072	ENSSSCG00000039234	10	19270466	19273515	-5.46782	1.19728e-06	0.00738358	-0.623289	0.113992	-0.596954	0.356354	eqtl	cis-eqtl	muscle	muscle_liver_ggp50k
9:133190811	9	133190811	133190811	ENSSSCG00000015619	9	133351526	133379705	5.46229	1.22156e-06	0.00742692	0.760134	0.13916	0.596565	0.35589	eqtl	cis-eqtl	muscle	muscle_liver_ggp50k
9:8690276	9	8690276	8690276	ENSSSCG00000014830	9	8278309	8281153	-5.45962	1.23344e-06	0.00742692	-1.12526	0.206106	-0.596377	0.355666	eqtl	cis-eqtl	muscle	muscle_liver_ggp50k
5:67129695	5	67129695	67129695	ENSSSCG00000000738	5	67239200	67246124	5.45833	1.23921e-06	0.00742692	0.746605	0.136783	0.596287	0.355558	eqtl	cis-eqtl	muscle	muscle_liver_ggp50k
12:39056439	12	39056439	39056439	ENSSSCG00000034371	12	39376252	39378452	5.45798	1.2408e-06	0.00742692	1.98394	0.363494	0.596262	0.355528	eqtl	cis-eqtl	muscle	muscle_liver_ggp50k
12:51940849	12	51940849	51940849	ENSSSCG00000017917	12	52016299	52066861	5.4545	1.25652e-06	0.00746612	1.09373	0.200519	0.596017	0.355236	eqtl	cis-eqtl	muscle	muscle_liver_ggp50k
3:41453151	3	41453151	41453151	ENSSSCG00000034266	3	40637436	40694818	5.44457	1.30259e-06	0.00768374	1.17194	0.215249	0.595316	0.354402	eqtl	cis-eqtl	muscle	muscle_liver_ggp50k
16:19548766	16	19548766	19548766	ENSSSCG00000032650	16	18758962	18779419	5.43431	1.35191e-06	0.00791729	1.25851	0.231586	0.594592	0.353539	eqtl	cis-eqtl	muscle	muscle_liver_ggp50k
4:608227	4	608227	608227	ENSSSCG00000005880	4	45995	61545	5.42497	1.39841e-06	0.00813112	0.966975	0.178245	0.59393	0.352753	eqtl	cis-eqtl	muscle	muscle_liver_ggp50k
9:8382531	9	8382531	8382531	ENSSSCG00000014830	9	8278309	8281153	-5.40284	1.51498e-06	0.00874647	-0.824524	0.152609	-0.592359	0.350889	eqtl	cis-eqtl	muscle	muscle_liver_ggp50k
4:1687489	4	1687489	1687489	ENSSSCG00000040535	4	1337163	1345377	5.39808	1.5413e-06	0.00878146	1.08491	0.200981	0.59202	0.350487	eqtl	cis-eqtl	muscle	muscle_liver_ggp50k
12:2405166	12	2405166	2405166	ENSSSCG00000017140	12	1691821	1698305	5.39784	1.54262e-06	0.00878146	0.755065	0.139883	0.592003	0.350467	eqtl	cis-eqtl	muscle	muscle_liver_ggp50k
12:51940849	12	51940849	51940849	ENSSSCG00000017912	12	52073896	52087809	5.39487	1.55926e-06	0.00881458	1.10344	0.204535	0.591791	0.350217	eqtl	cis-eqtl	muscle	muscle_liver_ggp50k
12:996067	12	996067	996067	ENSSSCG00000040385	12	957127	960823	5.38481	1.61704e-06	0.00907813	1.12119	0.208213	0.591073	0.349368	eqtl	cis-eqtl	muscle	muscle_liver_ggp50k
2:8444246	2	8444246	8444246	ENSSSCG00000022866	2	8937776	8981985	5.37536	1.67317e-06	0.00932891	1.4113	0.262551	0.590398	0.34857	eqtl	cis-eqtl	muscle	muscle_liver_ggp50k
16:19550741	16	19550741	19550741	ENSSSCG00000032650	16	18758962	18779419	5.3732	1.68627e-06	0.00933799	1.0393	0.193423	0.590244	0.348387	eqtl	cis-eqtl	muscle	muscle_liver_ggp50k
12:26692183	12	26692183	26692183	ENSSSCG00000034653	12	26155512	26161298	-5.36839	1.71586e-06	0.0094223	-0.899294	0.167517	-0.589898	0.34798	eqtl	cis-eqtl	muscle	muscle_liver_ggp50k
1:162209429	1	162209429	162209429	ENSSSCG00000034704	1	161877574	161985172	5.36697	1.72464e-06	0.0094223	0.962067	0.179257	0.589797	0.347861	eqtl	cis-eqtl	muscle	muscle_liver_ggp50k
8:9225718	8	9225718	9225718	ENSSSCG00000022358	8	8774795	9125237	5.36134	1.7601e-06	0.00955194	0.827386	0.154325	0.589393	0.347384	eqtl	cis-eqtl	muscle	muscle_liver_ggp50k
12:26741202	12	26741202	26741202	ENSSSCG00000039259	12	26535203	26562769	5.35548	1.79768e-06	0.00969125	0.793953	0.148251	0.588973	0.346889	eqtl	cis-eqtl	muscle	muscle_liver_ggp50k
7:53750767	7	53750767	53750767	ENSSSCG00000022451	7	52887495	52904149	-5.34493	1.86747e-06	0.0100013	-1.69252	0.316659	-0.588214	0.345995	eqtl	cis-eqtl	muscle	muscle_liver_ggp50k
4:1200459	4	1200459	1200459	ENSSSCG00000040535	4	1337163	1345377	5.34097	1.89433e-06	0.0100686	1.00908	0.188931	0.587929	0.34566	eqtl	cis-eqtl	muscle	muscle_liver_ggp50k
12:26336984	12	26336984	26336984	ENSSSCG00000039259	12	26535203	26562769	-5.33944	1.90479e-06	0.0100686	-0.809957	0.151693	-0.587819	0.345531	eqtl	cis-eqtl	muscle	muscle_liver_ggp50k
4:90786581	4	90786581	90786581	ENSSSCG00000033585	4	90720696	90721946	-5.32992	1.97128e-06	0.0103529	-0.816614	0.153213	-0.587132	0.344724	eqtl	cis-eqtl	muscle	muscle_liver_ggp50k
4:40409655	4	40409655	40409655	ENSSSCG00000006090	4	40376175	40409059	-5.32585	2.00041e-06	0.0104385	-1.0195	0.191424	-0.586838	0.344379	eqtl	cis-eqtl	muscle	muscle_liver_ggp50k
8:9225371	8	9225371	9225371	ENSSSCG00000022358	8	8774795	9125237	5.31515	2.07905e-06	0.010678	0.788625	0.148373	0.586064	0.343472	eqtl	cis-eqtl	muscle	muscle_liver_ggp50k
4:593498	4	593498	593498	ENSSSCG00000005880	4	45995	61545	5.31483	2.08143e-06	0.010678	0.91745	0.172621	0.586041	0.343445	eqtl	cis-eqtl	muscle	muscle_liver_ggp50k
7:9741176	7	9741176	9741176	ENSSSCG00000001053	7	9685259	9708781	-5.31364	2.09042e-06	0.010678	-0.878029	0.165241	-0.585955	0.343343	eqtl	cis-eqtl	muscle	muscle_liver_ggp50k
3:41456235	3	41456235	41456235	ENSSSCG00000008066	3	41890982	41918715	5.31019	2.11651e-06	0.010678	1.58611	0.298692	0.585705	0.343051	eqtl	cis-eqtl	muscle	muscle_liver_ggp50k
4:78123477	4	78123477	78123477	ENSSSCG00000006267	4	78098999	78162969	5.30945	2.12218e-06	0.010678	0.920842	0.173435	0.585652	0.342988	eqtl	cis-eqtl	muscle	muscle_liver_ggp50k
7:9740032	7	9740032	9740032	ENSSSCG00000001053	7	9685259	9708781	-5.30747	2.13738e-06	0.010678	-0.642235	0.121006	-0.585508	0.34282	eqtl	cis-eqtl	muscle	muscle_liver_ggp50k
4:90900650	4	90900650	90900650	ENSSSCG00000033585	4	90720696	90721946	-5.30737	2.13812e-06	0.010678	-0.95701	0.180317	-0.585501	0.342811	eqtl	cis-eqtl	muscle	muscle_liver_ggp50k
6:49575034	6	49575034	49575034	ENSSSCG00000023228	6	48889801	48938610	5.30353	2.16787e-06	0.0107605	0.909482	0.171486	0.585223	0.342485	eqtl	cis-eqtl	muscle	muscle_liver_ggp50k
8:12629315	8	12629315	12629315	ENSSSCG00000029989	8	12624109	12635334	5.29744	2.21597e-06	0.0109326	0.725385	0.136931	0.58478	0.341968	eqtl	cis-eqtl	muscle	muscle_liver_ggp50k
17:32555449	17	32555449	32555449	ENSSSCG00000037324	17	32594234	32604504	5.28796	2.29285e-06	0.0112438	0.732694	0.138559	0.584091	0.341162	eqtl	cis-eqtl	muscle	muscle_liver_ggp50k
9:11164545	9	11164545	11164545	ENSSSCG00000014875	9	11207835	11246711	5.23525	2.77079e-06	0.0135062	1.34121	0.256188	0.580236	0.336674	eqtl	cis-eqtl	muscle	muscle_liver_ggp50k
12:26364764	12	26364764	26364764	ENSSSCG00000039259	12	26535203	26562769	5.21926	2.9344e-06	0.0142185	0.844467	0.161798	0.579058	0.335308	eqtl	cis-eqtl	muscle	muscle_liver_ggp50k
6:52113509	6	52113509	52113509	ENSSSCG00000003093	6	52137291	52180291	-5.2131	2.9999e-06	0.0144157	-0.715419	0.137235	-0.578603	0.334782	eqtl	cis-eqtl	muscle	muscle_liver_ggp50k
9:8382435	9	8382435	8382435	ENSSSCG00000021822	9	9069192	9173915	5.21211	3.01051e-06	0.0144157	1.92066	0.3685	0.578531	0.334698	eqtl	cis-eqtl	muscle	muscle_liver_ggp50k
18:48535459	18	48535459	48535459	ENSSSCG00000028523	18	48522997	48538788	-5.20753	3.06035e-06	0.0145687	-1.11371	0.213865	-0.578192	0.334306	eqtl	cis-eqtl	muscle	muscle_liver_ggp50k
3:4087737	3	4087737	4087737	ENSSSCG00000007585	3	4082216	4090356	-5.19614	3.18778e-06	0.0150871	-1.30048	0.250279	-0.577349	0.333332	eqtl	cis-eqtl	muscle	muscle_liver_ggp50k
3:8061071	3	8061071	8061071	ENSSSCG00000025698	3	8863695	8871564	-5.19448	3.20681e-06	0.0150894	-1.10596	0.212911	-0.577226	0.33319	eqtl	cis-eqtl	muscle	muscle_liver_ggp50k
5:67129857	5	67129857	67129857	ENSSSCG00000000738	5	67239200	67246124	5.19124	3.24423e-06	0.0151777	0.699489	0.134744	0.576986	0.332913	eqtl	cis-eqtl	muscle	muscle_liver_ggp50k
6:93743160	6	93743160	93743160	ENSSSCG00000039905	6	93741091	93750555	5.1839	3.33051e-06	0.0154923	1.14664	0.221192	0.576442	0.332285	eqtl	cis-eqtl	muscle	muscle_liver_ggp50k
4:1452510	4	1452510	1452510	ENSSSCG00000040535	4	1337163	1345377	5.17709	3.41263e-06	0.0157841	0.739612	0.142862	0.575936	0.331702	eqtl	cis-eqtl	muscle	muscle_liver_ggp50k
10:25442896	10	25442896	25442896	ENSSSCG00000028981	10	25707722	25735070	5.1713	3.48407e-06	0.0160235	1.31743	0.254758	0.575505	0.331206	eqtl	cis-eqtl	muscle	muscle_liver_ggp50k
18:48536265	18	48536265	48536265	ENSSSCG00000028523	18	48522997	48538788	-5.16301	3.58891e-06	0.0163887	-1.18183	0.228902	-0.574887	0.330495	eqtl	cis-eqtl	muscle	muscle_liver_ggp50k
9:92317676	9	92317676	92317676	ENSSSCG00000015390	9	93050121	93146467	-5.16186	3.60372e-06	0.0163887	-1.14842	0.222481	-0.574801	0.330397	eqtl	cis-eqtl	muscle	muscle_liver_ggp50k
4:97713311	4	97713311	97713311	ENSSSCG00000027091	4	97439993	97448493	-5.14798	3.78683e-06	0.0171257	-0.769919	0.149557	-0.573766	0.329207	eqtl	cis-eqtl	muscle	muscle_liver_ggp50k
1:166596136	1	166596136	166596136	ENSSSCG00000004966	1	166868087	166906218	5.14431	3.83684e-06	0.0172044	0.982755	0.191037	0.573491	0.328892	eqtl	cis-eqtl	muscle	muscle_liver_ggp50k
9:8400070	9	8400070	8400070	ENSSSCG00000014830	9	8278309	8281153	-5.14361	3.8465e-06	0.0172044	-0.674203	0.131076	-0.573438	0.328831	eqtl	cis-eqtl	muscle	muscle_liver_ggp50k
3:41453151	3	41453151	41453151	ENSSSCG00000021222	3	40616643	40618155	5.12732	4.07677e-06	0.0181347	0.948291	0.184949	0.572217	0.327433	eqtl	cis-eqtl	muscle	muscle_liver_ggp50k
6:44060562	6	44060562	44060562	ENSSSCG00000032438	6	44899336	44904459	5.12359	4.13129e-06	0.0181896	1.10613	0.21589	0.571938	0.327113	eqtl	cis-eqtl	muscle	muscle_liver_ggp50k
5:68001074	5	68001074	68001074	ENSSSCG00000000738	5	67239200	67246124	5.12342	4.1338e-06	0.0181896	1.1162	0.217862	0.571925	0.327098	eqtl	cis-eqtl	muscle	muscle_liver_ggp50k
2:6071847	2	6071847	6071847	ENSSSCG00000027361	2	6526668	6538921	5.11823	4.21099e-06	0.0184296	0.994386	0.194283	0.571535	0.326652	eqtl	cis-eqtl	muscle	muscle_liver_ggp50k
3:32161192	3	32161192	32161192	ENSSSCG00000007899	3	31606214	31783471	5.11666	4.23472e-06	0.0184343	0.594867	0.116261	0.571416	0.326517	eqtl	cis-eqtl	muscle	muscle_liver_ggp50k
3:41456235	3	41456235	41456235	ENSSSCG00000008000	3	41009717	41013020	5.11199	4.30578e-06	0.018644	1.49433	0.292318	0.571065	0.326115	eqtl	cis-eqtl	muscle	muscle_liver_ggp50k
17:4925750	17	4925750	4925750	ENSSSCG00000006984	17	4949642	4988082	5.10822	4.36395e-06	0.0187959	0.891382	0.174499	0.570782	0.325792	eqtl	cis-eqtl	muscle	muscle_liver_ggp50k
12:2459446	12	2459446	2459446	ENSSSCG00000017140	12	1691821	1698305	5.10399	4.43024e-06	0.018981	0.724961	0.142038	0.570463	0.325428	eqtl	cis-eqtl	muscle	muscle_liver_ggp50k
9:11164617	9	11164617	11164617	ENSSSCG00000014871	9	10927342	10942668	5.09586	4.56041e-06	0.0194364	1.29711	0.254541	0.569849	0.324728	eqtl	cis-eqtl	muscle	muscle_liver_ggp50k
18:48536596	18	48536596	48536596	ENSSSCG00000028523	18	48522997	48538788	-5.09346	4.59959e-06	0.0195013	-1.08451	0.212921	-0.569668	0.324521	eqtl	cis-eqtl	muscle	muscle_liver_ggp50k
4:40411173	4	40411173	40411173	ENSSSCG00000006090	4	40376175	40409059	-5.08745	4.69912e-06	0.0197351	-0.887836	0.174515	-0.569213	0.324004	eqtl	cis-eqtl	muscle	muscle_liver_ggp50k
12:61332592	12	61332592	61332592	ENSSSCG00000037557	12	60633170	60651681	-5.0872	4.70324e-06	0.0197351	-0.930208	0.182853	-0.569195	0.323983	eqtl	cis-eqtl	muscle	muscle_liver_ggp50k
4:340081	4	340081	340081	ENSSSCG00000040535	4	1337163	1345377	5.07978	4.82902e-06	0.0199951	0.846857	0.166711	0.568633	0.323344	eqtl	cis-eqtl	muscle	muscle_liver_ggp50k
17:32031227	17	32031227	32031227	ENSSSCG00000037324	17	32594234	32604504	5.07964	4.83149e-06	0.0199951	0.685796	0.135009	0.568622	0.323331	eqtl	cis-eqtl	muscle	muscle_liver_ggp50k
10:25442896	10	25442896	25442896	ENSSSCG00000011171	10	25202388	25209235	5.07921	4.83887e-06	0.0199951	1.21382	0.238979	0.56859	0.323295	eqtl	cis-eqtl	muscle	muscle_liver_ggp50k
17:41470405	17	41470405	41470405	ENSSSCG00000028758	17	41393818	41429551	5.07721	4.87337e-06	0.0200359	0.798779	0.157326	0.568439	0.323122	eqtl	cis-eqtl	muscle	muscle_liver_ggp50k
3:6651618	3	6651618	6651618	ENSSSCG00000031485	3	6527773	6540804	-5.0709	4.98401e-06	0.0203556	-1.1603	0.228815	-0.56796	0.322579	eqtl	cis-eqtl	muscle	muscle_liver_ggp50k
12:1223743	12	1223743	1223743	ENSSSCG00000017131	12	450428	473394	5.06971	5.00509e-06	0.0203556	1.14377	0.225608	0.56787	0.322476	eqtl	cis-eqtl	muscle	muscle_liver_ggp50k
3:131277086	3	131277086	131277086	ENSSSCG00000024665	3	131307204	131358001	5.06853	5.02615e-06	0.0203556	0.908834	0.179309	0.56778	0.322374	eqtl	cis-eqtl	muscle	muscle_liver_ggp50k
3:41456235	3	41456235	41456235	ENSSSCG00000028549	3	42203121	42243547	5.06406	5.10677e-06	0.0205797	1.45431	0.287182	0.56744	0.321989	eqtl	cis-eqtl	muscle	muscle_liver_ggp50k
3:132352759	3	132352759	132352759	ENSSSCG00000024665	3	131307204	131358001	5.05398	5.29307e-06	0.0212254	0.924728	0.18297	0.566674	0.321119	eqtl	cis-eqtl	muscle	muscle_liver_ggp50k
3:131308723	3	131308723	131308723	ENSSSCG00000024665	3	131307204	131358001	5.052	5.3303e-06	0.0212699	0.872716	0.172747	0.566523	0.320949	eqtl	cis-eqtl	muscle	muscle_liver_ggp50k
12:26363632	12	26363632	26363632	ENSSSCG00000039259	12	26535203	26562769	5.04814	5.40398e-06	0.0214588	0.875019	0.173335	0.566229	0.320615	eqtl	cis-eqtl	muscle	muscle_liver_ggp50k
13:65754657	13	65754657	65754657	ENSSSCG00000011553	13	66095817	66123979	5.04543	5.45612e-06	0.0215058	1.34535	0.266648	0.566023	0.320382	eqtl	cis-eqtl	muscle	muscle_liver_ggp50k
10:25442896	10	25442896	25442896	ENSSSCG00000022787	10	24860358	24902093	5.04376	5.48872e-06	0.0215058	1.31181	0.260085	0.565895	0.320237	eqtl	cis-eqtl	muscle	muscle_liver_ggp50k
9:8386552	9	8386552	8386552	ENSSSCG00000014830	9	8278309	8281153	-5.04343	5.49508e-06	0.0215058	-0.868804	0.172264	-0.56587	0.320209	eqtl	cis-eqtl	muscle	muscle_liver_ggp50k
3:41453151	3	41453151	41453151	ENSSSCG00000007968	3	41560915	41570417	5.03877	5.5867e-06	0.0217597	1.16338	0.230885	0.565515	0.319807	eqtl	cis-eqtl	muscle	muscle_liver_ggp50k
17:41467260	17	41467260	41467260	ENSSSCG00000028758	17	41393818	41429551	5.03572	5.6475e-06	0.0218918	0.705568	0.140113	0.565282	0.319543	eqtl	cis-eqtl	muscle	muscle_liver_ggp50k
16:25853280	16	25853280	25853280	ENSSSCG00000033993	16	26165587	26347136	5.02819	5.8005e-06	0.0223271	0.874882	0.173996	0.564706	0.318893	eqtl	cis-eqtl	muscle	muscle_liver_ggp50k
3:24201593	3	24201593	24201593	ENSSSCG00000026686	3	24176242	24204502	-5.0271	5.82293e-06	0.0223271	-0.672881	0.133851	-0.564623	0.318799	eqtl	cis-eqtl	muscle	muscle_liver_ggp50k
4:90183	4	90183	90183	ENSSSCG00000005880	4	45995	61545	5.02545	5.85706e-06	0.0223271	1.01727	0.202424	0.564497	0.318656	eqtl	cis-eqtl	muscle	muscle_liver_ggp50k
3:6518926	3	6518926	6518926	ENSSSCG00000031485	3	6527773	6540804	-5.02485	5.86949e-06	0.0223271	-1.14673	0.228212	-0.564451	0.318605	eqtl	cis-eqtl	muscle	muscle_liver_ggp50k
3:24201352	3	24201352	24201352	ENSSSCG00000026686	3	24176242	24204502	-5.01388	6.10234e-06	0.0231048	-0.695174	0.13865	-0.56361	0.317656	eqtl	cis-eqtl	muscle	muscle_liver_ggp50k
17:31955091	17	31955091	31955091	ENSSSCG00000037324	17	32594234	32604504	5.0083	6.22417e-06	0.0232995	0.742448	0.148244	0.563182	0.317174	eqtl	cis-eqtl	muscle	muscle_liver_ggp50k
12:51544443	12	51544443	51544443	ENSSSCG00000017902	12	51931802	51953585	5.00804	6.23e-06	0.0232995	1.80232	0.359886	0.563162	0.317151	eqtl	cis-eqtl	muscle	muscle_liver_ggp50k
3:41456235	3	41456235	41456235	ENSSSCG00000008072	3	42165553	42192813	5.0076	6.23963e-06	0.0232995	1.45959	0.291476	0.563128	0.317113	eqtl	cis-eqtl	muscle	muscle_liver_ggp50k
2:140511575	2	140511575	140511575	ENSSSCG00000014329	2	140263301	140324425	5.00171	6.37123e-06	0.0236069	0.669939	0.133942	0.562675	0.316604	eqtl	cis-eqtl	muscle	muscle_liver_ggp50k
7:99837701	7	99837701	99837701	ENSSSCG00000033688	7	100212622	100221956	-5.00132	6.37996e-06	0.0236069	-0.641527	0.128272	-0.562646	0.31657	eqtl	cis-eqtl	muscle	muscle_liver_ggp50k
4:1231110	4	1231110	1231110	ENSSSCG00000040535	4	1337163	1345377	4.99534	6.51661e-06	0.0239395	0.940953	0.188366	0.562185	0.316052	eqtl	cis-eqtl	muscle	muscle_liver_ggp50k
12:26336984	12	26336984	26336984	ENSSSCG00000034653	12	26155512	26161298	4.99482	6.52864e-06	0.0239395	0.832102	0.166593	0.562145	0.316007	eqtl	cis-eqtl	muscle	muscle_liver_ggp50k
9:8396480	9	8396480	8396480	ENSSSCG00000014830	9	8278309	8281153	-4.99302	6.57027e-06	0.0239841	-0.850754	0.170389	-0.562007	0.315852	eqtl	cis-eqtl	muscle	muscle_liver_ggp50k
12:2222695	12	2222695	2222695	ENSSSCG00000017140	12	1691821	1698305	4.98602	6.7352e-06	0.0244192	0.668654	0.134106	0.561467	0.315245	eqtl	cis-eqtl	muscle	muscle_liver_ggp50k
17:31955973	17	31955973	31955973	ENSSSCG00000037324	17	32594234	32604504	4.98542	6.74945e-06	0.0244192	0.691349	0.138674	0.561421	0.315194	eqtl	cis-eqtl	muscle	muscle_liver_ggp50k
8:112520721	8	112520721	112520721	ENSSSCG00000009144	8	113363049	113384783	4.98402	6.78283e-06	0.0244313	0.771364	0.154767	0.561313	0.315073	eqtl	cis-eqtl	muscle	muscle_liver_ggp50k
9:8379914	9	8379914	8379914	ENSSSCG00000014830	9	8278309	8281153	-4.97836	6.92004e-06	0.0246475	-0.867871	0.174329	-0.560876	0.314582	eqtl	cis-eqtl	muscle	muscle_liver_ggp50k
11:77347499	11	77347499	77347499	ENSSSCG00000036545	11	77367302	77377997	4.97701	6.95322e-06	0.0246475	0.85235	0.171257	0.560772	0.314465	eqtl	cis-eqtl	muscle	muscle_liver_ggp50k
14:48863779	14	48863779	48863779	ENSSSCG00000010039	14	48708047	48741440	4.97667	6.9615e-06	0.0246475	1.00734	0.202412	0.560746	0.314436	eqtl	cis-eqtl	muscle	muscle_liver_ggp50k
4:98230915	4	98230915	98230915	ENSSSCG00000027091	4	97439993	97448493	-4.97657	6.96396e-06	0.0246475	-0.85351	0.171506	-0.560738	0.314427	eqtl	cis-eqtl	muscle	muscle_liver_ggp50k
18:10136805	18	10136805	10136805	ENSSSCG00000038147	18	10160032	10176342	4.97428	7.02071e-06	0.0247408	1.07136	0.21538	0.560561	0.314229	eqtl	cis-eqtl	muscle	muscle_liver_ggp50k
9:60807319	9	60807319	60807319	ENSSSCG00000028149	9	60802919	60807409	-4.96661	7.21351e-06	0.0252473	-1.37458	0.276764	-0.559968	0.313564	eqtl	cis-eqtl	muscle	muscle_liver_ggp50k
9:8384740	9	8384740	8384740	ENSSSCG00000014830	9	8278309	8281153	-4.96571	7.23672e-06	0.0252473	-0.948848	0.19108	-0.559898	0.313486	eqtl	cis-eqtl	muscle	muscle_liver_ggp50k
12:39739933	12	39739933	39739933	ENSSSCG00000022196	12	40205121	40473528	-4.96489	7.25748e-06	0.0252473	-0.56713	0.114228	-0.559835	0.313415	eqtl	cis-eqtl	muscle	muscle_liver_ggp50k
9:133190333	9	133190333	133190333	ENSSSCG00000015619	9	133351526	133379705	4.9631	7.30374e-06	0.0252556	0.722122	0.145498	0.559696	0.31326	eqtl	cis-eqtl	muscle	muscle_liver_ggp50k
3:4087737	3	4087737	4087737	ENSSSCG00000007574	3	2814328	3324799	-4.96239	7.32191e-06	0.0252556	-1.18651	0.2391	-0.559641	0.313199	eqtl	cis-eqtl	muscle	muscle_liver_ggp50k
18:48537075	18	48537075	48537075	ENSSSCG00000028523	18	48522997	48538788	-4.95836	7.4269e-06	0.0254021	-0.962191	0.194054	-0.559329	0.312849	eqtl	cis-eqtl	muscle	muscle_liver_ggp50k
2:8444246	2	8444246	8444246	ENSSSCG00000024917	2	9066240	9066940	4.95746	7.45059e-06	0.0254021	1.22385	0.246871	0.559259	0.312771	eqtl	cis-eqtl	muscle	muscle_liver_ggp50k
9:8382404	9	8382404	8382404	ENSSSCG00000014822	9	7799801	7826513	4.95718	7.45801e-06	0.0254021	1.21749	0.245601	0.559237	0.312747	eqtl	cis-eqtl	muscle	muscle_liver_ggp50k
4:1231822	4	1231822	1231822	ENSSSCG00000040535	4	1337163	1345377	4.95388	7.54547e-06	0.0255929	0.932853	0.188308	0.558981	0.31246	eqtl	cis-eqtl	muscle	muscle_liver_ggp50k
2:42032755	2	42032755	42032755	ENSSSCG00000013377	2	41593802	41647411	-4.95001	7.64932e-06	0.0258375	-0.644263	0.130154	-0.558681	0.312124	eqtl	cis-eqtl	muscle	muscle_liver_ggp50k
6:86098399	6	86098399	86098399	ENSSSCG00000027530	6	85618688	85643076	-4.94633	7.74919e-06	0.0260667	-1.00769	0.203724	-0.558396	0.311806	eqtl	cis-eqtl	muscle	muscle_liver_ggp50k
14:49656586	14	49656586	49656586	ENSSSCG00000010039	14	48708047	48741440	4.94309	7.83832e-06	0.0262112	0.947288	0.191639	0.558144	0.311524	eqtl	cis-eqtl	muscle	muscle_liver_ggp50k
9:8397419	9	8397419	8397419	ENSSSCG00000014830	9	8278309	8281153	-4.94243	7.85656e-06	0.0262112	-0.672232	0.136012	-0.558093	0.311467	eqtl	cis-eqtl	muscle	muscle_liver_ggp50k
16:18354913	16	18354913	18354913	ENSSSCG00000032650	16	18758962	18779419	4.93891	7.95478e-06	0.0264159	0.911835	0.184623	0.557819	0.311162	eqtl	cis-eqtl	muscle	muscle_liver_ggp50k
9:8382953	9	8382953	8382953	ENSSSCG00000014830	9	8278309	8281153	-4.93743	7.99657e-06	0.0264159	-0.810784	0.164212	-0.557703	0.311033	eqtl	cis-eqtl	muscle	muscle_liver_ggp50k
6:44060546	6	44060546	44060546	ENSSSCG00000032438	6	44899336	44904459	4.9366	8.02005e-06	0.0264159	1.01414	0.205432	0.557638	0.310961	eqtl	cis-eqtl	muscle	muscle_liver_ggp50k
4:110529604	4	110529604	110529604	ENSSSCG00000037808	4	110378017	110486771	4.93562	8.04771e-06	0.0264159	0.67168	0.136088	0.557562	0.310876	eqtl	cis-eqtl	muscle	muscle_liver_ggp50k
12:38623365	12	38623365	38623365	ENSSSCG00000034371	12	39376252	39378452	4.93357	8.10618e-06	0.0264625	1.44477	0.292845	0.557403	0.310698	eqtl	cis-eqtl	muscle	muscle_liver_ggp50k
9:8380136	9	8380136	8380136	ENSSSCG00000014830	9	8278309	8281153	-4.93284	8.12692e-06	0.0264625	-0.915104	0.185513	-0.557346	0.310635	eqtl	cis-eqtl	muscle	muscle_liver_ggp50k
14:48864881	14	48864881	48864881	ENSSSCG00000010039	14	48708047	48741440	4.92535	8.34442e-06	0.0270624	0.975224	0.198001	0.556762	0.309984	eqtl	cis-eqtl	muscle	muscle_liver_ggp50k
11:1423645	11	1423645	1423645	ENSSSCG00000009270	11	943469	1022953	4.92164	8.45441e-06	0.0272438	1.10129	0.223765	0.556472	0.309662	eqtl	cis-eqtl	muscle	muscle_liver_ggp50k
16:18926908	16	18926908	18926908	ENSSSCG00000032650	16	18758962	18779419	4.92047	8.48935e-06	0.0272438	0.797629	0.162104	0.556381	0.30956	eqtl	cis-eqtl	muscle	muscle_liver_ggp50k
17:32516912	17	32516912	32516912	ENSSSCG00000037324	17	32594234	32604504	4.92009	8.50075e-06	0.0272438	0.727158	0.147794	0.556351	0.309527	eqtl	cis-eqtl	muscle	muscle_liver_ggp50k
12:1223743	12	1223743	1223743	ENSSSCG00000032974	12	1055250	1056290	4.91427	8.67674e-06	0.0276988	1.0614	0.215983	0.555897	0.309021	eqtl	cis-eqtl	muscle	muscle_liver_ggp50k
8:9227886	8	9227886	9227886	ENSSSCG00000022358	8	8774795	9125237	4.90894	8.8411e-06	0.0280883	0.769849	0.156826	0.55548	0.308558	eqtl	cis-eqtl	muscle	muscle_liver_ggp50k
18:48535394	18	48535394	48535394	ENSSSCG00000028523	18	48522997	48538788	-4.90809	8.86775e-06	0.0280883	-1.04678	0.213277	-0.555413	0.308484	eqtl	cis-eqtl	muscle	muscle_liver_ggp50k
5:63873978	5	63873978	63873978	ENSSSCG00000026812	5	63745476	63751469	-4.90433	8.98589e-06	0.0283522	-1.02216	0.20842	-0.555119	0.308157	eqtl	cis-eqtl	muscle	muscle_liver_ggp50k
3:41456235	3	41456235	41456235	ENSSSCG00000033792	3	41140559	41160077	4.9016	9.07266e-06	0.0285154	1.46763	0.299418	0.554905	0.30792	eqtl	cis-eqtl	muscle	muscle_liver_ggp50k
2:5086632	2	5086632	5086632	ENSSSCG00000033777	2	5068842	5079669	4.89643	9.23916e-06	0.028927	0.728461	0.148774	0.5545	0.30747	eqtl	cis-eqtl	muscle	muscle_liver_ggp50k
14:141377311	14	141377311	141377311	ENSSSCG00000010773	14	141233856	141253370	-4.89514	9.28104e-06	0.0289468	-0.8278	0.169106	-0.554399	0.307359	eqtl	cis-eqtl	muscle	muscle_liver_ggp50k
1:108995119	1	108995119	108995119	ENSSSCG00000004570	1	108986981	109019440	4.8925	9.36762e-06	0.0290139	1.08852	0.222488	0.554192	0.307129	eqtl	cis-eqtl	muscle	muscle_liver_ggp50k
4:97463803	4	97463803	97463803	ENSSSCG00000027091	4	97439993	97448493	-4.89232	9.37383e-06	0.0290139	-0.888967	0.181707	-0.554177	0.307113	eqtl	cis-eqtl	muscle	muscle_liver_ggp50k
12:26288620	12	26288620	26288620	ENSSSCG00000039259	12	26535203	26562769	4.89024	9.44245e-06	0.0290286	0.631226	0.129079	0.554015	0.306932	eqtl	cis-eqtl	muscle	muscle_liver_ggp50k
3:24876751	3	24876751	24876751	ENSSSCG00000026686	3	24176242	24204502	-4.89002	9.44991e-06	0.0290286	-0.7805	0.159611	-0.553997	0.306913	eqtl	cis-eqtl	muscle	muscle_liver_ggp50k
10:25442896	10	25442896	25442896	ENSSSCG00000010923	10	24454495	24459057	4.88497	9.61898e-06	0.0293652	1.12373	0.230038	0.553601	0.306474	eqtl	cis-eqtl	muscle	muscle_liver_ggp50k
1:268213830	1	268213830	268213830	ENSSSCG00000005616	1	268215993	268233171	-4.88451	9.63467e-06	0.0293652	-0.979479	0.200528	-0.553564	0.306434	eqtl	cis-eqtl	muscle	muscle_liver_ggp50k
12:26319495	12	26319495	26319495	ENSSSCG00000039259	12	26535203	26562769	4.88354	9.66771e-06	0.0293652	0.7304	0.149564	0.553488	0.306349	eqtl	cis-eqtl	muscle	muscle_liver_ggp50k
12:51908430	12	51908430	51908430	ENSSSCG00000017900	12	51897763	51924437	-4.88202	9.71945e-06	0.0294126	-1.13126	0.231719	-0.553369	0.306217	eqtl	cis-eqtl	muscle	muscle_liver_ggp50k
10:13608911	10	13608911	13608911	ENSSSCG00000010853	10	13735170	13773071	4.88006	9.78656e-06	0.0294459	0.857802	0.175777	0.553215	0.306046	eqtl	cis-eqtl	muscle	muscle_liver_ggp50k
11:67830653	11	67830653	67830653	ENSSSCG00000009521	11	68821735	68830341	4.87959	9.80278e-06	0.0294459	0.872515	0.178809	0.553177	0.306005	eqtl	cis-eqtl	muscle	muscle_liver_ggp50k
2:74328136	2	74328136	74328136	ENSSSCG00000035176	2	74223744	74300462	4.87603	9.92614e-06	0.0297068	1.2591	0.258222	0.552897	0.305696	eqtl	cis-eqtl	muscle	muscle_liver_ggp50k
2:74328136	2	74328136	74328136	ENSSSCG00000013490	2	74977274	75046896	4.86756	1.02259e-05	0.0304918	1.18336	0.243112	0.55223	0.304958	eqtl	cis-eqtl	muscle	muscle_liver_ggp50k
2:41759475	2	41759475	41759475	ENSSSCG00000013377	2	41593802	41647411	4.86555	1.02984e-05	0.030572	0.806977	0.165855	0.552071	0.304783	eqtl	cis-eqtl	muscle	muscle_liver_ggp50k
3:5417785	3	5417785	5417785	ENSSSCG00000007623	3	6355244	6361208	-4.86473	1.03279e-05	0.030572	-0.768043	0.15788	-0.552007	0.304712	eqtl	cis-eqtl	muscle	muscle_liver_ggp50k
13:83382899	13	83382899	83382899	ENSSSCG00000011680	13	83308007	83434128	-4.86307	1.03885e-05	0.0305738	-1.1211	0.230534	-0.551876	0.304567	eqtl	cis-eqtl	muscle	muscle_liver_ggp50k
17:5014787	17	5014787	5014787	ENSSSCG00000006984	17	4949642	4988082	4.86265	1.04036e-05	0.0305738	0.931302	0.191521	0.551843	0.304531	eqtl	cis-eqtl	muscle	muscle_liver_ggp50k
9:8382435	9	8382435	8382435	ENSSSCG00000021702	9	9155209	9280745	4.85348	1.0744e-05	0.0314439	1.64012	0.337926	0.551118	0.303731	eqtl	cis-eqtl	muscle	muscle_liver_ggp50k
4:850788	4	850788	850788	ENSSSCG00000040535	4	1337163	1345377	4.85261	1.0777e-05	0.0314439	0.687078	0.14159	0.551049	0.303655	eqtl	cis-eqtl	muscle	muscle_liver_ggp50k
3:24908449	3	24908449	24908449	ENSSSCG00000026686	3	24176242	24204502	-4.85037	1.08621e-05	0.0315791	-0.964412	0.198833	-0.550872	0.30346	eqtl	cis-eqtl	muscle	muscle_liver_ggp50k
3:41453151	3	41453151	41453151	ENSSSCG00000008000	3	41009717	41013020	4.84698	1.09919e-05	0.0318428	1.12246	0.231579	0.550604	0.303165	eqtl	cis-eqtl	muscle	muscle_liver_ggp50k
13:65754657	13	65754657	65754657	ENSSSCG00000011540	13	65759954	65850531	4.84212	1.11806e-05	0.0322099	1.33554	0.275816	0.550219	0.302741	eqtl	cis-eqtl	muscle	muscle_liver_ggp50k
9:8389230	9	8389230	8389230	ENSSSCG00000014830	9	8278309	8281153	-4.84169	1.11978e-05	0.0322099	-0.747073	0.1543	-0.550185	0.302703	eqtl	cis-eqtl	muscle	muscle_liver_ggp50k
2:8287507	2	8287507	8287507	ENSSSCG00000013040	2	7883988	7888134	4.84062	1.12397e-05	0.0322166	0.744264	0.153754	0.5501	0.30261	eqtl	cis-eqtl	muscle	muscle_liver_ggp50k
3:18056837	3	18056837	18056837	ENSSSCG00000007760	3	17345845	17354453	4.83807	1.13405e-05	0.0323915	1.36115	0.281342	0.549898	0.302388	eqtl	cis-eqtl	muscle	muscle_liver_ggp50k
4:1255598	4	1255598	1255598	ENSSSCG00000040535	4	1337163	1345377	4.83666	1.13967e-05	0.0324382	0.739623	0.15292	0.549787	0.302265	eqtl	cis-eqtl	muscle	muscle_liver_ggp50k
2:8444254	2	8444254	8444254	ENSSSCG00000013050	2	8155321	8215706	4.83443	1.14864e-05	0.032516	1.4949	0.30922	0.549609	0.30207	eqtl	cis-eqtl	muscle	muscle_liver_ggp50k
3:131308475	3	131308475	131308475	ENSSSCG00000024665	3	131307204	131358001	4.83399	1.15039e-05	0.032516	0.755903	0.156372	0.549575	0.302032	eqtl	cis-eqtl	muscle	muscle_liver_ggp50k
12:55140463	12	55140463	55140463	ENSSSCG00000017996	12	54639773	54661662	4.83184	1.15909e-05	0.0326486	1.46815	0.30385	0.549404	0.301845	eqtl	cis-eqtl	muscle	muscle_liver_ggp50k
12:51940849	12	51940849	51940849	ENSSSCG00000017923	12	52286019	52414907	4.82822	1.17388e-05	0.0329511	1.00659	0.208481	0.549116	0.301529	eqtl	cis-eqtl	muscle	muscle_liver_ggp50k
3:41456235	3	41456235	41456235	ENSSSCG00000034266	3	40637436	40694818	4.82488	1.1877e-05	0.0331537	1.38688	0.287444	0.548851	0.301237	eqtl	cis-eqtl	muscle	muscle_liver_ggp50k
8:121287630	8	121287630	121287630	ENSSSCG00000009182	8	121020910	121108190	-4.82384	1.19203e-05	0.0331537	-0.721363	0.149541	-0.548768	0.301147	eqtl	cis-eqtl	muscle	muscle_liver_ggp50k
3:24201297	3	24201297	24201297	ENSSSCG00000026686	3	24176242	24204502	-4.8233	1.19428e-05	0.0331537	-0.711957	0.147608	-0.548726	0.3011	eqtl	cis-eqtl	muscle	muscle_liver_ggp50k
6:51838118	6	51838118	51838118	ENSSSCG00000003093	6	52137291	52180291	-4.82256	1.19739e-05	0.0331537	-0.689422	0.142958	-0.548666	0.301035	eqtl	cis-eqtl	muscle	muscle_liver_ggp50k
12:42584304	12	42584304	42584304	ENSSSCG00000017727	12	42083553	42100494	-4.81253	1.24017e-05	0.0342219	-1.00372	0.208565	-0.547868	0.300159	eqtl	cis-eqtl	muscle	muscle_liver_ggp50k
13:32331393	13	32331393	32331393	ENSSSCG00000011412	13	32845115	32988774	-4.80781	1.26083e-05	0.0345145	-0.744291	0.154809	-0.547492	0.299747	eqtl	cis-eqtl	muscle	muscle_liver_ggp50k
6:93743160	6	93743160	93743160	ENSSSCG00000038888	6	93833759	93834920	4.80662	1.26608e-05	0.0345145	1.02205	0.212634	0.547397	0.299643	eqtl	cis-eqtl	muscle	muscle_liver_ggp50k
1:165437451	1	165437451	165437451	ENSSSCG00000004956	1	165753522	165762300	4.80639	1.26709e-05	0.0345145	0.865516	0.180076	0.547379	0.299623	eqtl	cis-eqtl	muscle	muscle_liver_ggp50k
12:26692183	12	26692183	26692183	ENSSSCG00000039259	12	26535203	26562769	4.80624	1.26773e-05	0.0345145	0.776772	0.161617	0.547367	0.299611	eqtl	cis-eqtl	muscle	muscle_liver_ggp50k
4:340081	4	340081	340081	ENSSSCG00000005880	4	45995	61545	4.8033	1.28085e-05	0.0347555	0.96284	0.200454	0.547132	0.299354	eqtl	cis-eqtl	muscle	muscle_liver_ggp50k
8:112236249	8	112236249	112236249	ENSSSCG00000009138	8	112414322	112470848	-4.79497	1.31868e-05	0.0356631	-0.929691	0.193889	-0.546467	0.298626	eqtl	cis-eqtl	muscle	muscle_liver_ggp50k
6:54234210	6	54234210	54234210	ENSSSCG00000003143	6	54052249	54057877	-4.79256	1.32983e-05	0.0358111	-1.63564	0.341287	-0.546274	0.298416	eqtl	cis-eqtl	muscle	muscle_liver_ggp50k
5:66911463	5	66911463	66911463	ENSSSCG00000000738	5	67239200	67246124	-4.79189	1.33295e-05	0.0358111	-0.867163	0.180965	-0.546221	0.298357	eqtl	cis-eqtl	muscle	muscle_liver_ggp50k
9:8382404	9	8382404	8382404	ENSSSCG00000021822	9	9069192	9173915	4.78959	1.34371e-05	0.0358932	1.28188	0.267638	0.546037	0.298156	eqtl	cis-eqtl	muscle	muscle_liver_ggp50k
13:65754657	13	65754657	65754657	ENSSSCG00000033624	13	65367608	65721406	4.78876	1.34761e-05	0.0358932	1.3442	0.280698	0.545971	0.298084	eqtl	cis-eqtl	muscle	muscle_liver_ggp50k
9:8403963	9	8403963	8403963	ENSSSCG00000014830	9	8278309	8281153	-4.78842	1.34924e-05	0.0358932	-0.635195	0.132652	-0.545943	0.298054	eqtl	cis-eqtl	muscle	muscle_liver_ggp50k
2:8444246	2	8444246	8444246	ENSSSCG00000033010	2	9183862	9211788	4.78744	1.35387e-05	0.035899	1.23978	0.258965	0.545864	0.297968	eqtl	cis-eqtl	muscle	muscle_liver_ggp50k
12:27118286	12	27118286	27118286	ENSSSCG00000028962	12	26595297	26606566	4.78338	1.37318e-05	0.0362929	0.85721	0.179206	0.54554	0.297613	eqtl	cis-eqtl	muscle	muscle_liver_ggp50k
9:74971093	9	74971093	74971093	ENSSSCG00000029515	9	74991277	75017942	-4.78127	1.38335e-05	0.0363396	-0.738981	0.154557	-0.54537	0.297429	eqtl	cis-eqtl	muscle	muscle_liver_ggp50k
4:90803564	4	90803564	90803564	ENSSSCG00000033585	4	90720696	90721946	-4.78116	1.38387e-05	0.0363396	-0.692145	0.144765	-0.545361	0.297419	eqtl	cis-eqtl	muscle	muscle_liver_ggp50k
13:65754657	13	65754657	65754657	ENSSSCG00000011559	13	66179116	66194639	4.77841	1.39722e-05	0.0365087	1.27356	0.266523	0.545141	0.297179	eqtl	cis-eqtl	muscle	muscle_liver_ggp50k
3:16643969	3	16643969	16643969	ENSSSCG00000007733	3	15487512	16160641	4.77789	1.39975e-05	0.0365087	0.953979	0.199665	0.5451	0.297134	eqtl	cis-eqtl	muscle	muscle_liver_ggp50k
2:8444246	2	8444246	8444246	ENSSSCG00000013042	2	7767633	7783813	4.77707	1.40377e-05	0.0365087	1.17855	0.24671	0.545034	0.297062	eqtl	cis-eqtl	muscle	muscle_liver_ggp50k
12:26383919	12	26383919	26383919	ENSSSCG00000034653	12	26155512	26161298	-4.77472	1.41531e-05	0.0366049	-0.843884	0.17674	-0.544846	0.296857	eqtl	cis-eqtl	muscle	muscle_liver_ggp50k
8:135839631	8	135839631	135839631	ENSSSCG00000009240	8	135229598	135279045	4.77404	1.41869e-05	0.0366049	0.779992	0.163382	0.544791	0.296797	eqtl	cis-eqtl	muscle	muscle_liver_ggp50k
9:8382404	9	8382404	8382404	ENSSSCG00000014835	9	8393611	8512848	4.77358	1.42096e-05	0.0366049	1.23941	0.25964	0.544754	0.296757	eqtl	cis-eqtl	muscle	muscle_liver_ggp50k
13:137805147	13	137805147	137805147	ENSSSCG00000011872	13	137455343	137590841	4.76868	1.44548e-05	0.0371192	0.81949	0.171848	0.54436	0.296328	eqtl	cis-eqtl	muscle	muscle_liver_ggp50k
12:2078571	12	2078571	2078571	ENSSSCG00000017140	12	1691821	1698305	4.76369	1.47086e-05	0.037652	0.714629	0.150016	0.543959	0.295891	eqtl	cis-eqtl	muscle	muscle_liver_ggp50k
6:52609118	6	52609118	52609118	ENSSSCG00000003093	6	52137291	52180291	-4.75701	1.50552e-05	0.0384184	-0.682942	0.143566	-0.543422	0.295307	eqtl	cis-eqtl	muscle	muscle_liver_ggp50k
7:20789261	7	20789261	20789261	ENSSSCG00000001100	7	20036739	20353431	-4.75361	1.52345e-05	0.0387546	-1.17804	0.24782	-0.543148	0.29501	eqtl	cis-eqtl	muscle	muscle_liver_ggp50k
10:69140602	10	69140602	69140602	ENSSSCG00000029066	10	68534796	68539279	-4.75185	1.53279e-05	0.0388707	-0.776971	0.163509	-0.543007	0.294856	eqtl	cis-eqtl	muscle	muscle_liver_ggp50k
4:97994511	4	97994511	97994511	ENSSSCG00000027091	4	97439993	97448493	-4.74613	1.56369e-05	0.0395312	-0.79111	0.166685	-0.542545	0.294355	eqtl	cis-eqtl	muscle	muscle_liver_ggp50k
5:82803619	5	82803619	82803619	ENSSSCG00000000867	5	82726322	82795817	-4.74312	1.58012e-05	0.039823	-0.899359	0.189613	-0.542302	0.294092	eqtl	cis-eqtl	muscle	muscle_liver_ggp50k
12:51913318	12	51913318	51913318	ENSSSCG00000022999	12	51832716	51837843	4.74075	1.59321e-05	0.0400287	1.17899	0.248693	0.542111	0.293885	eqtl	cis-eqtl	muscle	muscle_liver_ggp50k
16:26030170	16	26030170	26030170	ENSSSCG00000033993	16	26165587	26347136	4.73683	1.61514e-05	0.040286	0.931216	0.196591	0.541794	0.293541	eqtl	cis-eqtl	muscle	muscle_liver_ggp50k
16:26021144	16	26021144	26021144	ENSSSCG00000033993	16	26165587	26347136	4.73658	1.61654e-05	0.040286	0.749803	0.158301	0.541774	0.293519	eqtl	cis-eqtl	muscle	muscle_liver_ggp50k
6:167669479	6	167669479	167669479	ENSSSCG00000034059	6	167363355	167595871	-4.73627	1.61829e-05	0.040286	-0.922416	0.194756	-0.541749	0.293492	eqtl	cis-eqtl	muscle	muscle_liver_ggp50k
14:141376987	14	141376987	141376987	ENSSSCG00000010773	14	141233856	141253370	-4.7342	1.62997e-05	0.0404529	-0.853831	0.180354	-0.541582	0.293311	eqtl	cis-eqtl	muscle	muscle_liver_ggp50k
8:113374927	8	113374927	113374927	ENSSSCG00000009144	8	113363049	113384783	4.73109	1.6477e-05	0.040684	0.759827	0.160603	0.54133	0.293038	eqtl	cis-eqtl	muscle	muscle_liver_ggp50k
3:41456235	3	41456235	41456235	ENSSSCG00000034607	3	42116531	42135817	4.7299	1.65451e-05	0.040684	1.36966	0.289575	0.541234	0.292935	eqtl	cis-eqtl	muscle	muscle_liver_ggp50k
2:8444246	2	8444246	8444246	ENSSSCG00000030653	2	9100702	9118399	4.72921	1.65849e-05	0.040684	1.25751	0.265903	0.541178	0.292874	eqtl	cis-eqtl	muscle	muscle_liver_ggp50k
3:6701680	3	6701680	6701680	ENSSSCG00000031485	3	6527773	6540804	-4.72829	1.66385e-05	0.040684	-0.84688	0.179109	-0.541103	0.292793	eqtl	cis-eqtl	muscle	muscle_liver_ggp50k
6:167599253	6	167599253	167599253	ENSSSCG00000034059	6	167363355	167595871	-4.72802	1.66539e-05	0.040684	-1.07175	0.226681	-0.541082	0.29277	eqtl	cis-eqtl	muscle	muscle_liver_ggp50k
4:725087	4	725087	725087	ENSSSCG00000040535	4	1337163	1345377	4.72706	1.67097e-05	0.040684	0.770821	0.163066	0.541004	0.292685	eqtl	cis-eqtl	muscle	muscle_liver_ggp50k
6:56149618	6	56149618	56149618	ENSSSCG00000032978	6	56998717	57021414	-4.72649	1.67426e-05	0.040684	-0.841353	0.178008	-0.540958	0.292636	eqtl	cis-eqtl	muscle	muscle_liver_ggp50k
5:67127710	5	67127710	67127710	ENSSSCG00000000738	5	67239200	67246124	4.72345	1.69209e-05	0.0409947	0.648898	0.137378	0.540712	0.292369	eqtl	cis-eqtl	muscle	muscle_liver_ggp50k
5:67552844	5	67552844	67552844	ENSSSCG00000000738	5	67239200	67246124	-4.71867	1.72044e-05	0.0415231	-0.835857	0.177138	-0.540324	0.29195	eqtl	cis-eqtl	muscle	muscle_liver_ggp50k
18:48536238	18	48536238	48536238	ENSSSCG00000028523	18	48522997	48538788	-4.71806	1.7241e-05	0.0415231	-1.01407	0.214935	-0.540275	0.291897	eqtl	cis-eqtl	muscle	muscle_liver_ggp50k
12:55141850	12	55141850	55141850	ENSSSCG00000017996	12	54639773	54661662	4.71519	1.74136e-05	0.0417642	1.21654	0.258004	0.540042	0.291645	eqtl	cis-eqtl	muscle	muscle_liver_ggp50k
4:932956	4	932956	932956	ENSSSCG00000040535	4	1337163	1345377	4.71469	1.74437e-05	0.0417642	0.791059	0.167786	0.540002	0.291602	eqtl	cis-eqtl	muscle	muscle_liver_ggp50k
12:1223743	12	1223743	1223743	ENSSSCG00000039424	12	1137816	1144556	-4.71043	1.77042e-05	0.0422635	-1.15688	0.2456	-0.539655	0.291228	eqtl	cis-eqtl	muscle	muscle_liver_ggp50k
4:1215203	4	1215203	1215203	ENSSSCG00000040535	4	1337163	1345377	4.70894	1.7796e-05	0.0423584	0.843695	0.179169	0.539535	0.291098	eqtl	cis-eqtl	muscle	muscle_liver_ggp50k
12:1058631	12	1058631	1058631	ENSSSCG00000040385	12	957127	960823	4.7072	1.79036e-05	0.0424905	1.06049	0.22529	0.539393	0.290945	eqtl	cis-eqtl	muscle	muscle_liver_ggp50k
4:966097	4	966097	966097	ENSSSCG00000040535	4	1337163	1345377	-4.706	1.79781e-05	0.0425053	-0.637661	0.135499	-0.539296	0.29084	eqtl	cis-eqtl	muscle	muscle_liver_ggp50k
12:2078433	12	2078433	2078433	ENSSSCG00000017144	12	2036730	2046194	-4.70479	1.80544e-05	0.0425053	-0.621316	0.13206	-0.539197	0.290734	eqtl	cis-eqtl	muscle	muscle_liver_ggp50k
3:6448654	3	6448654	6448654	ENSSSCG00000007607	3	6167385	6296230	4.70459	1.80665e-05	0.0425053	0.769112	0.163481	0.539181	0.290717	eqtl	cis-eqtl	muscle	muscle_liver_ggp50k
17:32560863	17	32560863	32560863	ENSSSCG00000033297	17	31894389	31901966	4.70269	1.81861e-05	0.0426594	0.783305	0.166565	0.539027	0.29055	eqtl	cis-eqtl	muscle	muscle_liver_ggp50k
2:14595337	2	14595337	14595337	ENSSSCG00000013236	2	15247539	15270104	4.70141	1.82669e-05	0.0426594	0.895889	0.190557	0.538923	0.290438	eqtl	cis-eqtl	muscle	muscle_liver_ggp50k
3:41456235	3	41456235	41456235	ENSSSCG00000007991	3	41106725	41122166	4.70106	1.82892e-05	0.0426594	1.39662	0.297087	0.538895	0.290407	eqtl	cis-eqtl	muscle	muscle_liver_ggp50k
3:131311668	3	131311668	131311668	ENSSSCG00000024665	3	131307204	131358001	4.69304	1.88053e-05	0.0436832	0.845022	0.180058	0.538242	0.289704	eqtl	cis-eqtl	muscle	muscle_liver_ggp50k
12:25715199	12	25715199	25715199	ENSSSCG00000030269	12	25270205	25301463	-4.69258	1.88355e-05	0.0436832	-1.2163	0.259196	-0.538204	0.289664	eqtl	cis-eqtl	muscle	muscle_liver_ggp50k
12:2446468	12	2446468	2446468	ENSSSCG00000039183	12	1517485	1519427	4.69035	1.89816e-05	0.0437642	0.818101	0.174422	0.538023	0.289468	eqtl	cis-eqtl	muscle	muscle_liver_ggp50k
11:1423645	11	1423645	1423645	ENSSSCG00000025308	11	1029308	1066085	4.68903	1.90691e-05	0.0437642	1.05124	0.224192	0.537914	0.289352	eqtl	cis-eqtl	muscle	muscle_liver_ggp50k
4:15109833	4	15109833	15109833	ENSSSCG00000005976	4	15075436	15113351	4.689	1.90708e-05	0.0437642	0.713436	0.152151	0.537912	0.28935	eqtl	cis-eqtl	muscle	muscle_liver_ggp50k
2:42032945	2	42032945	42032945	ENSSSCG00000013377	2	41593802	41647411	4.68878	1.90855e-05	0.0437642	0.687845	0.1467	0.537894	0.28933	eqtl	cis-eqtl	muscle	muscle_liver_ggp50k
2:5820286	2	5820286	5820286	ENSSSCG00000012895	2	4949551	4961385	4.68661	1.92296e-05	0.0439708	1.4853	0.316924	0.537717	0.28914	eqtl	cis-eqtl	muscle	muscle_liver_ggp50k
4:90450	4	90450	90450	ENSSSCG00000005912	4	614601	618241	4.68504	1.93347e-05	0.0440874	1.01117	0.21583	0.537589	0.289002	eqtl	cis-eqtl	muscle	muscle_liver_ggp50k
9:8387775	9	8387775	8387775	ENSSSCG00000014830	9	8278309	8281153	4.68194	1.95438e-05	0.0443063	0.696419	0.148746	0.537336	0.28873	eqtl	cis-eqtl	muscle	muscle_liver_ggp50k
6:59774764	6	59774764	59774764	ENSSSCG00000021843	6	59381653	59388960	-4.68125	1.95903e-05	0.0443063	-1.26045	0.269256	-0.53728	0.28867	eqtl	cis-eqtl	muscle	muscle_liver_ggp50k
4:40376785	4	40376785	40376785	ENSSSCG00000006090	4	40376175	40409059	-4.6812	1.9594e-05	0.0443063	-0.81725	0.174582	-0.537276	0.288665	eqtl	cis-eqtl	muscle	muscle_liver_ggp50k
5:61340143	5	61340143	61340143	ENSSSCG00000039287	5	61922895	61937098	-4.67906	1.97396e-05	0.0444029	-0.661813	0.141441	-0.537101	0.288478	eqtl	cis-eqtl	muscle	muscle_liver_ggp50k
7:9666190	7	9666190	9666190	ENSSSCG00000001053	7	9685259	9708781	4.67897	1.97458e-05	0.0444029	0.819285	0.175099	0.537094	0.28847	eqtl	cis-eqtl	muscle	muscle_liver_ggp50k
2:136663670	2	136663670	136663670	ENSSSCG00000014303	2	136788372	136832003	4.67159	2.0257e-05	0.045427	1.0989	0.23523	0.536491	0.287822	eqtl	cis-eqtl	muscle	muscle_liver_ggp50k
6:44657643	6	44657643	44657643	ENSSSCG00000002927	6	45346637	45351991	-4.66698	2.05834e-05	0.0458999	-0.771007	0.165205	-0.536113	0.287417	eqtl	cis-eqtl	muscle	muscle_liver_ggp50k
9:74945446	9	74945446	74945446	ENSSSCG00000029515	9	74991277	75017942	-4.6658	2.06672e-05	0.0458999	-0.672291	0.144089	-0.536017	0.287314	eqtl	cis-eqtl	muscle	muscle_liver_ggp50k
3:131311079	3	131311079	131311079	ENSSSCG00000024665	3	131307204	131358001	4.66574	2.06717e-05	0.0458999	0.7172	0.153716	0.536012	0.287309	eqtl	cis-eqtl	muscle	muscle_liver_ggp50k
3:41456235	3	41456235	41456235	ENSSSCG00000021560	3	40556560	40570450	4.66544	2.06935e-05	0.0458999	1.29349	0.277249	0.535987	0.287282	eqtl	cis-eqtl	muscle	muscle_liver_ggp50k
6:145620952	6	145620952	145620952	ENSSSCG00000032043	6	145533537	145596066	4.66241	2.09115e-05	0.0461616	1.49778	0.321245	0.535739	0.287016	eqtl	cis-eqtl	muscle	muscle_liver_ggp50k
17:32009294	17	32009294	32009294	ENSSSCG00000037324	17	32594234	32604504	4.66222	2.09249e-05	0.0461616	0.596555	0.127955	0.535724	0.287	eqtl	cis-eqtl	muscle	muscle_liver_ggp50k
2:8444189	2	8444189	8444189	ENSSSCG00000024917	2	9066240	9066940	4.66009	2.108e-05	0.0463781	1.01983	0.218844	0.535549	0.286813	eqtl	cis-eqtl	muscle	muscle_liver_ggp50k
1:112981757	1	112981757	112981757	ENSSSCG00000004584	1	112422879	112540983	4.65705	2.1303e-05	0.0467425	0.928615	0.1994	0.5353	0.286546	eqtl	cis-eqtl	muscle	muscle_liver_ggp50k
4:602133	4	602133	602133	ENSSSCG00000005880	4	45995	61545	4.65483	2.14673e-05	0.0469764	0.965887	0.207502	0.535117	0.286351	eqtl	cis-eqtl	muscle	muscle_liver_ggp50k
2:8444246	2	8444246	8444246	ENSSSCG00000013065	2	9328269	9353340	4.65245	2.16445e-05	0.0472371	1.24724	0.268083	0.534922	0.286142	eqtl	cis-eqtl	muscle	muscle_liver_ggp50k
3:86591121	3	86591121	86591121	ENSSSCG00000037399	3	85944088	85948174	-4.65015	2.18174e-05	0.0474872	-0.800185	0.172077	-0.534734	0.28594	eqtl	cis-eqtl	muscle	muscle_liver_ggp50k
3:6995229	3	6995229	6995229	ENSSSCG00000007617	3	6503921	6521844	4.64632	2.21081e-05	0.04782	1.40197	0.301738	0.534419	0.285604	eqtl	cis-eqtl	muscle	muscle_liver_ggp50k
2:64756254	2	64756254	64756254	ENSSSCG00000013755	2	65348135	65372085	-4.64527	2.2189e-05	0.04782	-0.983506	0.211722	-0.534332	0.285511	eqtl	cis-eqtl	muscle	muscle_liver_ggp50k
16:26513823	16	26513823	26513823	ENSSSCG00000016866	16	27126286	27422268	4.64505	2.22057e-05	0.04782	1.01138	0.217733	0.534314	0.285492	eqtl	cis-eqtl	muscle	muscle_liver_ggp50k
5:63605517	5	63605517	63605517	ENSSSCG00000026812	5	63745476	63751469	-4.64469	2.2233e-05	0.04782	-0.89061	0.191748	-0.534285	0.285461	eqtl	cis-eqtl	muscle	muscle_liver_ggp50k
9:11164545	9	11164545	11164545	ENSSSCG00000014871	9	10927342	10942668	4.64429	2.2264e-05	0.04782	1.1811	0.254312	0.534252	0.285425	eqtl	cis-eqtl	muscle	muscle_liver_ggp50k
16:25751278	16	25751278	25751278	ENSSSCG00000033993	16	26165587	26347136	4.64196	2.24438e-05	0.0480791	0.857017	0.184624	0.534061	0.285221	eqtl	cis-eqtl	muscle	muscle_liver_ggp50k
14:47799589	14	47799589	47799589	ENSSSCG00000010039	14	48708047	48741440	4.63889	2.26836e-05	0.0484653	1.25202	0.269896	0.533808	0.284951	eqtl	cis-eqtl	muscle	muscle_liver_ggp50k
2:5887715	2	5887715	5887715	ENSSSCG00000033777	2	5068842	5079669	4.63785	2.27651e-05	0.0485121	0.730341	0.157474	0.533722	0.28486	eqtl	cis-eqtl	muscle	muscle_liver_ggp50k
6:44060546	6	44060546	44060546	ENSSSCG00000036427	6	44867509	44875669	4.6341	2.30617e-05	0.0489854	0.652236	0.140747	0.533414	0.28453	eqtl	cis-eqtl	muscle	muscle_liver_ggp50k
3:41456235	3	41456235	41456235	ENSSSCG00000008073	3	42142658	42154583	4.63278	2.31669e-05	0.0489854	1.39073	0.300194	0.533305	0.284414	eqtl	cis-eqtl	muscle	muscle_liver_ggp50k
17:26651640	17	26651640	26651640	ENSSSCG00000025589	17	26804830	26806919	4.63277	2.31677e-05	0.0489854	0.783367	0.169092	0.533304	0.284414	eqtl	cis-eqtl	muscle	muscle_liver_ggp50k
12:26363632	12	26363632	26363632	ENSSSCG00000034653	12	26155512	26161298	-4.6294	2.34395e-05	0.0494317	-0.884879	0.191143	-0.533026	0.284117	eqtl	cis-eqtl	muscle	muscle_liver_ggp50k
9:8382457	9	8382457	8382457	ENSSSCG00000014830	9	8278309	8281153	-4.62798	2.35542e-05	0.0495453	-0.720622	0.15571	-0.53291	0.283993	eqtl	cis-eqtl	muscle	muscle_liver_ggp50k
9:8400415	9	8400415	8400415	ENSSSCG00000014830	9	8278309	8281153	-4.62373	2.39027e-05	0.0499536	-0.639496	0.138307	-0.532559	0.283619	eqtl	cis-eqtl	muscle	muscle_liver_ggp50k
2:6897182	2	6897182	6897182	ENSSSCG00000034387	2	7157963	7167329	4.62369	2.39054e-05	0.0499536	0.720317	0.155788	0.532556	0.283616	eqtl	cis-eqtl	muscle	muscle_liver_ggp50k
4:94139578	4	94139578	94139578	ENSSSCG00000006522	4	94584196	94609745	-4.62335	2.39342e-05	0.0499536	-0.676432	0.146308	-0.532527	0.283585	eqtl	cis-eqtl	muscle	muscle_liver_ggp50k
16:18929375	16	18929375	18929375	ENSSSCG00000032650	16	18758962	18779419	4.62262	2.39938e-05	0.0499536	0.907162	0.196244	0.532468	0.283522	eqtl	cis-eqtl	muscle	muscle_liver_ggp50k
9:133182975	9	133182975	133182975	ENSSSCG00000015610	9	132817940	133040811	10.6167	7.87858e-15	6.57251e-09	1.00114	0.094299	0.822249	0.676093	eqtl	cis-eqtl	liver	muscle_liver_ggp50k
6:49444990	6	49444990	49444990	ENSSSCG00000003047	6	50212928	50343314	9.36751	6.55705e-13	2.73503e-07	0.993929	0.106104	0.786796	0.619048	eqtl	cis-eqtl	liver	muscle_liver_ggp50k
9:133287980	9	133287980	133287980	ENSSSCG00000015618	9	133311834	133351197	9.11652	1.62638e-12	4.52256e-07	1.05306	0.115512	0.778562	0.606158	eqtl	cis-eqtl	liver	muscle_liver_ggp50k
2:15153426	2	15153426	15153426	ENSSSCG00000013236	2	15247539	15270104	8.90582	3.50253e-12	6.04558e-07	1.3221	0.148454	0.771324	0.59494	eqtl	cis-eqtl	liver	muscle_liver_ggp50k
5:63638672	5	63638672	63638672	ENSSSCG00000033913	5	63591517	63640063	8.89652	3.62347e-12	6.04558e-07	1.14705	0.128933	0.770997	0.594436	eqtl	cis-eqtl	liver	muscle_liver_ggp50k
5:66911114	5	66911114	66911114	ENSSSCG00000000738	5	67239200	67246124	8.67645	8.10916e-12	1.06643e-06	1.03136	0.118869	0.763089	0.582304	eqtl	cis-eqtl	liver	muscle_liver_ggp50k
16:229898	16	229898	229898	ENSSSCG00000049958	16	322129	345987	8.64961	8.94846e-12	1.06643e-06	1.11368	0.128754	0.7621	0.580797	eqtl	cis-eqtl	liver	muscle_liver_ggp50k
3:131246678	3	131246678	131246678	ENSSSCG00000024665	3	131307204	131358001	8.50722	1.51056e-11	1.57519e-06	1.36692	0.160677	0.756765	0.572693	eqtl	cis-eqtl	liver	muscle_liver_ggp50k
8:66430320	8	66430320	66430320	ENSSSCG00000036118	8	66282703	66289121	8.44967	1.86736e-11	1.73089e-06	1.03584	0.122589	0.754565	0.569368	eqtl	cis-eqtl	liver	muscle_liver_ggp50k
8:66297134	8	66297134	66297134	ENSSSCG00000036118	8	66282703	66289121	8.10101	6.78008e-11	5.65611e-06	1.07297	0.132449	0.740672	0.548595	eqtl	cis-eqtl	liver	muscle_liver_ggp50k
8:66191648	8	66191648	66191648	ENSSSCG00000036118	8	66282703	66289121	7.85168	1.7124e-10	1.29866e-05	1.10296	0.140474	0.730116	0.533069	eqtl	cis-eqtl	liver	muscle_liver_ggp50k
8:66732817	8	66732817	66732817	ENSSSCG00000036118	8	66282703	66289121	7.82308	1.90476e-10	1.32417e-05	1.07699	0.137668	0.72887	0.531252	eqtl	cis-eqtl	liver	muscle_liver_ggp50k
1:31860131	1	31860131	31860131	ENSSSCG00000025992	1	31859951	31959879	7.75079	2.49335e-10	1.49504e-05	0.948183	0.122334	0.72569	0.526626	eqtl	cis-eqtl	liver	muscle_liver_ggp50k
7:115806168	7	115806168	115806168	ENSSSCG00000031595	7	115828282	115836430	-7.74911	2.50898e-10	1.49504e-05	-1.1839	0.152779	-0.725616	0.526518	eqtl	cis-eqtl	liver	muscle_liver_ggp50k
3:71541453	3	71541453	71541453	ENSSSCG00000029790	3	72204815	72223581	7.68876	3.1419e-10	1.74737e-05	2.42356	0.315208	0.722923	0.522618	eqtl	cis-eqtl	liver	muscle_liver_ggp50k
7:46880584	7	46880584	46880584	ENSSSCG00000002627	7	46610467	46656451	7.66546	3.42704e-10	1.77639e-05	1.19348	0.155696	0.721875	0.521104	eqtl	cis-eqtl	liver	muscle_liver_ggp50k
7:115549356	7	115549356	115549356	ENSSSCG00000002479	7	115666067	115682082	-7.63652	3.81772e-10	1.77639e-05	-0.968936	0.126882	-0.720566	0.519216	eqtl	cis-eqtl	liver	muscle_liver_ggp50k
7:115681765	7	115681765	115681765	ENSSSCG00000002479	7	115666067	115682082	-7.63546	3.8329e-10	1.77639e-05	-1.18027	0.154577	-0.720518	0.519146	eqtl	cis-eqtl	liver	muscle_liver_ggp50k
17:32009294	17	32009294	32009294	ENSSSCG00000037324	17	32594234	32604504	7.55054	5.262e-10	2.31036e-05	0.789214	0.104524	0.716631	0.51356	eqtl	cis-eqtl	liver	muscle_liver_ggp50k
5:63605259	5	63605259	63605259	ENSSSCG00000033913	5	63591517	63640063	7.48731	6.66335e-10	2.77937e-05	1.09584	0.14636	0.713693	0.509358	eqtl	cis-eqtl	liver	muscle_liver_ggp50k
17:32013680	17	32013680	32013680	ENSSSCG00000037324	17	32594234	32604504	7.40974	8.90331e-10	3.53684e-05	0.868837	0.117256	0.710036	0.504151	eqtl	cis-eqtl	liver	muscle_liver_ggp50k
5:63605517	5	63605517	63605517	ENSSSCG00000026812	5	63745476	63751469	-7.38978	9.5926e-10	3.63745e-05	-1.14908	0.155495	-0.709086	0.502803	eqtl	cis-eqtl	liver	muscle_liver_ggp50k
14:49534891	14	49534891	49534891	ENSSSCG00000045982	14	48963100	48963921	7.31823	1.25337e-09	4.54607e-05	1.00854	0.137812	0.705647	0.497938	eqtl	cis-eqtl	liver	muscle_liver_ggp50k
3:71294897	3	71294897	71294897	ENSSSCG00000029790	3	72204815	72223581	7.26963	1.50311e-09	5.1833e-05	2.58332	0.355357	0.703283	0.494607	eqtl	cis-eqtl	liver	muscle_liver_ggp50k
2:26496839	2	26496839	26496839	ENSSSCG00000013311	2	27237651	27559433	7.2498	1.61879e-09	5.1833e-05	1.66416	0.229546	0.702311	0.493241	eqtl	cis-eqtl	liver	muscle_liver_ggp50k
2:27206004	2	27206004	27206004	ENSSSCG00000013311	2	27237651	27559433	7.2498	1.61879e-09	5.1833e-05	1.66416	0.229546	0.702311	0.493241	eqtl	cis-eqtl	liver	muscle_liver_ggp50k
4:94543464	4	94543464	94543464	ENSSSCG00000006524	4	94611593	94626771	-7.24026	1.67759e-09	5.1833e-05	-0.898217	0.124059	-0.701843	0.492583	eqtl	cis-eqtl	liver	muscle_liver_ggp50k
14:49803897	14	49803897	49803897	ENSSSCG00000045982	14	48963100	48963921	7.20963	1.88115e-09	5.60161e-05	1.15474	0.160166	0.700331	0.490464	eqtl	cis-eqtl	liver	muscle_liver_ggp50k
3:71495191	3	71495191	71495191	ENSSSCG00000029790	3	72204815	72223581	7.20039	1.94728e-09	5.60161e-05	2.59187	0.359962	0.699874	0.489823	eqtl	cis-eqtl	liver	muscle_liver_ggp50k
14:135137651	14	135137651	135137651	ENSSSCG00000010742	14	135055538	135131074	7.18679	2.04886e-09	5.69736e-05	1.21188	0.168626	0.699198	0.488878	eqtl	cis-eqtl	liver	muscle_liver_ggp50k
14:49812056	14	49812056	49812056	ENSSSCG00000045982	14	48963100	48963921	7.17617	2.13188e-09	5.737e-05	0.969548	0.135107	0.69867	0.488139	eqtl	cis-eqtl	liver	muscle_liver_ggp50k
1:15779096	1	15779096	15779096	ENSSSCG00000004093	1	15756550	15779164	7.12408	2.59044e-09	6.57524e-05	1.4254	0.200083	0.69606	0.484499	eqtl	cis-eqtl	liver	muscle_liver_ggp50k
14:49637896	14	49637896	49637896	ENSSSCG00000045982	14	48963100	48963921	7.12069	2.62346e-09	6.57524e-05	0.866651	0.121709	0.695889	0.484262	eqtl	cis-eqtl	liver	muscle_liver_ggp50k
2:448446	2	448446	448446	ENSSSCG00000025023	2	99254	105655	7.11501	2.67983e-09	6.57524e-05	1.2268	0.172425	0.695602	0.483863	eqtl	cis-eqtl	liver	muscle_liver_ggp50k
5:66911107	5	66911107	66911107	ENSSSCG00000000738	5	67239200	67246124	7.07202	3.14729e-09	7.50157e-05	1.06338	0.150365	0.693423	0.480836	eqtl	cis-eqtl	liver	muscle_liver_ggp50k
9:67235717	9	67235717	67235717	ENSSSCG00000022701	9	67845201	67855108	7.05874	3.30746e-09	7.66434e-05	1.42713	0.20218	0.692747	0.479898	eqtl	cis-eqtl	liver	muscle_liver_ggp50k
17:32016390	17	32016390	32016390	ENSSSCG00000044004	17	32594234	32604508	6.99017	4.27427e-09	9.58341e-05	0.812084	0.116175	0.689222	0.475028	eqtl	cis-eqtl	liver	muscle_liver_ggp50k
8:65382992	8	65382992	65382992	ENSSSCG00000036118	8	66282703	66289121	6.98453	4.36537e-09	9.58341e-05	1.00551	0.143962	0.68893	0.474625	eqtl	cis-eqtl	liver	muscle_liver_ggp50k
6:168560387	6	168560387	168560387	ENSSSCG00000027374	6	168656734	168669143	-6.95733	4.83285e-09	9.96574e-05	-1.02463	0.147273	-0.687517	0.472679	eqtl	cis-eqtl	liver	muscle_liver_ggp50k
12:20004592	12	20004592	20004592	ENSSSCG00000037487	12	20013618	20024890	6.95711	4.83676e-09	9.96574e-05	1.02321	0.147074	0.687505	0.472664	eqtl	cis-eqtl	liver	muscle_liver_ggp50k
2:14595337	2	14595337	14595337	ENSSSCG00000013236	2	15247539	15270104	6.95375	4.8979e-09	9.96574e-05	1.11072	0.159729	0.68733	0.472423	eqtl	cis-eqtl	liver	muscle_liver_ggp50k
1:32001361	1	32001361	32001361	ENSSSCG00000025992	1	31859951	31959879	6.91934	5.57044e-09	0.000110643	0.927703	0.134074	0.685529	0.469951	eqtl	cis-eqtl	liver	muscle_liver_ggp50k
8:66252894	8	66252894	66252894	ENSSSCG00000036118	8	66282703	66289121	6.90662	5.84187e-09	0.000113336	1.11237	0.161059	0.68486	0.469034	eqtl	cis-eqtl	liver	muscle_liver_ggp50k
3:57850591	3	57850591	57850591	ENSSSCG00000008214	3	57850499	57854964	6.89773	6.0391e-09	0.000113424	0.864938	0.125395	0.684392	0.468393	eqtl	cis-eqtl	liver	muscle_liver_ggp50k
17:32016390	17	32016390	32016390	ENSSSCG00000037324	17	32594234	32604504	6.89054	6.20367e-09	0.000113424	0.809545	0.117486	0.684013	0.467873	eqtl	cis-eqtl	liver	muscle_liver_ggp50k
2:14918131	2	14918131	14918131	ENSSSCG00000013236	2	15247539	15270104	6.88837	6.25429e-09	0.000113424	1.11255	0.161512	0.683898	0.467716	eqtl	cis-eqtl	liver	muscle_liver_ggp50k
1:242995342	1	242995342	242995342	ENSSSCG00000005391	1	242169160	242309878	6.86801	6.749e-09	0.000119791	1.3457	0.195938	0.682819	0.466242	eqtl	cis-eqtl	liver	muscle_liver_ggp50k
2:41005337	2	41005337	41005337	ENSSSCG00000013369	2	40961348	40962500	-6.84062	7.47652e-09	0.00012994	-1.1055	0.161608	-0.681362	0.464254	eqtl	cis-eqtl	liver	muscle_liver_ggp50k
1:15777624	1	15777624	15777624	ENSSSCG00000004093	1	15756550	15779164	6.83447	7.65044e-09	0.000130249	1.08819	0.159221	0.681033	0.463807	eqtl	cis-eqtl	liver	muscle_liver_ggp50k
7:115806168	7	115806168	115806168	ENSSSCG00000039378	7	115783931	115792466	-6.7908	9.00646e-09	0.000150268	-0.946455	0.139373	-0.67869	0.46062	eqtl	cis-eqtl	liver	muscle_liver_ggp50k
6:81868471	6	81868471	81868471	ENSSSCG00000003547	6	82186368	82281641	6.78187	9.312e-09	0.00015232	1.13739	0.16771	0.678208	0.459966	eqtl	cis-eqtl	liver	muscle_liver_ggp50k
4:103972374	4	103972374	103972374	ENSSSCG00000006735	4	103745181	103793138	6.76216	1.00235e-08	0.000160805	1.05538	0.156072	0.677142	0.458521	eqtl	cis-eqtl	liver	muscle_liver_ggp50k
1:32638483	1	32638483	32638483	ENSSSCG00000025992	1	31859951	31959879	6.74212	1.08028e-08	0.000167337	1.07933	0.160087	0.676053	0.457047	eqtl	cis-eqtl	liver	muscle_liver_ggp50k
3:28347329	3	28347329	28347329	ENSSSCG00000036428	3	28895113	28908582	6.73553	1.10721e-08	0.000167337	1.06671	0.15837	0.675694	0.456562	eqtl	cis-eqtl	liver	muscle_liver_ggp50k
7:115832646	7	115832646	115832646	ENSSSCG00000031595	7	115828282	115836430	-6.73177	1.12288e-08	0.000167337	-1.05014	0.155998	-0.675489	0.456285	eqtl	cis-eqtl	liver	muscle_liver_ggp50k
5:63605379	5	63605379	63605379	ENSSSCG00000026812	5	63745476	63751469	-6.73167	1.1233e-08	0.000167337	-1.06102	0.157617	-0.675483	0.456277	eqtl	cis-eqtl	liver	muscle_liver_ggp50k
9:133182694	9	133182694	133182694	ENSSSCG00000015610	9	132817940	133040811	6.67958	1.36453e-08	0.000199706	0.896815	0.134262	0.672626	0.452426	eqtl	cis-eqtl	liver	muscle_liver_ggp50k
3:72278811	3	72278811	72278811	ENSSSCG00000029790	3	72204815	72223581	6.66697	1.43027e-08	0.000205719	2.0917	0.313741	0.67193	0.45149	eqtl	cis-eqtl	liver	muscle_liver_ggp50k
1:32638483	1	32638483	32638483	ENSSSCG00000033538	1	32635744	32645093	6.64989	1.52446e-08	0.000215549	1.1471	0.172499	0.670984	0.450219	eqtl	cis-eqtl	liver	muscle_liver_ggp50k
2:41006493	2	41006493	41006493	ENSSSCG00000013369	2	40961348	40962500	6.64519	1.5514e-08	0.000215703	1.04043	0.156568	0.670723	0.44987	eqtl	cis-eqtl	liver	muscle_liver_ggp50k
14:6797475	14	6797475	6797475	ENSSSCG00000009613	14	6321870	6346870	-6.62611	1.66591e-08	0.000227827	-0.951277	0.143565	-0.669662	0.448447	eqtl	cis-eqtl	liver	muscle_liver_ggp50k
12:26692183	12	26692183	26692183	ENSSSCG00000039259	12	26535203	26562769	6.61362	1.74542e-08	0.000231812	0.906428	0.137055	0.668965	0.447514	eqtl	cis-eqtl	liver	muscle_liver_ggp50k
5:67552844	5	67552844	67552844	ENSSSCG00000000738	5	67239200	67246124	-6.6066	1.79177e-08	0.000231812	-1.01737	0.153993	-0.668572	0.446988	eqtl	cis-eqtl	liver	muscle_liver_ggp50k
8:66297134	8	66297134	66297134	ENSSSCG00000029658	8	65493138	65561989	6.60403	1.80901e-08	0.000231812	1.13424	0.17175	0.668428	0.446796	eqtl	cis-eqtl	liver	muscle_liver_ggp50k
8:66311681	8	66311681	66311681	ENSSSCG00000029658	8	65493138	65561989	6.59942	1.84039e-08	0.000231812	1.32123	0.200204	0.66817	0.446451	eqtl	cis-eqtl	liver	muscle_liver_ggp50k
10:27623625	10	27623625	27623625	ENSSSCG00000010948	10	27668264	27674618	-6.59798	1.85027e-08	0.000231812	-1.22835	0.186171	-0.668089	0.446343	eqtl	cis-eqtl	liver	muscle_liver_ggp50k
10:27623016	10	27623016	27623016	ENSSSCG00000010948	10	27668264	27674618	-6.59632	1.86178e-08	0.000231812	-1.08695	0.164781	-0.667996	0.446219	eqtl	cis-eqtl	liver	muscle_liver_ggp50k
8:66559189	8	66559189	66559189	ENSSSCG00000036118	8	66282703	66289121	6.58989	1.90699e-08	0.000233949	0.989013	0.15008	0.667635	0.445737	eqtl	cis-eqtl	liver	muscle_liver_ggp50k
17:32009294	17	32009294	32009294	ENSSSCG00000044004	17	32594234	32604508	6.55278	2.19012e-08	0.00026479	0.729693	0.111356	0.665543	0.442948	eqtl	cis-eqtl	liver	muscle_liver_ggp50k
3:26062347	3	26062347	26062347	ENSSSCG00000007866	3	26305453	26360885	6.5398	2.29871e-08	0.000270679	1.80716	0.276333	0.664808	0.44197	eqtl	cis-eqtl	liver	muscle_liver_ggp50k
4:99467873	4	99467873	99467873	ENSSSCG00000006690	4	99472350	99477932	6.53921	2.30372e-08	0.000270679	0.867265	0.132625	0.664775	0.441926	eqtl	cis-eqtl	liver	muscle_liver_ggp50k
5:67129527	5	67129527	67129527	ENSSSCG00000000738	5	67239200	67246124	6.52806	2.40157e-08	0.000278257	0.899337	0.137765	0.664141	0.441084	eqtl	cis-eqtl	liver	muscle_liver_ggp50k
9:66294503	9	66294503	66294503	ENSSSCG00000021041	9	66518610	66550484	6.50975	2.5712e-08	0.000293291	1.72366	0.264781	0.663098	0.439699	eqtl	cis-eqtl	liver	muscle_liver_ggp50k
7:4393393	7	4393393	4393393	ENSSSCG00000049701	7	4390562	4396530	6.50442	2.62279e-08	0.000293291	1.08658	0.167052	0.662794	0.439296	eqtl	cis-eqtl	liver	muscle_liver_ggp50k
8:66430320	8	66430320	66430320	ENSSSCG00000029658	8	65493138	65561989	6.50299	2.6368e-08	0.000293291	1.06564	0.163869	0.662712	0.439187	eqtl	cis-eqtl	liver	muscle_liver_ggp50k
7:47926570	7	47926570	47926570	ENSSSCG00000001770	7	48083569	48106041	6.48939	2.77385e-08	0.000300967	0.920654	0.141871	0.661934	0.438157	eqtl	cis-eqtl	liver	muscle_liver_ggp50k
14:6486110	14	6486110	6486110	ENSSSCG00000009613	14	6321870	6346870	-6.48899	2.77797e-08	0.000300967	-1.21891	0.187843	-0.661911	0.438126	eqtl	cis-eqtl	liver	muscle_liver_ggp50k
12:26383919	12	26383919	26383919	ENSSSCG00000039259	12	26535203	26562769	6.48385	2.83173e-08	0.000302859	0.910796	0.140472	0.661616	0.437736	eqtl	cis-eqtl	liver	muscle_liver_ggp50k
8:66311213	8	66311213	66311213	ENSSSCG00000036118	8	66282703	66289121	6.47858	2.88781e-08	0.000304947	1.10405	0.170415	0.661314	0.437336	eqtl	cis-eqtl	liver	muscle_liver_ggp50k
9:133183494	9	133183494	133183494	ENSSSCG00000015618	9	133311834	133351197	-6.44914	3.2226e-08	0.000336046	-0.907435	0.140706	-0.659618	0.435095	eqtl	cis-eqtl	liver	muscle_liver_ggp50k
8:65382992	8	65382992	65382992	ENSSSCG00000029658	8	65493138	65561989	6.42905	3.47295e-08	0.000357681	1.12571	0.175097	0.658454	0.433562	eqtl	cis-eqtl	liver	muscle_liver_ggp50k
4:100440896	4	100440896	100440896	ENSSSCG00000006690	4	99472350	99477932	6.40648	3.77727e-08	0.000384279	0.749447	0.116983	0.657142	0.431836	eqtl	cis-eqtl	liver	muscle_liver_ggp50k
4:99643257	4	99643257	99643257	ENSSSCG00000006690	4	99472350	99477932	6.38255	4.12903e-08	0.000411477	0.867269	0.135881	0.655745	0.430001	eqtl	cis-eqtl	liver	muscle_liver_ggp50k
13:26329875	13	26329875	26329875	ENSSSCG00000043636	13	26567351	26569497	-6.38163	4.14326e-08	0.000411477	-0.926865	0.14524	-0.65569	0.42993	eqtl	cis-eqtl	liver	muscle_liver_ggp50k
8:66252894	8	66252894	66252894	ENSSSCG00000047476	8	66234428	66236111	6.37615	4.22853e-08	0.000415005	1.08254	0.169779	0.65537	0.429509	eqtl	cis-eqtl	liver	muscle_liver_ggp50k
2:14916046	2	14916046	14916046	ENSSSCG00000013236	2	15247539	15270104	6.36809	4.35726e-08	0.000422667	0.999727	0.15699	0.654896	0.428889	eqtl	cis-eqtl	liver	muscle_liver_ggp50k
12:26363632	12	26363632	26363632	ENSSSCG00000039259	12	26535203	26562769	6.35295	4.60967e-08	0.000442012	0.964989	0.151896	0.654006	0.427724	eqtl	cis-eqtl	liver	muscle_liver_ggp50k
17:32013680	17	32013680	32013680	ENSSSCG00000044004	17	32594234	32604508	6.34159	4.80859e-08	0.000455846	0.795901	0.125505	0.653336	0.426848	eqtl	cis-eqtl	liver	muscle_liver_ggp50k
6:83944230	6	83944230	83944230	ENSSSCG00000050714	6	83082288	83087070	6.33399	4.94635e-08	0.000460213	0.913761	0.144263	0.652887	0.426261	eqtl	cis-eqtl	liver	muscle_liver_ggp50k
3:72545163	3	72545163	72545163	ENSSSCG00000029790	3	72204815	72223581	6.33236	4.97654e-08	0.000460213	1.64068	0.259094	0.65279	0.426135	eqtl	cis-eqtl	liver	muscle_liver_ggp50k
5:63837472	5	63837472	63837472	ENSSSCG00000026812	5	63745476	63751469	-6.3289	5.04094e-08	0.000460213	-1.10964	0.175329	-0.652585	0.425868	eqtl	cis-eqtl	liver	muscle_liver_ggp50k
1:242995342	1	242995342	242995342	ENSSSCG00000037954	1	242259719	242320047	6.32707	5.07532e-08	0.000460213	1.24969	0.197515	0.652477	0.425726	eqtl	cis-eqtl	liver	muscle_liver_ggp50k
7:2991976	7	2991976	2991976	ENSSSCG00000026211	7	3682567	3691421	6.31865	5.23671e-08	0.000469742	1.27532	0.201835	0.651978	0.425075	eqtl	cis-eqtl	liver	muscle_liver_ggp50k
6:77408525	6	77408525	77408525	ENSSSCG00000024752	6	77373999	77393651	-6.29687	5.67815e-08	0.00050392	-0.851318	0.135197	-0.650683	0.423388	eqtl	cis-eqtl	liver	muscle_liver_ggp50k
10:65580395	10	65580395	65580395	ENSSSCG00000051428	10	65559698	65572893	-6.29332	5.75361e-08	0.000505243	-1.05374	0.167438	-0.650471	0.423113	eqtl	cis-eqtl	liver	muscle_liver_ggp50k
14:50430408	14	50430408	50430408	ENSSSCG00000040740	14	51106984	51112359	6.27858	6.07733e-08	0.00052811	1.21695	0.193826	0.649591	0.421969	eqtl	cis-eqtl	liver	muscle_liver_ggp50k
5:67125480	5	67125480	67125480	ENSSSCG00000000738	5	67239200	67246124	6.25803	6.55929e-08	0.000562593	1.05521	0.168617	0.64836	0.42037	eqtl	cis-eqtl	liver	muscle_liver_ggp50k
5:63639289	5	63639289	63639289	ENSSSCG00000033913	5	63591517	63640063	6.2537	6.66549e-08	0.000562593	0.948878	0.151731	0.6481	0.420033	eqtl	cis-eqtl	liver	muscle_liver_ggp50k
8:66311681	8	66311681	66311681	ENSSSCG00000047476	8	66234428	66236111	6.25326	6.67646e-08	0.000562593	1.11259	0.177922	0.648073	0.419999	eqtl	cis-eqtl	liver	muscle_liver_ggp50k
7:115801230	7	115801230	115801230	ENSSSCG00000039378	7	115783931	115792466	6.24683	6.83782e-08	0.000570428	0.726506	0.1163	0.647686	0.419498	eqtl	cis-eqtl	liver	muscle_liver_ggp50k
2:6898216	2	6898216	6898216	ENSSSCG00000013010	2	7127624	7138415	6.23807	7.06373e-08	0.00058344	1.10946	0.177852	0.647159	0.418815	eqtl	cis-eqtl	liver	muscle_liver_ggp50k
2:41008239	2	41008239	41008239	ENSSSCG00000013369	2	40961348	40962500	6.22758	7.34412e-08	0.000600652	0.953179	0.153058	0.646526	0.417996	eqtl	cis-eqtl	liver	muscle_liver_ggp50k
1:37093252	1	37093252	37093252	ENSSSCG00000004221	1	37008475	37023930	-6.21619	7.66136e-08	0.000620379	-1.43556	0.23094	-0.645836	0.417104	eqtl	cis-eqtl	liver	muscle_liver_ggp50k
8:66191648	8	66191648	66191648	ENSSSCG00000029658	8	65493138	65561989	6.21244	7.76841e-08	0.000620379	1.14242	0.183893	0.64561	0.416812	eqtl	cis-eqtl	liver	muscle_liver_ggp50k
16:20435247	16	20435247	20435247	ENSSSCG00000016830	16	20618875	20810140	-6.21106	7.80842e-08	0.000620379	-1.09827	0.176826	-0.645526	0.416703	eqtl	cis-eqtl	liver	muscle_liver_ggp50k
6:59424200	6	59424200	59424200	ENSSSCG00000038287	6	59274380	59314697	6.20144	8.09194e-08	0.000632956	0.776189	0.125163	0.644942	0.41595	eqtl	cis-eqtl	liver	muscle_liver_ggp50k
9:133183259	9	133183259	133183259	ENSSSCG00000015618	9	133311834	133351197	-6.19838	8.1844e-08	0.000632956	-0.85707	0.138273	-0.644756	0.41571	eqtl	cis-eqtl	liver	muscle_liver_ggp50k
5:63895179	5	63895179	63895179	ENSSSCG00000033913	5	63591517	63640063	-6.19805	8.19434e-08	0.000632956	-0.914532	0.147552	-0.644736	0.415685	eqtl	cis-eqtl	liver	muscle_liver_ggp50k
9:39914258	9	39914258	39914258	ENSSSCG00000015039	9	39864114	39927801	-6.19184	8.38549e-08	0.000641778	-0.997013	0.161021	-0.644358	0.415197	eqtl	cis-eqtl	liver	muscle_liver_ggp50k
7:32096519	7	32096519	32096519	ENSSSCG00000036178	7	33056699	33085750	-6.17954	8.77658e-08	0.000663498	-0.821462	0.132933	-0.643609	0.414232	eqtl	cis-eqtl	liver	muscle_liver_ggp50k
15:134297025	15	134297025	134297025	ENSSSCG00000016314	15	134186122	134267970	-6.17568	8.90324e-08	0.000663498	-0.908069	0.14704	-0.643373	0.413929	eqtl	cis-eqtl	liver	muscle_liver_ggp50k
16:321944	16	321944	321944	ENSSSCG00000049958	16	322129	345987	6.17554	8.90789e-08	0.000663498	1.14079	0.184727	0.643364	0.413918	eqtl	cis-eqtl	liver	muscle_liver_ggp50k
15:134304536	15	134304536	134304536	ENSSSCG00000016314	15	134186122	134267970	-6.15863	9.48376e-08	0.000700141	-1.00178	0.162662	-0.642331	0.412589	eqtl	cis-eqtl	liver	muscle_liver_ggp50k
2:26781215	2	26781215	26781215	ENSSSCG00000013311	2	27237651	27559433	6.1476	9.87965e-08	0.00072297	1.37387	0.22348	0.641654	0.411719	eqtl	cis-eqtl	liver	muscle_liver_ggp50k
9:64842202	9	64842202	64842202	ENSSSCG00000038350	9	64834820	64853610	6.12359	1.07982e-07	0.000783316	1.03028	0.168248	0.640176	0.409826	eqtl	cis-eqtl	liver	muscle_liver_ggp50k
14:141704836	14	141704836	141704836	ENSSSCG00000038086	14	141335990	141349030	-6.11288	1.1235e-07	0.000807974	-0.888426	0.145337	-0.639515	0.408979	eqtl	cis-eqtl	liver	muscle_liver_ggp50k
5:63837472	5	63837472	63837472	ENSSSCG00000033913	5	63591517	63640063	6.10837	1.14241e-07	0.000814552	1.12693	0.184489	0.639236	0.408623	eqtl	cis-eqtl	liver	muscle_liver_ggp50k
1:1939671	1	1939671	1939671	ENSSSCG00000043317	1	1816642	1835165	6.09893	1.18303e-07	0.00083637	0.984686	0.161452	0.638651	0.407875	eqtl	cis-eqtl	liver	muscle_liver_ggp50k
3:71685211	3	71685211	71685211	ENSSSCG00000029790	3	72204815	72223581	6.0933	1.20797e-07	0.000846822	2.08317	0.341878	0.638301	0.407429	eqtl	cis-eqtl	liver	muscle_liver_ggp50k
8:66297285	8	66297285	66297285	ENSSSCG00000047476	8	66234428	66236111	6.08645	1.23898e-07	0.000849569	1.05491	0.173321	0.637876	0.406886	eqtl	cis-eqtl	liver	muscle_liver_ggp50k
2:6445876	2	6445876	6445876	ENSSSCG00000013011	2	7138413	7141898	6.08569	1.24244e-07	0.000849569	2.38816	0.392422	0.637829	0.406826	eqtl	cis-eqtl	liver	muscle_liver_ggp50k
2:6657104	2	6657104	6657104	ENSSSCG00000013011	2	7138413	7141898	6.08569	1.24244e-07	0.000849569	2.38816	0.392422	0.637829	0.406826	eqtl	cis-eqtl	liver	muscle_liver_ggp50k
9:764966	9	764966	764966	ENSSSCG00000030206	9	786509	936723	6.08089	1.26472e-07	0.000857774	0.895937	0.147336	0.63753	0.406445	eqtl	cis-eqtl	liver	muscle_liver_ggp50k
6:170194880	6	170194880	170194880	ENSSSCG00000003971	6	169999818	170189354	6.06837	1.32463e-07	0.00089116	1.08237	0.178362	0.63675	0.405451	eqtl	cis-eqtl	liver	muscle_liver_ggp50k
13:28902135	13	28902135	28902135	ENSSSCG00000032344	13	27958876	27967183	-6.06516	1.34047e-07	0.000894605	-1.00356	0.165463	-0.63655	0.405196	eqtl	cis-eqtl	liver	muscle_liver_ggp50k
6:170188580	6	170188580	170188580	ENSSSCG00000003971	6	169999818	170189354	6.05795	1.37668e-07	0.000911474	1.21089	0.199884	0.6361	0.404623	eqtl	cis-eqtl	liver	muscle_liver_ggp50k
14:75731671	14	75731671	75731671	ENSSSCG00000023482	14	76061446	76074604	6.04878	1.42417e-07	0.000935496	0.995008	0.164497	0.635525	0.403893	eqtl	cis-eqtl	liver	muscle_liver_ggp50k
12:19975343	12	19975343	19975343	ENSSSCG00000037487	12	20013618	20024890	6.04332	1.4532e-07	0.000942494	0.885844	0.146582	0.635183	0.403458	eqtl	cis-eqtl	liver	muscle_liver_ggp50k
14:60412880	14	60412880	60412880	ENSSSCG00000024418	14	60667108	60677731	6.04253	1.45742e-07	0.000942494	1.23789	0.204862	0.635134	0.403395	eqtl	cis-eqtl	liver	muscle_liver_ggp50k
3:33926216	3	33926216	33926216	ENSSSCG00000021236	3	33857068	33893396	6.0376	1.48425e-07	0.00095246	1.01601	0.168281	0.634825	0.403002	eqtl	cis-eqtl	liver	muscle_liver_ggp50k
8:65909321	8	65909321	65909321	ENSSSCG00000036118	8	66282703	66289121	6.03374	1.50556e-07	0.00095876	0.799228	0.13246	0.634582	0.402695	eqtl	cis-eqtl	liver	muscle_liver_ggp50k
5:62482389	5	62482389	62482389	ENSSSCG00000039880	5	61942897	61967889	-6.02719	1.54246e-07	0.000974816	-0.869875	0.144325	-0.63417	0.402172	eqtl	cis-eqtl	liver	muscle_liver_ggp50k
14:49534891	14	49534891	49534891	ENSSSCG00000010039	14	48708047	48741440	6.01253	1.62829e-07	0.00102132	1.03781	0.172608	0.633247	0.401002	eqtl	cis-eqtl	liver	muscle_liver_ggp50k
4:97713311	4	97713311	97713311	ENSSSCG00000027091	4	97439993	97448493	-6.00455	1.677e-07	0.00104402	-0.889108	0.148072	-0.632743	0.400364	eqtl	cis-eqtl	liver	muscle_liver_ggp50k
5:61781068	5	61781068	61781068	ENSSSCG00000039880	5	61942897	61967889	5.99922	1.71032e-07	0.00105688	0.719409	0.119917	0.632406	0.399937	eqtl	cis-eqtl	liver	muscle_liver_ggp50k
15:134297119	15	134297119	134297119	ENSSSCG00000016314	15	134186122	134267970	-5.99524	1.73561e-07	0.00105978	-0.91822	0.153158	-0.632154	0.399619	eqtl	cis-eqtl	liver	muscle_liver_ggp50k
7:74983736	7	74983736	74983736	ENSSSCG00000002035	7	75947769	75950956	-5.99449	1.74041e-07	0.00105978	-1.06723	0.178035	-0.632107	0.399559	eqtl	cis-eqtl	liver	muscle_liver_ggp50k
12:31641727	12	31641727	31641727	ENSSSCG00000017601	12	31207369	31272775	-5.9885	1.77934e-07	0.00107563	-1.00269	0.167436	-0.631727	0.39908	eqtl	cis-eqtl	liver	muscle_liver_ggp50k
14:6872749	14	6872749	6872749	ENSSSCG00000009613	14	6321870	6346870	-5.9849	1.80314e-07	0.00108218	-0.793116	0.13252	-0.631499	0.398791	eqtl	cis-eqtl	liver	muscle_liver_ggp50k
12:26741337	12	26741337	26741337	ENSSSCG00000039259	12	26535203	26562769	5.97806	1.84924e-07	0.00110191	0.748534	0.125214	0.631065	0.398243	eqtl	cis-eqtl	liver	muscle_liver_ggp50k
2:26780822	2	26780822	26780822	ENSSSCG00000013311	2	27237651	27559433	5.97214	1.89008e-07	0.00110392	1.28916	0.215862	0.630688	0.397768	eqtl	cis-eqtl	liver	muscle_liver_ggp50k
7:115947978	7	115947978	115947978	ENSSSCG00000002483	7	115921370	115930421	-5.97107	1.89753e-07	0.00110392	-1.64048	0.274738	-0.630621	0.397682	eqtl	cis-eqtl	liver	muscle_liver_ggp50k
14:49802280	14	49802280	49802280	ENSSSCG00000045982	14	48963100	48963921	5.96997	1.90525e-07	0.00110392	1.04936	0.175772	0.630551	0.397594	eqtl	cis-eqtl	liver	muscle_liver_ggp50k
5:60524887	5	60524887	60524887	ENSSSCG00000040835	5	60082282	60097644	-5.96993	1.90554e-07	0.00110392	-1.22977	0.205995	-0.630548	0.397591	eqtl	cis-eqtl	liver	muscle_liver_ggp50k
14:49637014	14	49637014	49637014	ENSSSCG00000045982	14	48963100	48963921	5.96234	1.95966e-07	0.00112745	0.796033	0.13351	0.630065	0.396981	eqtl	cis-eqtl	liver	muscle_liver_ggp50k
14:6372259	14	6372259	6372259	ENSSSCG00000009613	14	6321870	6346870	-5.93267	2.18619e-07	0.00124916	-0.719828	0.121333	-0.628168	0.394596	eqtl	cis-eqtl	liver	muscle_liver_ggp50k
6:82837258	6	82837258	82837258	ENSSSCG00000003547	6	82186368	82281641	5.92746	2.22857e-07	0.00126471	1.2903	0.217682	0.627834	0.394176	eqtl	cis-eqtl	liver	muscle_liver_ggp50k
8:66605216	8	66605216	66605216	ENSSSCG00000036118	8	66282703	66289121	5.91939	2.29583e-07	0.00129294	0.687751	0.116186	0.627316	0.393525	eqtl	cis-eqtl	liver	muscle_liver_ggp50k
3:72053302	3	72053302	72053302	ENSSSCG00000029790	3	72204815	72223581	5.91662	2.31937e-07	0.00129294	2.59726	0.438977	0.627138	0.393302	eqtl	cis-eqtl	liver	muscle_liver_ggp50k
13:98461773	13	98461773	98461773	ENSSSCG00000028623	13	98461316	98586030	-5.91599	2.3248e-07	0.00129294	-0.833665	0.140917	-0.627097	0.393251	eqtl	cis-eqtl	liver	muscle_liver_ggp50k
14:49534515	14	49534515	49534515	ENSSSCG00000045982	14	48963100	48963921	5.90902	2.38518e-07	0.00131773	0.808514	0.136827	0.626649	0.392689	eqtl	cis-eqtl	liver	muscle_liver_ggp50k
7:4108197	7	4108197	4108197	ENSSSCG00000049701	7	4390562	4396530	5.9038	2.43156e-07	0.00133452	1.41269	0.239286	0.626312	0.392267	eqtl	cis-eqtl	liver	muscle_liver_ggp50k
8:66252845	8	66252845	66252845	ENSSSCG00000036118	8	66282703	66289121	5.89965	2.46893e-07	0.0013436	1.01074	0.171322	0.626045	0.391932	eqtl	cis-eqtl	liver	muscle_liver_ggp50k
5:67129951	5	67129951	67129951	ENSSSCG00000000738	5	67239200	67246124	5.8984	2.48032e-07	0.0013436	0.742353	0.125857	0.625964	0.391831	eqtl	cis-eqtl	liver	muscle_liver_ggp50k
3:3633552	3	3633552	3633552	ENSSSCG00000007577	3	3622696	3642415	5.89561	2.506e-07	0.00134876	0.680073	0.115353	0.625784	0.391605	eqtl	cis-eqtl	liver	muscle_liver_ggp50k
7:115835338	7	115835338	115835338	ENSSSCG00000002483	7	115921370	115930421	-5.88828	2.57455e-07	0.00137676	-1.42704	0.242352	-0.62531	0.391013	eqtl	cis-eqtl	liver	muscle_liver_ggp50k
8:66191648	8	66191648	66191648	ENSSSCG00000047476	8	66234428	66236111	5.88653	2.59112e-07	0.0013768	0.960491	0.163167	0.625197	0.390872	eqtl	cis-eqtl	liver	muscle_liver_ggp50k
12:39619416	12	39619416	39619416	ENSSSCG00000031292	12	39387676	39388373	5.88191	2.6356e-07	0.00138807	1.1653	0.198117	0.624898	0.390497	eqtl	cis-eqtl	liver	muscle_liver_ggp50k
12:19973928	12	19973928	19973928	ENSSSCG00000037487	12	20013618	20024890	5.88088	2.64561e-07	0.00138807	0.819045	0.139273	0.624831	0.390414	eqtl	cis-eqtl	liver	muscle_liver_ggp50k
9:67236031	9	67236031	67236031	ENSSSCG00000021041	9	66518610	66550484	5.87768	2.67688e-07	0.0013957	1.58881	0.270312	0.624624	0.390156	eqtl	cis-eqtl	liver	muscle_liver_ggp50k
7:115875847	7	115875847	115875847	ENSSSCG00000002486	7	115871451	115928198	-5.86994	2.75426e-07	0.00142713	-1.04574	0.178151	-0.624122	0.389528	eqtl	cis-eqtl	liver	muscle_liver_ggp50k
2:26780759	2	26780759	26780759	ENSSSCG00000013311	2	27237651	27559433	5.86515	2.80321e-07	0.00144352	1.29496	0.220789	0.623811	0.38914	eqtl	cis-eqtl	liver	muscle_liver_ggp50k
11:76514436	11	76514436	76514436	ENSSSCG00000048115	11	76465360	76482061	5.86334	2.82192e-07	0.00144424	1.14928	0.196011	0.623694	0.388994	eqtl	cis-eqtl	liver	muscle_liver_ggp50k
5:62453153	5	62453153	62453153	ENSSSCG00000039880	5	61942897	61967889	5.85944	2.86273e-07	0.00144448	0.841224	0.143567	0.62344	0.388677	eqtl	cis-eqtl	liver	muscle_liver_ggp50k
16:228949	16	228949	228949	ENSSSCG00000049958	16	322129	345987	-5.85825	2.87528e-07	0.00144448	-0.925888	0.158049	-0.623362	0.388581	eqtl	cis-eqtl	liver	muscle_liver_ggp50k
9:133350939	9	133350939	133350939	ENSSSCG00000015610	9	132817940	133040811	5.85823	2.87544e-07	0.00144448	0.705089	0.120359	0.623361	0.388579	eqtl	cis-eqtl	liver	muscle_liver_ggp50k
9:133183658	9	133183658	133183658	ENSSSCG00000032721	9	133190014	133214207	5.85671	2.89165e-07	0.00144448	0.967687	0.165227	0.623262	0.388455	eqtl	cis-eqtl	liver	muscle_liver_ggp50k
12:26741202	12	26741202	26741202	ENSSSCG00000039259	12	26535203	26562769	5.85456	2.91457e-07	0.00144707	0.802026	0.136992	0.623122	0.388281	eqtl	cis-eqtl	liver	muscle_liver_ggp50k
14:6369690	14	6369690	6369690	ENSSSCG00000009613	14	6321870	6346870	-5.85298	2.93152e-07	0.00144707	-0.800664	0.136796	-0.623019	0.388153	eqtl	cis-eqtl	liver	muscle_liver_ggp50k
6:77696300	6	77696300	77696300	ENSSSCG00000024752	6	77373999	77393651	-5.84193	3.05305e-07	0.00149595	-1.0104	0.172957	-0.622299	0.387256	eqtl	cis-eqtl	liver	muscle_liver_ggp50k
14:48523206	14	48523206	48523206	ENSSSCG00000045982	14	48963100	48963921	5.83922	3.08368e-07	0.00149595	0.781331	0.133807	0.622122	0.387036	eqtl	cis-eqtl	liver	muscle_liver_ggp50k
5:62381638	5	62381638	62381638	ENSSSCG00000039880	5	61942897	61967889	5.83916	3.08434e-07	0.00149595	0.942081	0.161339	0.622118	0.387031	eqtl	cis-eqtl	liver	muscle_liver_ggp50k
7:115928111	7	115928111	115928111	ENSSSCG00000002479	7	115666067	115682082	5.83019	3.18775e-07	0.00153717	0.940936	0.16139	0.621531	0.386301	eqtl	cis-eqtl	liver	muscle_liver_ggp50k
15:68941003	15	68941003	68941003	ENSSSCG00000015893	15	68224395	68656318	5.82745	3.2199e-07	0.00154375	1.3305	0.228316	0.621353	0.386079	eqtl	cis-eqtl	liver	muscle_liver_ggp50k
3:72053010	3	72053010	72053010	ENSSSCG00000029790	3	72204815	72223581	5.8219	3.28625e-07	0.00156655	2.27028	0.389955	0.620989	0.385628	eqtl	cis-eqtl	liver	muscle_liver_ggp50k
1:26316519	1	26316519	26316519	ENSSSCG00000004150	1	26001398	26011454	5.80393	3.51052e-07	0.00166395	1.03202	0.177814	0.619809	0.384163	eqtl	cis-eqtl	liver	muscle_liver_ggp50k
1:37787895	1	37787895	37787895	ENSSSCG00000004224	1	37640656	37662840	5.80195	3.53607e-07	0.0016666	0.938598	0.161773	0.619679	0.384002	eqtl	cis-eqtl	liver	muscle_liver_ggp50k
2:41107952	2	41107952	41107952	ENSSSCG00000013369	2	40961348	40962500	5.79587	3.61587e-07	0.00168685	0.899162	0.155138	0.619279	0.383506	eqtl	cis-eqtl	liver	muscle_liver_ggp50k
2:6548819	2	6548819	6548819	ENSSSCG00000013011	2	7138413	7141898	5.7956	3.61949e-07	0.00168685	2.31184	0.398896	0.619261	0.383484	eqtl	cis-eqtl	liver	muscle_liver_ggp50k
17:26652127	17	26652127	26652127	ENSSSCG00000007099	17	26980152	26984768	-5.79375	3.6442e-07	0.00168894	-0.778787	0.134418	-0.619139	0.383333	eqtl	cis-eqtl	liver	muscle_liver_ggp50k
7:115875847	7	115875847	115875847	ENSSSCG00000039378	7	115783931	115792466	-5.78895	3.70889e-07	0.00170467	-0.925752	0.159917	-0.618823	0.382942	eqtl	cis-eqtl	liver	muscle_liver_ggp50k
1:30991250	1	30991250	30991250	ENSSSCG00000004191	1	31282506	31369408	-5.78819	3.71932e-07	0.00170467	-1.0239	0.176896	-0.618772	0.382879	eqtl	cis-eqtl	liver	muscle_liver_ggp50k
14:96521118	14	96521118	96521118	ENSSSCG00000045025	14	96513815	96524023	-5.78672	3.73946e-07	0.00170467	-0.71023	0.122735	-0.618675	0.382759	eqtl	cis-eqtl	liver	muscle_liver_ggp50k
14:6686810	14	6686810	6686810	ENSSSCG00000009620	14	6443912	6489064	5.7834	3.78529e-07	0.00171308	0.801889	0.138654	0.618456	0.382488	eqtl	cis-eqtl	liver	muscle_liver_ggp50k
14:6848205	14	6848205	6848205	ENSSSCG00000009620	14	6443912	6489064	5.78241	3.79897e-07	0.00171308	0.790392	0.136689	0.618391	0.382408	eqtl	cis-eqtl	liver	muscle_liver_ggp50k
1:31868855	1	31868855	31868855	ENSSSCG00000025992	1	31859951	31959879	-5.77786	3.863e-07	0.00173259	-0.854368	0.147869	-0.61809	0.382035	eqtl	cis-eqtl	liver	muscle_liver_ggp50k
8:66559189	8	66559189	66559189	ENSSSCG00000008937	8	67381121	67394394	5.77435	3.91298e-07	0.00174562	1.00672	0.174343	0.617858	0.381749	eqtl	cis-eqtl	liver	muscle_liver_ggp50k
5:63605379	5	63605379	63605379	ENSSSCG00000033913	5	63591517	63640063	5.77095	3.96214e-07	0.00175815	1.00584	0.174294	0.617633	0.381471	eqtl	cis-eqtl	liver	muscle_liver_ggp50k
14:50510908	14	50510908	50510908	ENSSSCG00000040740	14	51106984	51112359	5.76847	3.9983e-07	0.0017648	1.07625	0.186575	0.617469	0.381268	eqtl	cis-eqtl	liver	muscle_liver_ggp50k
8:66252894	8	66252894	66252894	ENSSSCG00000029658	8	65493138	65561989	5.76144	4.10273e-07	0.00180137	1.17388	0.203748	0.617003	0.380693	eqtl	cis-eqtl	liver	muscle_liver_ggp50k
5:87552633	5	87552633	87552633	ENSSSCG00000000906	5	88518295	88682325	-5.75369	4.22108e-07	0.00184363	-0.922899	0.160401	-0.616488	0.380058	eqtl	cis-eqtl	liver	muscle_liver_ggp50k
7:51063543	7	51063543	51063543	ENSSSCG00000001800	7	51815530	51845163	5.74931	4.28933e-07	0.00186368	0.839634	0.146041	0.616197	0.379699	eqtl	cis-eqtl	liver	muscle_liver_ggp50k
7:115969463	7	115969463	115969463	ENSSSCG00000039378	7	115783931	115792466	-5.73887	4.45658e-07	0.00192632	-1.20906	0.210678	-0.615503	0.378844	eqtl	cis-eqtl	liver	muscle_liver_ggp50k
7:115969557	7	115969557	115969557	ENSSSCG00000039378	7	115783931	115792466	5.73563	4.50976e-07	0.00193367	1.19117	0.207679	0.615287	0.378578	eqtl	cis-eqtl	liver	muscle_liver_ggp50k
6:59425540	6	59425540	59425540	ENSSSCG00000035226	6	58662583	58666026	-5.73428	4.53221e-07	0.00193367	-0.81756	0.142574	-0.615197	0.378467	eqtl	cis-eqtl	liver	muscle_liver_ggp50k
14:76242237	14	76242237	76242237	ENSSSCG00000023482	14	76061446	76074604	-5.7308	4.59036e-07	0.00193367	-0.983016	0.171532	-0.614965	0.378181	eqtl	cis-eqtl	liver	muscle_liver_ggp50k
3:131246678	3	131246678	131246678	ENSSSCG00000029161	3	131295257	131304337	5.73014	4.60138e-07	0.00193367	0.985992	0.172071	0.614921	0.378128	eqtl	cis-eqtl	liver	muscle_liver_ggp50k
8:65382992	8	65382992	65382992	ENSSSCG00000047476	8	66234428	66236111	5.72957	4.61099e-07	0.00193367	0.912666	0.15929	0.614883	0.378081	eqtl	cis-eqtl	liver	muscle_liver_ggp50k
7:115970043	7	115970043	115970043	ENSSSCG00000002483	7	115921370	115930421	-5.72746	4.64677e-07	0.00193367	-1.32044	0.230546	-0.614742	0.377908	eqtl	cis-eqtl	liver	muscle_liver_ggp50k
13:26072363	13	26072363	26072363	ENSSSCG00000043636	13	26567351	26569497	-5.72619	4.66856e-07	0.00193367	-0.873868	0.152609	-0.614657	0.377803	eqtl	cis-eqtl	liver	muscle_liver_ggp50k
12:20005744	12	20005744	20005744	ENSSSCG00000037487	12	20013618	20024890	-5.7252	4.68537e-07	0.00193367	-0.876401	0.153078	-0.614591	0.377722	eqtl	cis-eqtl	liver	muscle_liver_ggp50k
5:63601643	5	63601643	63601643	ENSSSCG00000033913	5	63591517	63640063	-5.72428	4.70133e-07	0.00193367	-1.08494	0.189534	-0.614529	0.377646	eqtl	cis-eqtl	liver	muscle_liver_ggp50k
8:39060550	8	39060550	39060550	ENSSSCG00000008829	8	38732820	38793234	-5.72323	4.71935e-07	0.00193367	-1.0168	0.177663	-0.614459	0.37756	eqtl	cis-eqtl	liver	muscle_liver_ggp50k
9:133191090	9	133191090	133191090	ENSSSCG00000015610	9	132817940	133040811	5.7227	4.72857e-07	0.00193367	0.783889	0.136979	0.614424	0.377516	eqtl	cis-eqtl	liver	muscle_liver_ggp50k
8:66297134	8	66297134	66297134	ENSSSCG00000047476	8	66234428	66236111	5.70415	5.06087e-07	0.00205946	0.903359	0.158369	0.613181	0.375992	eqtl	cis-eqtl	liver	muscle_liver_ggp50k
9:764845	9	764845	764845	ENSSSCG00000030206	9	786509	936723	-5.69822	5.17184e-07	0.00209164	-0.958198	0.168158	-0.612784	0.375504	eqtl	cis-eqtl	liver	muscle_liver_ggp50k
14:76307529	14	76307529	76307529	ENSSSCG00000023482	14	76061446	76074604	-5.69726	5.19008e-07	0.00209164	-0.941946	0.165333	-0.612719	0.375425	eqtl	cis-eqtl	liver	muscle_liver_ggp50k
12:26319495	12	26319495	26319495	ENSSSCG00000039259	12	26535203	26562769	5.68997	5.33032e-07	0.00213783	0.771404	0.135573	0.612229	0.374825	eqtl	cis-eqtl	liver	muscle_liver_ggp50k
2:153664	2	153664	153664	ENSSSCG00000025023	2	99254	105655	5.68729	5.38285e-07	0.00214857	1.13013	0.198712	0.612049	0.374604	eqtl	cis-eqtl	liver	muscle_liver_ggp50k
15:133345949	15	133345949	133345949	ENSSSCG00000050388	15	132340179	132353078	5.67789	5.57109e-07	0.00221312	0.830483	0.146266	0.611416	0.373829	eqtl	cis-eqtl	liver	muscle_liver_ggp50k
2:41759475	2	41759475	41759475	ENSSSCG00000013369	2	40961348	40962500	-5.67617	5.6062e-07	0.00221651	-0.956237	0.168465	-0.6113	0.373687	eqtl	cis-eqtl	liver	muscle_liver_ggp50k
8:66430320	8	66430320	66430320	ENSSSCG00000047476	8	66234428	66236111	5.67311	5.66925e-07	0.00223086	0.853123	0.15038	0.611093	0.373435	eqtl	cis-eqtl	liver	muscle_liver_ggp50k
12:26364764	12	26364764	26364764	ENSSSCG00000039259	12	26535203	26562769	5.67138	5.70527e-07	0.0022345	0.850747	0.150007	0.610976	0.373292	eqtl	cis-eqtl	liver	muscle_liver_ggp50k
2:85657270	2	85657270	85657270	ENSSSCG00000037582	2	85535531	85541767	5.66622	5.81388e-07	0.00225988	1.5798	0.27881	0.610628	0.372866	eqtl	cis-eqtl	liver	muscle_liver_ggp50k
6:59173160	6	59173160	59173160	ENSSSCG00000035226	6	58662583	58666026	5.66463	5.84774e-07	0.00225988	0.723527	0.127727	0.61052	0.372735	eqtl	cis-eqtl	liver	muscle_liver_ggp50k
8:39128880	8	39128880	39128880	ENSSSCG00000008829	8	38732820	38793234	-5.66446	5.85134e-07	0.00225988	-1.21068	0.213732	-0.610509	0.372721	eqtl	cis-eqtl	liver	muscle_liver_ggp50k
7:115968732	7	115968732	115968732	ENSSSCG00000002483	7	115921370	115930421	-5.66028	5.94145e-07	0.00227485	-1.26009	0.22262	-0.610226	0.372376	eqtl	cis-eqtl	liver	muscle_liver_ggp50k
9:67553715	9	67553715	67553715	ENSSSCG00000022701	9	67845201	67855108	5.66013	5.94464e-07	0.00227485	1.04748	0.185062	0.610216	0.372364	eqtl	cis-eqtl	liver	muscle_liver_ggp50k
7:115832646	7	115832646	115832646	ENSSSCG00000039378	7	115783931	115792466	-5.65521	6.05255e-07	0.00230041	-0.810393	0.1433	-0.609883	0.371957	eqtl	cis-eqtl	liver	muscle_liver_ggp50k
3:11053126	3	11053126	11053126	ENSSSCG00000007713	3	10960091	10973083	5.65457	6.0666e-07	0.00230041	1.14863	0.203133	0.60984	0.371905	eqtl	cis-eqtl	liver	muscle_liver_ggp50k
5:63605259	5	63605259	63605259	ENSSSCG00000026812	5	63745476	63751469	-5.65066	6.15394e-07	0.00232297	-0.902763	0.159762	-0.609575	0.371581	eqtl	cis-eqtl	liver	muscle_liver_ggp50k
15:68661515	15	68661515	68661515	ENSSSCG00000015893	15	68224395	68656318	5.64613	6.25675e-07	0.00233262	1.30268	0.230721	0.609267	0.371206	eqtl	cis-eqtl	liver	muscle_liver_ggp50k
9:67235609	9	67235609	67235609	ENSSSCG00000022701	9	67845201	67855108	5.64558	6.26931e-07	0.00233262	1.07609	0.190607	0.60923	0.371161	eqtl	cis-eqtl	liver	muscle_liver_ggp50k
8:66605586	8	66605586	66605586	ENSSSCG00000036118	8	66282703	66289121	5.6445	6.29396e-07	0.00233262	0.702631	0.124481	0.609157	0.371072	eqtl	cis-eqtl	liver	muscle_liver_ggp50k
9:133191079	9	133191079	133191079	ENSSSCG00000015618	9	133311834	133351197	5.64401	6.30518e-07	0.00233262	0.753979	0.133589	0.609124	0.371032	eqtl	cis-eqtl	liver	muscle_liver_ggp50k
6:59173534	6	59173534	59173534	ENSSSCG00000038287	6	59274380	59314697	5.6434	6.3193e-07	0.00233262	0.689538	0.122185	0.609082	0.370981	eqtl	cis-eqtl	liver	muscle_liver_ggp50k
2:40975441	2	40975441	40975441	ENSSSCG00000013369	2	40961348	40962500	5.64094	6.3763e-07	0.00234329	0.829799	0.147103	0.608915	0.370778	eqtl	cis-eqtl	liver	muscle_liver_ggp50k
9:68071425	9	68071425	68071425	ENSSSCG00000022701	9	67845201	67855108	5.62922	6.65505e-07	0.002435	0.923385	0.164034	0.608118	0.369808	eqtl	cis-eqtl	liver	muscle_liver_ggp50k
2:81484789	2	81484789	81484789	ENSSSCG00000014060	2	81520408	81539621	5.62741	6.69924e-07	0.00244047	0.916541	0.162871	0.607995	0.369658	eqtl	cis-eqtl	liver	muscle_liver_ggp50k
14:59194896	14	59194896	59194896	ENSSSCG00000038765	14	59367823	59388787	5.61815	6.92949e-07	0.00251337	1.08462	0.193057	0.607364	0.36889	eqtl	cis-eqtl	liver	muscle_liver_ggp50k
12:26363714	12	26363714	26363714	ENSSSCG00000039259	12	26535203	26562769	5.61205	7.08547e-07	0.00255882	0.818179	0.14579	0.606947	0.368385	eqtl	cis-eqtl	liver	muscle_liver_ggp50k
12:40012614	12	40012614	40012614	ENSSSCG00000031292	12	39387676	39388373	5.6067	7.22508e-07	0.00259098	1.30887	0.233448	0.606581	0.367941	eqtl	cis-eqtl	liver	muscle_liver_ggp50k
7:115801230	7	115801230	115801230	ENSSSCG00000031595	7	115828282	115836430	5.60626	7.23665e-07	0.00259098	0.796017	0.141987	0.606551	0.367905	eqtl	cis-eqtl	liver	muscle_liver_ggp50k
14:48813487	14	48813487	48813487	ENSSSCG00000045982	14	48963100	48963921	5.60328	7.31557e-07	0.00260805	1.14253	0.203904	0.606348	0.367658	eqtl	cis-eqtl	liver	muscle_liver_ggp50k
8:38473855	8	38473855	38473855	ENSSSCG00000008829	8	38732820	38793234	-5.6008	7.38212e-07	0.00262057	-1.19839	0.213967	-0.606178	0.367452	eqtl	cis-eqtl	liver	muscle_liver_ggp50k
8:38319824	8	38319824	38319824	ENSSSCG00000008829	8	38732820	38793234	-5.59726	7.4781e-07	0.0026434	-1.20151	0.214661	-0.605935	0.367157	eqtl	cis-eqtl	liver	muscle_liver_ggp50k
14:42173117	14	42173117	42173117	ENSSSCG00000009942	14	41929215	41950633	5.59494	7.54148e-07	0.00265455	1.22337	0.218657	0.605777	0.366965	eqtl	cis-eqtl	liver	muscle_liver_ggp50k
2:85529477	2	85529477	85529477	ENSSSCG00000037582	2	85535531	85541767	5.58835	7.72493e-07	0.0027077	1.48307	0.265387	0.605324	0.366418	eqtl	cis-eqtl	liver	muscle_liver_ggp50k
7:115969685	7	115969685	115969685	ENSSSCG00000002483	7	115921370	115930421	-5.58578	7.79748e-07	0.0027217	-1.41783	0.253828	-0.605148	0.366204	eqtl	cis-eqtl	liver	muscle_liver_ggp50k
8:66252319	8	66252319	66252319	ENSSSCG00000036118	8	66282703	66289121	5.57965	7.97361e-07	0.00276078	1.0542	0.188936	0.604727	0.365695	eqtl	cis-eqtl	liver	muscle_liver_ggp50k
8:66252845	8	66252845	66252845	ENSSSCG00000029658	8	65493138	65561989	5.57958	7.97563e-07	0.00276078	1.14361	0.204964	0.604722	0.365689	eqtl	cis-eqtl	liver	muscle_liver_ggp50k
8:66732817	8	66732817	66732817	ENSSSCG00000047476	8	66234428	66236111	5.57269	8.17833e-07	0.00281427	0.907999	0.162937	0.604248	0.365116	eqtl	cis-eqtl	liver	muscle_liver_ggp50k
15:134309611	15	134309611	134309611	ENSSSCG00000016314	15	134186122	134267970	-5.57196	8.20027e-07	0.00281427	-0.966233	0.17341	-0.604198	0.365055	eqtl	cis-eqtl	liver	muscle_liver_ggp50k
7:115878245	7	115878245	115878245	ENSSSCG00000002483	7	115921370	115930421	-5.57092	8.23137e-07	0.00281427	-1.33878	0.240316	-0.604126	0.364968	eqtl	cis-eqtl	liver	muscle_liver_ggp50k
12:59217748	12	59217748	59217748	ENSSSCG00000035103	12	59201556	59256824	-5.56642	8.36738e-07	0.00284909	-0.71298	0.128086	-0.603816	0.364594	eqtl	cis-eqtl	liver	muscle_liver_ggp50k
6:60493266	6	60493266	60493266	ENSSSCG00000003318	6	60485596	60495074	-5.56488	8.41436e-07	0.00285344	-0.702783	0.126289	-0.60371	0.364466	eqtl	cis-eqtl	liver	muscle_liver_ggp50k
8:66559189	8	66559189	66559189	ENSSSCG00000029658	8	65493138	65561989	5.56046	8.55079e-07	0.00288245	1.04704	0.1883	0.603405	0.364098	eqtl	cis-eqtl	liver	muscle_liver_ggp50k
9:133350973	9	133350973	133350973	ENSSSCG00000015618	9	133311834	133351197	-5.55988	8.56901e-07	0.00288245	-0.689516	0.124016	-0.603365	0.364049	eqtl	cis-eqtl	liver	muscle_liver_ggp50k
9:133191953	9	133191953	133191953	ENSSSCG00000015610	9	132817940	133040811	5.55405	8.75266e-07	0.0029324	0.787823	0.141846	0.602963	0.363564	eqtl	cis-eqtl	liver	muscle_liver_ggp50k
4:88785697	4	88785697	88785697	ENSSSCG00000006374	4	89668239	89700972	-5.55179	8.82512e-07	0.00294485	-1.1139	0.200638	-0.602806	0.363375	eqtl	cis-eqtl	liver	muscle_liver_ggp50k
5:67129695	5	67129695	67129695	ENSSSCG00000000738	5	67239200	67246124	5.54684	8.98556e-07	0.00298644	0.742029	0.133775	0.602464	0.362963	eqtl	cis-eqtl	liver	muscle_liver_ggp50k
13:26330644	13	26330644	26330644	ENSSSCG00000043636	13	26567351	26569497	-5.54479	9.05258e-07	0.00299678	-0.801526	0.144555	-0.602322	0.362792	eqtl	cis-eqtl	liver	muscle_liver_ggp50k
8:67495307	8	67495307	67495307	ENSSSCG00000008937	8	67381121	67394394	5.52592	9.69584e-07	0.00319704	0.983716	0.178019	0.601013	0.361217	eqtl	cis-eqtl	liver	muscle_liver_ggp50k
4:110413428	4	110413428	110413428	ENSSSCG00000006821	4	110330028	110332962	5.519	9.94267e-07	0.00326552	1.22119	0.221269	0.600533	0.360639	eqtl	cis-eqtl	liver	muscle_liver_ggp50k
9:748677	9	748677	748677	ENSSSCG00000030206	9	786509	936723	-5.51508	1.00853e-06	0.00329939	-0.662584	0.12014	-0.60026	0.360312	eqtl	cis-eqtl	liver	muscle_liver_ggp50k
5:63896980	5	63896980	63896980	ENSSSCG00000033913	5	63591517	63640063	5.51141	1.02209e-06	0.00333069	0.874808	0.158727	0.600004	0.360004	eqtl	cis-eqtl	liver	muscle_liver_ggp50k
8:66235777	8	66235777	66235777	ENSSSCG00000036118	8	66282703	66289121	5.50808	1.03452e-06	0.00335807	0.747961	0.135793	0.599772	0.359726	eqtl	cis-eqtl	liver	muscle_liver_ggp50k
8:66311213	8	66311213	66311213	ENSSSCG00000047476	8	66234428	66236111	5.50428	1.04888e-06	0.00339011	1.01785	0.18492	0.599507	0.359409	eqtl	cis-eqtl	liver	muscle_liver_ggp50k
7:115789193	7	115789193	115789193	ENSSSCG00000031595	7	115828282	115836430	-5.50259	1.05534e-06	0.00339011	-1.00995	0.18354	-0.599389	0.359267	eqtl	cis-eqtl	liver	muscle_liver_ggp50k
18:28628644	18	28628644	28628644	ENSSSCG00000016627	18	28859149	28910899	5.50227	1.05658e-06	0.00339011	0.54485	0.0990228	0.599367	0.35924	eqtl	cis-eqtl	liver	muscle_liver_ggp50k
9:74971093	9	74971093	74971093	ENSSSCG00000029515	9	74991277	75017942	-5.48602	1.12078e-06	0.00358232	-0.962892	0.175517	-0.598231	0.35788	eqtl	cis-eqtl	liver	muscle_liver_ggp50k
8:66311572	8	66311572	66311572	ENSSSCG00000047476	8	66234428	66236111	-5.48459	1.12663e-06	0.00358727	-1.0402	0.18966	-0.59813	0.35776	eqtl	cis-eqtl	liver	muscle_liver_ggp50k
5:60524948	5	60524948	60524948	ENSSSCG00000040835	5	60082282	60097644	-5.48031	1.14426e-06	0.0036265	-1.2701	0.231757	-0.597831	0.357402	eqtl	cis-eqtl	liver	muscle_liver_ggp50k
8:66311681	8	66311681	66311681	ENSSSCG00000036118	8	66282703	66289121	5.4795	1.14765e-06	0.0036265	1.00911	0.184162	0.597774	0.357333	eqtl	cis-eqtl	liver	muscle_liver_ggp50k
6:81876524	6	81876524	81876524	ENSSSCG00000038848	6	81867848	81885589	5.47645	1.16038e-06	0.0036529	0.832313	0.15198	0.59756	0.357078	eqtl	cis-eqtl	liver	muscle_liver_ggp50k
3:17999188	3	17999188	17999188	ENSSSCG00000040162	3	18402935	18511087	5.47519	1.16574e-06	0.00365597	1.11563	0.203761	0.597471	0.356972	eqtl	cis-eqtl	liver	muscle_liver_ggp50k
5:87547376	5	87547376	87547376	ENSSSCG00000000906	5	88518295	88682325	-5.46739	1.19915e-06	0.00374667	-0.790092	0.14451	-0.596924	0.356318	eqtl	cis-eqtl	liver	muscle_liver_ggp50k
1:15766091	1	15766091	15766091	ENSSSCG00000004093	1	15756550	15779164	5.46404	1.21384e-06	0.0037737	0.966618	0.176905	0.596688	0.356037	eqtl	cis-eqtl	liver	muscle_liver_ggp50k
4:32828722	4	32828722	32828722	ENSSSCG00000031957	4	32999613	33613469	-5.46335	1.21685e-06	0.0037737	-0.901575	0.165022	-0.59664	0.355979	eqtl	cis-eqtl	liver	muscle_liver_ggp50k
13:26330781	13	26330781	26330781	ENSSSCG00000043636	13	26567351	26569497	-5.45852	1.23835e-06	0.00382616	-0.803228	0.147151	-0.5963	0.355574	eqtl	cis-eqtl	liver	muscle_liver_ggp50k
9:133339334	9	133339334	133339334	ENSSSCG00000015610	9	132817940	133040811	5.45721	1.24426e-06	0.00383022	0.732937	0.134306	0.596208	0.355464	eqtl	cis-eqtl	liver	muscle_liver_ggp50k
3:131309269	3	131309269	131309269	ENSSSCG00000024665	3	131307204	131358001	5.45495	1.25451e-06	0.00384758	0.995675	0.182527	0.596048	0.355274	eqtl	cis-eqtl	liver	muscle_liver_ggp50k
14:101439308	14	101439308	101439308	ENSSSCG00000010444	14	100726480	100748300	5.45186	1.26865e-06	0.0038767	0.833413	0.152868	0.59583	0.355014	eqtl	cis-eqtl	liver	muscle_liver_ggp50k
8:39059111	8	39059111	39059111	ENSSSCG00000008829	8	38732820	38793234	-5.4507	1.27397e-06	0.00387876	-1.04594	0.191892	-0.595749	0.354917	eqtl	cis-eqtl	liver	muscle_liver_ggp50k
9:66550247	9	66550247	66550247	ENSSSCG00000021041	9	66518610	66550484	5.44812	1.28595e-06	0.003901	1.35168	0.2481	0.595567	0.3547	eqtl	cis-eqtl	liver	muscle_liver_ggp50k
2:18611607	2	18611607	18611607	ENSSSCG00000021739	2	18456019	18611782	-5.44545	1.29845e-06	0.00392465	-1.28513	0.236001	-0.595378	0.354475	eqtl	cis-eqtl	liver	muscle_liver_ggp50k
9:133350815	9	133350815	133350815	ENSSSCG00000032721	9	133190014	133214207	5.44303	1.30989e-06	0.00394493	0.865459	0.159003	0.595207	0.354272	eqtl	cis-eqtl	liver	muscle_liver_ggp50k
8:19099216	8	19099216	19099216	ENSSSCG00000008758	8	19481198	19509667	-5.4377	1.33541e-06	0.00400487	-0.791162	0.145496	-0.594831	0.353824	eqtl	cis-eqtl	liver	muscle_liver_ggp50k
7:115854288	7	115854288	115854288	ENSSSCG00000002483	7	115921370	115930421	5.43688	1.3394e-06	0.00400487	1.09933	0.202199	0.594773	0.353755	eqtl	cis-eqtl	liver	muscle_liver_ggp50k
7:115856222	7	115856222	115856222	ENSSSCG00000039378	7	115783931	115792466	-5.43184	1.36405e-06	0.004064	-1.04774	0.192888	-0.594417	0.353331	eqtl	cis-eqtl	liver	muscle_liver_ggp50k
7:115851651	7	115851651	115851651	ENSSSCG00000039378	7	115783931	115792466	-5.4272	1.38716e-06	0.00411817	-0.991325	0.182659	-0.594088	0.352941	eqtl	cis-eqtl	liver	muscle_liver_ggp50k
2:41007758	2	41007758	41007758	ENSSSCG00000013369	2	40961348	40962500	5.42585	1.39394e-06	0.00412361	0.850525	0.156754	0.593993	0.352828	eqtl	cis-eqtl	liver	muscle_liver_ggp50k
7:115941931	7	115941931	115941931	ENSSSCG00000002483	7	115921370	115930421	-5.42221	1.41243e-06	0.00414239	-1.24211	0.229078	-0.593735	0.352521	eqtl	cis-eqtl	liver	muscle_liver_ggp50k
12:6675389	12	6675389	6675389	ENSSSCG00000017232	12	6466120	6493428	-5.42188	1.41412e-06	0.00414239	-0.980669	0.180872	-0.593711	0.352493	eqtl	cis-eqtl	liver	muscle_liver_ggp50k
2:131770730	2	131770730	131770730	ENSSSCG00000014257	2	131750449	131825887	5.42168	1.41518e-06	0.00414239	0.996514	0.183802	0.593697	0.352476	eqtl	cis-eqtl	liver	muscle_liver_ggp50k
8:66311213	8	66311213	66311213	ENSSSCG00000029658	8	65493138	65561989	5.41563	1.44647e-06	0.00421917	1.16017	0.214226	0.593268	0.351967	eqtl	cis-eqtl	liver	muscle_liver_ggp50k
2:41782100	2	41782100	41782100	ENSSSCG00000013369	2	40961348	40962500	5.41412	1.45443e-06	0.00422454	0.893684	0.165065	0.59316	0.351839	eqtl	cis-eqtl	liver	muscle_liver_ggp50k
1:855316	1	855316	855316	ENSSSCG00000004017	1	1509504	1521669	-5.41336	1.45844e-06	0.00422454	-0.931098	0.172	-0.593106	0.351775	eqtl	cis-eqtl	liver	muscle_liver_ggp50k
9:74945446	9	74945446	74945446	ENSSSCG00000029515	9	74991277	75017942	-5.4112	1.46984e-06	0.00424283	-0.883419	0.163257	-0.592953	0.351594	eqtl	cis-eqtl	liver	muscle_liver_ggp50k
8:39060665	8	39060665	39060665	ENSSSCG00000008829	8	38732820	38793234	-5.40566	1.4996e-06	0.00431248	-0.969881	0.179419	-0.59256	0.351127	eqtl	cis-eqtl	liver	muscle_liver_ggp50k
5:63892280	5	63892280	63892280	ENSSSCG00000033913	5	63591517	63640063	5.4048	1.50431e-06	0.00431248	0.775417	0.143468	0.592498	0.351054	eqtl	cis-eqtl	liver	muscle_liver_ggp50k
14:106327467	14	106327467	106327467	ENSSSCG00000035347	14	106013495	106713121	5.40178	1.5208e-06	0.00434483	0.69932	0.129461	0.592283	0.3508	eqtl	cis-eqtl	liver	muscle_liver_ggp50k
16:79246759	16	79246759	79246759	ENSSSCG00000040154	16	79001549	79004365	-5.3987	1.53784e-06	0.00436219	-0.863127	0.159877	-0.592064	0.35054	eqtl	cis-eqtl	liver	muscle_liver_ggp50k
6:49601708	6	49601708	49601708	ENSSSCG00000003047	6	50212928	50343314	5.398	1.54175e-06	0.00436219	0.741962	0.137451	0.592014	0.35048	eqtl	cis-eqtl	liver	muscle_liver_ggp50k
9:74945446	9	74945446	74945446	ENSSSCG00000015331	9	75027097	75051422	5.39762	1.54388e-06	0.00436219	0.834786	0.154658	0.591987	0.350448	eqtl	cis-eqtl	liver	muscle_liver_ggp50k
12:19996169	12	19996169	19996169	ENSSSCG00000037487	12	20013618	20024890	5.39577	1.55422e-06	0.00436219	0.767562	0.142252	0.591855	0.350293	eqtl	cis-eqtl	liver	muscle_liver_ggp50k
9:133295863	9	133295863	133295863	ENSSSCG00000032721	9	133190014	133214207	5.39538	1.55643e-06	0.00436219	0.854983	0.158466	0.591827	0.350259	eqtl	cis-eqtl	liver	muscle_liver_ggp50k
14:49656586	14	49656586	49656586	ENSSSCG00000045982	14	48963100	48963921	5.39505	1.55825e-06	0.00436219	0.949687	0.176029	0.591804	0.350232	eqtl	cis-eqtl	liver	muscle_liver_ggp50k
8:66345320	8	66345320	66345320	ENSSSCG00000036118	8	66282703	66289121	5.38322	1.62634e-06	0.00453757	0.879006	0.163286	0.59096	0.349233	eqtl	cis-eqtl	liver	muscle_liver_ggp50k
16:72198379	16	72198379	72198379	ENSSSCG00000039763	16	72170885	72204364	5.38104	1.63921e-06	0.00455825	1.11426	0.207071	0.590804	0.349049	eqtl	cis-eqtl	liver	muscle_liver_ggp50k
1:37093849	1	37093849	37093849	ENSSSCG00000004221	1	37008475	37023930	-5.37836	1.65515e-06	0.00458726	-1.01931	0.189521	-0.590612	0.348823	eqtl	cis-eqtl	liver	muscle_liver_ggp50k
2:6148327	2	6148327	6148327	ENSSSCG00000013010	2	7127624	7138415	5.37478	1.6767e-06	0.00463116	0.888635	0.165334	0.590356	0.34852	eqtl	cis-eqtl	liver	muscle_liver_ggp50k
4:97272334	4	97272334	97272334	ENSSSCG00000027091	4	97439993	97448493	-5.37389	1.68209e-06	0.00463116	-0.930258	0.173107	-0.590293	0.348445	eqtl	cis-eqtl	liver	muscle_liver_ggp50k
4:111042820	4	111042820	111042820	ENSSSCG00000006821	4	110330028	110332962	5.37289	1.6882e-06	0.0046327	1.07447	0.19998	0.590221	0.348361	eqtl	cis-eqtl	liver	muscle_liver_ggp50k
6:168560387	6	168560387	168560387	ENSSSCG00000003968	6	168908914	168950094	-5.36898	1.71222e-06	0.00467554	-0.869309	0.161913	-0.589941	0.34803	eqtl	cis-eqtl	liver	muscle_liver_ggp50k
8:66605645	8	66605645	66605645	ENSSSCG00000047476	8	66234428	66236111	5.36852	1.71502e-06	0.00467554	0.675986	0.125917	0.589908	0.347992	eqtl	cis-eqtl	liver	muscle_liver_ggp50k
3:73082324	3	73082324	73082324	ENSSSCG00000029790	3	72204815	72223581	5.36399	1.74335e-06	0.00472536	1.86523	0.347733	0.589583	0.347608	eqtl	cis-eqtl	liver	muscle_liver_ggp50k
3:72968825	3	72968825	72968825	ENSSSCG00000029790	3	72204815	72223581	5.36337	1.7472e-06	0.00472536	1.59354	0.297115	0.589539	0.347556	eqtl	cis-eqtl	liver	muscle_liver_ggp50k
13:26325153	13	26325153	26325153	ENSSSCG00000043636	13	26567351	26569497	-5.36288	1.75029e-06	0.00472536	-0.828983	0.154578	-0.589504	0.347515	eqtl	cis-eqtl	liver	muscle_liver_ggp50k
3:17082347	3	17082347	17082347	ENSSSCG00000007737	3	16403775	16621876	5.35828	1.77963e-06	0.00478908	0.716632	0.133743	0.589174	0.347125	eqtl	cis-eqtl	liver	muscle_liver_ggp50k
13:26328947	13	26328947	26328947	ENSSSCG00000043636	13	26567351	26569497	-5.35218	1.81924e-06	0.00486549	-0.877884	0.164024	-0.588735	0.346609	eqtl	cis-eqtl	liver	muscle_liver_ggp50k
7:115941891	7	115941891	115941891	ENSSSCG00000002483	7	115921370	115930421	-5.35211	1.81969e-06	0.00486549	-1.18417	0.221253	-0.58873	0.346604	eqtl	cis-eqtl	liver	muscle_liver_ggp50k
14:41932329	14	41932329	41932329	ENSSSCG00000009942	14	41929215	41950633	5.35073	1.82875e-06	0.0048741	1.26409	0.236246	0.588632	0.346487	eqtl	cis-eqtl	liver	muscle_liver_ggp50k
12:59940591	12	59940591	59940591	ENSSSCG00000035103	12	59201556	59256824	-5.34764	1.84931e-06	0.00491318	-0.717525	0.134176	-0.588409	0.346225	eqtl	cis-eqtl	liver	muscle_liver_ggp50k
8:67698361	8	67698361	67698361	ENSSSCG00000008937	8	67381121	67394394	5.34636	1.85785e-06	0.0049202	0.892826	0.166997	0.588317	0.346117	eqtl	cis-eqtl	liver	muscle_liver_ggp50k
3:59438495	3	59438495	59438495	ENSSSCG00000008237	3	59399688	59416685	5.34262	1.88307e-06	0.00497122	1.21013	0.226504	0.588048	0.3458	eqtl	cis-eqtl	liver	muscle_liver_ggp50k
5:21479234	5	21479234	21479234	ENSSSCG00000000419	5	22228057	22292434	5.34025	1.8992e-06	0.00499797	0.856677	0.160419	0.587877	0.3456	eqtl	cis-eqtl	liver	muscle_liver_ggp50k
5:62392173	5	62392173	62392173	ENSSSCG00000039880	5	61942897	61967889	5.33735	1.9192e-06	0.00501484	0.81619	0.15292	0.587668	0.345354	eqtl	cis-eqtl	liver	muscle_liver_ggp50k
14:141707304	14	141707304	141707304	ENSSSCG00000038086	14	141335990	141349030	-5.33674	1.92344e-06	0.00501484	-0.767037	0.143728	-0.587624	0.345302	eqtl	cis-eqtl	liver	muscle_liver_ggp50k
8:66605216	8	66605216	66605216	ENSSSCG00000008937	8	67381121	67394394	5.33648	1.92522e-06	0.00501484	0.708575	0.132779	0.587605	0.34528	eqtl	cis-eqtl	liver	muscle_liver_ggp50k
8:19098035	8	19098035	19098035	ENSSSCG00000008758	8	19481198	19509667	-5.33584	1.92965e-06	0.00501484	-0.601729	0.112771	-0.587559	0.345226	eqtl	cis-eqtl	liver	muscle_liver_ggp50k
7:115927882	7	115927882	115927882	ENSSSCG00000002483	7	115921370	115930421	-5.33408	1.94193e-06	0.00503106	-0.888215	0.166517	-0.587433	0.345077	eqtl	cis-eqtl	liver	muscle_liver_ggp50k
5:63605379	5	63605379	63605379	ENSSSCG00000000679	5	63809306	63817225	5.32874	1.97967e-06	0.00511296	0.88452	0.16599	0.587047	0.344625	eqtl	cis-eqtl	liver	muscle_liver_ggp50k
7:115851244	7	115851244	115851244	ENSSSCG00000039378	7	115783931	115792466	-5.32753	1.98834e-06	0.00511605	-0.922956	0.173243	-0.58696	0.344522	eqtl	cis-eqtl	liver	muscle_liver_ggp50k
9:133341978	9	133341978	133341978	ENSSSCG00000015610	9	132817940	133040811	5.32686	1.99313e-06	0.00511605	0.728722	0.136801	0.586912	0.344465	eqtl	cis-eqtl	liver	muscle_liver_ggp50k
9:133339334	9	133339334	133339334	ENSSSCG00000015618	9	133311834	133351197	-5.31837	2.05509e-06	0.00524377	-0.858101	0.161347	-0.586297	0.343745	eqtl	cis-eqtl	liver	muscle_liver_ggp50k
5:63837472	5	63837472	63837472	ENSSSCG00000000679	5	63809306	63817225	5.31832	2.05546e-06	0.00524377	0.956277	0.179808	0.586294	0.34374	eqtl	cis-eqtl	liver	muscle_liver_ggp50k
17:32016390	17	32016390	32016390	ENSSSCG00000007160	17	32479976	32491400	5.31489	2.08097e-06	0.00529268	0.784851	0.14767	0.586046	0.34345	eqtl	cis-eqtl	liver	muscle_liver_ggp50k
14:88507800	14	88507800	88507800	ENSSSCG00000024048	14	87896069	87916342	-5.3138	2.08915e-06	0.00529733	-0.950846	0.178939	-0.585967	0.343357	eqtl	cis-eqtl	liver	muscle_liver_ggp50k
7:23773257	7	23773257	23773257	ENSSSCG00000041364	7	22889011	22959398	-5.3126	2.09827e-06	0.00530432	-1.44449	0.2719	-0.58588	0.343255	eqtl	cis-eqtl	liver	muscle_liver_ggp50k
8:66235777	8	66235777	66235777	ENSSSCG00000029658	8	65493138	65561989	5.30773	2.13534e-06	0.00538174	0.855321	0.161146	0.585527	0.342842	eqtl	cis-eqtl	liver	muscle_liver_ggp50k
7:46553867	7	46553867	46553867	ENSSSCG00000002627	7	46610467	46656451	5.30683	2.14227e-06	0.00538295	1.1653	0.219584	0.585462	0.342766	eqtl	cis-eqtl	liver	muscle_liver_ggp50k
3:11019237	3	11019237	11019237	ENSSSCG00000007713	3	10960091	10973083	5.30363	2.16709e-06	0.00542895	1.09928	0.207269	0.58523	0.342494	eqtl	cis-eqtl	liver	muscle_liver_ggp50k
6:167344051	6	167344051	167344051	ENSSSCG00000033259	6	166588674	166645014	5.296	2.22748e-06	0.00556354	0.865301	0.163388	0.584675	0.341845	eqtl	cis-eqtl	liver	muscle_liver_ggp50k
14:49637896	14	49637896	49637896	ENSSSCG00000010079	14	50040663	50063326	5.29448	2.23969e-06	0.00557732	0.777743	0.146897	0.584565	0.341716	eqtl	cis-eqtl	liver	muscle_liver_ggp50k
17:47650444	17	47650444	47650444	ENSSSCG00000038594	17	47649381	47670486	5.29231	2.25721e-06	0.00560424	1.08291	0.204619	0.584407	0.341532	eqtl	cis-eqtl	liver	muscle_liver_ggp50k
7:115941666	7	115941666	115941666	ENSSSCG00000002483	7	115921370	115930421	-5.29088	2.2689e-06	0.00561653	-0.94969	0.179496	-0.584303	0.34141	eqtl	cis-eqtl	liver	muscle_liver_ggp50k
7:116468435	7	116468435	116468435	ENSSSCG00000039378	7	115783931	115792466	-5.28795	2.29289e-06	0.00565913	-1.09258	0.206616	-0.58409	0.341162	eqtl	cis-eqtl	liver	muscle_liver_ggp50k
5:63655252	5	63655252	63655252	ENSSSCG00000000679	5	63809306	63817225	5.2797	2.36199e-06	0.00581247	0.935673	0.177221	0.583489	0.34046	eqtl	cis-eqtl	liver	muscle_liver_ggp50k
6:59168856	6	59168856	59168856	ENSSSCG00000035226	6	58662583	58666026	5.27874	2.37016e-06	0.00581543	0.712338	0.134945	0.583419	0.340378	eqtl	cis-eqtl	liver	muscle_liver_ggp50k
10:65592428	10	65592428	65592428	ENSSSCG00000051428	10	65559698	65572893	-5.2778	2.37814e-06	0.0058179	-0.951887	0.180357	-0.583351	0.340298	eqtl	cis-eqtl	liver	muscle_liver_ggp50k
12:26336984	12	26336984	26336984	ENSSSCG00000039259	12	26535203	26562769	-5.27645	2.38969e-06	0.00582907	-0.767345	0.145428	-0.583253	0.340184	eqtl	cis-eqtl	liver	muscle_liver_ggp50k
10:19390606	10	19390606	19390606	ENSSSCG00000051637	10	19353123	19359474	5.27371	2.41334e-06	0.0058696	0.822875	0.156033	0.583053	0.339951	eqtl	cis-eqtl	liver	muscle_liver_ggp50k
3:17834393	3	17834393	17834393	ENSSSCG00000040162	3	18402935	18511087	5.27146	2.43298e-06	0.00588295	1.01556	0.192652	0.582888	0.339759	eqtl	cis-eqtl	liver	muscle_liver_ggp50k
12:53168746	12	53168746	53168746	ENSSSCG00000025345	12	53235900	53251559	-5.27146	2.43301e-06	0.00588295	-0.834155	0.15824	-0.582888	0.339758	eqtl	cis-eqtl	liver	muscle_liver_ggp50k
9:41882273	9	41882273	41882273	ENSSSCG00000015054	9	41870980	41882760	5.27011	2.44483e-06	0.00588295	1.01959	0.193467	0.58279	0.339644	eqtl	cis-eqtl	liver	muscle_liver_ggp50k
1:239173652	1	239173652	239173652	ENSSSCG00000005361	1	239110018	239114728	-5.26986	2.44704e-06	0.00588295	-1.00309	0.190345	-0.582771	0.339622	eqtl	cis-eqtl	liver	muscle_liver_ggp50k
6:59425540	6	59425540	59425540	ENSSSCG00000038287	6	59274380	59314697	-5.26769	2.46616e-06	0.00591188	-0.724183	0.137476	-0.582613	0.339438	eqtl	cis-eqtl	liver	muscle_liver_ggp50k
17:32038870	17	32038870	32038870	ENSSSCG00000007135	17	31072738	31217342	-5.26591	2.48196e-06	0.0059327	-0.732382	0.13908	-0.582483	0.339287	eqtl	cis-eqtl	liver	muscle_liver_ggp50k
5:33557879	5	33557879	33557879	ENSSSCG00000000500	5	33858572	34053897	-5.26204	2.51673e-06	0.00599864	-0.765983	0.145568	-0.5822	0.338957	eqtl	cis-eqtl	liver	muscle_liver_ggp50k
12:44653615	12	44653615	44653615	ENSSSCG00000023478	12	44677502	44686250	5.25591	2.57279e-06	0.00611479	1.19617	0.227586	0.581751	0.338434	eqtl	cis-eqtl	liver	muscle_liver_ggp50k
6:59168494	6	59168494	59168494	ENSSSCG00000038287	6	59274380	59314697	5.24735	2.65306e-06	0.00628765	0.599919	0.114328	0.581124	0.337705	eqtl	cis-eqtl	liver	muscle_liver_ggp50k
11:76886797	11	76886797	76886797	ENSSSCG00000048115	11	76465360	76482061	5.24022	2.72183e-06	0.00643234	1.05582	0.201484	0.580601	0.337097	eqtl	cis-eqtl	liver	muscle_liver_ggp50k
1:248607570	1	248607570	248607570	ENSSSCG00000044363	1	248402632	248408716	-5.23762	2.74738e-06	0.00647439	-1.15166	0.219883	-0.58041	0.336875	eqtl	cis-eqtl	liver	muscle_liver_ggp50k
2:331487	2	331487	331487	ENSSSCG00000025023	2	99254	105655	5.23442	2.77914e-06	0.00653078	0.84648	0.161714	0.580174	0.336602	eqtl	cis-eqtl	liver	muscle_liver_ggp50k
14:101275372	14	101275372	101275372	ENSSSCG00000044941	14	101095140	101121609	5.23076	2.81585e-06	0.00659845	0.813808	0.155581	0.579905	0.33629	eqtl	cis-eqtl	liver	muscle_liver_ggp50k
4:100450758	4	100450758	100450758	ENSSSCG00000006690	4	99472350	99477932	5.22975	2.82605e-06	0.00660381	0.754888	0.144345	0.579831	0.336204	eqtl	cis-eqtl	liver	muscle_liver_ggp50k
7:115856120	7	115856120	115856120	ENSSSCG00000002486	7	115871451	115928198	-5.22866	2.83707e-06	0.00661104	-1.28613	0.245977	-0.579751	0.336111	eqtl	cis-eqtl	liver	muscle_liver_ggp50k
5:10892291	5	10892291	10892291	ENSSSCG00000000141	5	11213701	11233005	-5.22636	2.86061e-06	0.00664571	-1.11537	0.213412	-0.579581	0.335915	eqtl	cis-eqtl	liver	muscle_liver_ggp50k
12:6635778	12	6635778	6635778	ENSSSCG00000017232	12	6466120	6493428	-5.22538	2.87065e-06	0.00664571	-0.883657	0.169109	-0.579509	0.335831	eqtl	cis-eqtl	liver	muscle_liver_ggp50k
5:6573078	5	6573078	6573078	ENSSSCG00000000029	5	5561504	5692330	-5.22488	2.87584e-06	0.00664571	-0.788911	0.150991	-0.579472	0.335788	eqtl	cis-eqtl	liver	muscle_liver_ggp50k
16:19477374	16	19477374	19477374	ENSSSCG00000032650	16	18758962	18779419	5.22261	2.89937e-06	0.00668156	1.21049	0.231779	0.579305	0.335594	eqtl	cis-eqtl	liver	muscle_liver_ggp50k
12:26366532	12	26366532	26366532	ENSSSCG00000039259	12	26535203	26562769	-5.21917	2.93535e-06	0.0067457	-0.65573	0.125639	-0.579051	0.3353	eqtl	cis-eqtl	liver	muscle_liver_ggp50k
7:115969737	7	115969737	115969737	ENSSSCG00000002483	7	115921370	115930421	5.21841	2.94337e-06	0.0067457	0.850303	0.162943	0.578995	0.335235	eqtl	cis-eqtl	liver	muscle_liver_ggp50k
15:134309795	15	134309795	134309795	ENSSSCG00000016314	15	134186122	134267970	-5.21695	2.95878e-06	0.00676244	-0.847662	0.162482	-0.578888	0.335111	eqtl	cis-eqtl	liver	muscle_liver_ggp50k
8:76915978	8	76915978	76915978	ENSSSCG00000020717	8	77328621	77602074	-5.21214	3.01025e-06	0.00685475	-0.866634	0.166272	-0.578532	0.3347	eqtl	cis-eqtl	liver	muscle_liver_ggp50k
1:137452480	1	137452480	137452480	ENSSSCG00000027232	1	137201245	137297185	-5.21164	3.0156e-06	0.00685475	-0.941043	0.180566	-0.578496	0.334657	eqtl	cis-eqtl	liver	muscle_liver_ggp50k
8:66252906	8	66252906	66252906	ENSSSCG00000029658	8	65493138	65561989	5.20998	3.03357e-06	0.00687686	1.07842	0.206991	0.578373	0.334516	eqtl	cis-eqtl	liver	muscle_liver_ggp50k
6:81871016	6	81871016	81871016	ENSSSCG00000003547	6	82186368	82281641	5.20886	3.04584e-06	0.00688596	0.954172	0.183183	0.57829	0.334419	eqtl	cis-eqtl	liver	muscle_liver_ggp50k
9:133350819	9	133350819	133350819	ENSSSCG00000015610	9	132817940	133040811	5.20728	3.06305e-06	0.00689319	0.78422	0.150601	0.578174	0.334285	eqtl	cis-eqtl	liver	muscle_liver_ggp50k
8:66605645	8	66605645	66605645	ENSSSCG00000036118	8	66282703	66289121	5.20677	3.06871e-06	0.00689319	0.65144	0.125114	0.578136	0.334241	eqtl	cis-eqtl	liver	muscle_liver_ggp50k
7:115681765	7	115681765	115681765	ENSSSCG00000039378	7	115783931	115792466	-5.2063	3.07383e-06	0.00689319	-0.872365	0.167559	-0.578101	0.334201	eqtl	cis-eqtl	liver	muscle_liver_ggp50k
8:66252906	8	66252906	66252906	ENSSSCG00000047476	8	66234428	66236111	5.20308	3.10956e-06	0.00695461	0.935454	0.179789	0.577863	0.333925	eqtl	cis-eqtl	liver	muscle_liver_ggp50k
5:21747432	5	21747432	21747432	ENSSSCG00000020725	5	21431656	21496279	5.1994	3.15081e-06	0.00702803	1.36962	0.263419	0.577591	0.333611	eqtl	cis-eqtl	liver	muscle_liver_ggp50k
8:2850450	8	2850450	2850450	ENSSSCG00000008700	8	2077176	2084507	5.1972	3.17565e-06	0.00706456	1.00056	0.19252	0.577428	0.333423	eqtl	cis-eqtl	liver	muscle_liver_ggp50k
5:67129762	5	67129762	67129762	ENSSSCG00000000738	5	67239200	67246124	5.19399	3.21247e-06	0.00711283	0.729773	0.140504	0.57719	0.333148	eqtl	cis-eqtl	liver	muscle_liver_ggp50k
3:17999188	3	17999188	17999188	ENSSSCG00000007753	3	17065818	17082664	5.19314	3.22226e-06	0.00711283	1.04399	0.201032	0.577127	0.333075	eqtl	cis-eqtl	liver	muscle_liver_ggp50k
8:66311572	8	66311572	66311572	ENSSSCG00000029658	8	65493138	65561989	-5.19308	3.22293e-06	0.00711283	-1.15604	0.222611	-0.577122	0.33307	eqtl	cis-eqtl	liver	muscle_liver_ggp50k
5:62351700	5	62351700	62351700	ENSSSCG00000039880	5	61942897	61967889	-5.19048	3.25303e-06	0.00713249	-0.909913	0.175304	-0.57693	0.332848	eqtl	cis-eqtl	liver	muscle_liver_ggp50k
2:41005337	2	41005337	41005337	ENSSSCG00000046269	2	40987252	41007266	-5.18994	3.25928e-06	0.00713249	-0.855286	0.164797	-0.57689	0.332802	eqtl	cis-eqtl	liver	muscle_liver_ggp50k
4:97713239	4	97713239	97713239	ENSSSCG00000027091	4	97439993	97448493	-5.18946	3.26494e-06	0.00713249	-0.87811	0.16921	-0.576854	0.332761	eqtl	cis-eqtl	liver	muscle_liver_ggp50k
7:23710918	7	23710918	23710918	ENSSSCG00000044574	7	22824433	22853736	5.1887	3.27382e-06	0.00713249	0.976773	0.18825	0.576798	0.332696	eqtl	cis-eqtl	liver	muscle_liver_ggp50k
2:41007631	2	41007631	41007631	ENSSSCG00000013369	2	40961348	40962500	5.18863	3.27459e-06	0.00713249	0.735904	0.14183	0.576793	0.33269	eqtl	cis-eqtl	liver	muscle_liver_ggp50k
7:115984850	7	115984850	115984850	ENSSSCG00000002483	7	115921370	115930421	-5.18673	3.29694e-06	0.00715888	-1.40296	0.27049	-0.576652	0.332527	eqtl	cis-eqtl	liver	muscle_liver_ggp50k
14:106295128	14	106295128	106295128	ENSSSCG00000035347	14	106013495	106713121	5.18615	3.30387e-06	0.00715888	0.813198	0.156802	0.576608	0.332477	eqtl	cis-eqtl	liver	muscle_liver_ggp50k
6:83476402	6	83476402	83476402	ENSSSCG00000050714	6	83082288	83087070	5.18318	3.33919e-06	0.00721668	0.722947	0.13948	0.576388	0.332223	eqtl	cis-eqtl	liver	muscle_liver_ggp50k
5:63639303	5	63639303	63639303	ENSSSCG00000033913	5	63591517	63640063	5.17911	3.3881e-06	0.00730347	0.800539	0.154571	0.576086	0.331875	eqtl	cis-eqtl	liver	muscle_liver_ggp50k
12:1190829	12	1190829	1190829	ENSSSCG00000040385	12	957127	960823	5.17639	3.42126e-06	0.00735592	1.17182	0.226378	0.575884	0.331642	eqtl	cis-eqtl	liver	muscle_liver_ggp50k
7:74984990	7	74984990	74984990	ENSSSCG00000002035	7	75947769	75950956	-5.17264	3.46743e-06	0.00741697	-0.879137	0.169959	-0.575605	0.331321	eqtl	cis-eqtl	liver	muscle_liver_ggp50k
7:75188172	7	75188172	75188172	ENSSSCG00000002035	7	75947769	75950956	-5.17264	3.46743e-06	0.00741697	-0.879137	0.169959	-0.575605	0.331321	eqtl	cis-eqtl	liver	muscle_liver_ggp50k
12:44655196	12	44655196	44655196	ENSSSCG00000025748	12	44646289	44648226	5.16962	3.50507e-06	0.0074783	0.799086	0.154574	0.57538	0.331062	eqtl	cis-eqtl	liver	muscle_liver_ggp50k
9:133182694	9	133182694	133182694	ENSSSCG00000015618	9	133311834	133351197	-5.1603	3.62379e-06	0.00771187	-0.912244	0.176781	-0.574686	0.330264	eqtl	cis-eqtl	liver	muscle_liver_ggp50k
12:20017880	12	20017880	20017880	ENSSSCG00000037487	12	20013618	20024890	5.15893	3.64161e-06	0.00773009	0.741541	0.143739	0.574583	0.330146	eqtl	cis-eqtl	liver	muscle_liver_ggp50k
7:115878726	7	115878726	115878726	ENSSSCG00000002483	7	115921370	115930421	5.15792	3.65483e-06	0.00773846	1.04432	0.202469	0.574507	0.330059	eqtl	cis-eqtl	liver	muscle_liver_ggp50k
7:115969810	7	115969810	115969810	ENSSSCG00000039378	7	115783931	115792466	-5.1548	3.69579e-06	0.00779799	-0.855745	0.166009	-0.574275	0.329791	eqtl	cis-eqtl	liver	muscle_liver_ggp50k
4:104151677	4	104151677	104151677	ENSSSCG00000006735	4	103745181	103793138	5.15435	3.70165e-06	0.00779799	1.07672	0.208895	0.574242	0.329753	eqtl	cis-eqtl	liver	muscle_liver_ggp50k
9:133250678	9	133250678	133250678	ENSSSCG00000015610	9	132817940	133040811	5.14951	3.76621e-06	0.00788287	0.615358	0.119498	0.57388	0.329338	eqtl	cis-eqtl	liver	muscle_liver_ggp50k
5:67384100	5	67384100	67384100	ENSSSCG00000000738	5	67239200	67246124	5.14944	3.76716e-06	0.00788287	0.608995	0.118264	0.573875	0.329332	eqtl	cis-eqtl	liver	muscle_liver_ggp50k
8:66252906	8	66252906	66252906	ENSSSCG00000036118	8	66282703	66289121	5.14904	3.77257e-06	0.00788287	0.913448	0.177402	0.573845	0.329298	eqtl	cis-eqtl	liver	muscle_liver_ggp50k
1:137387054	1	137387054	137387054	ENSSSCG00000027232	1	137201245	137297185	-5.14831	3.78239e-06	0.00788287	-0.884929	0.171887	-0.57379	0.329235	eqtl	cis-eqtl	liver	muscle_liver_ggp50k
8:66732817	8	66732817	66732817	ENSSSCG00000008937	8	67381121	67394394	5.14781	3.78918e-06	0.00788287	0.932484	0.181142	0.573753	0.329192	eqtl	cis-eqtl	liver	muscle_liver_ggp50k
8:66252319	8	66252319	66252319	ENSSSCG00000029658	8	65493138	65561989	5.14415	3.83898e-06	0.0079533	1.17104	0.227644	0.573479	0.328878	eqtl	cis-eqtl	liver	muscle_liver_ggp50k
17:31798187	17	31798187	31798187	ENSSSCG00000007135	17	31072738	31217342	-5.14393	3.8421e-06	0.0079533	-0.86887	0.168912	-0.573462	0.328859	eqtl	cis-eqtl	liver	muscle_liver_ggp50k
14:6686181	14	6686181	6686181	ENSSSCG00000045477	14	7360035	7371718	5.13999	3.8965e-06	0.00804593	0.935111	0.181929	0.573167	0.328521	eqtl	cis-eqtl	liver	muscle_liver_ggp50k
5:63638672	5	63638672	63638672	ENSSSCG00000026812	5	63745476	63751469	-5.1369	3.93966e-06	0.00811497	-0.822145	0.160047	-0.572936	0.328256	eqtl	cis-eqtl	liver	muscle_liver_ggp50k
9:74971093	9	74971093	74971093	ENSSSCG00000015331	9	75027097	75051422	5.13565	3.95728e-06	0.0081312	0.872693	0.169928	0.572843	0.328149	eqtl	cis-eqtl	liver	muscle_liver_ggp50k
8:66559189	8	66559189	66559189	ENSSSCG00000034735	8	66192402	66236143	-5.13029	4.03369e-06	0.00826783	-1.01986	0.198792	-0.572441	0.327688	eqtl	cis-eqtl	liver	muscle_liver_ggp50k
3:72644162	3	72644162	72644162	ENSSSCG00000029790	3	72204815	72223581	5.12504	4.10997e-06	0.00838823	1.89918	0.370568	0.572047	0.327237	eqtl	cis-eqtl	liver	muscle_liver_ggp50k
13:89424872	13	89424872	89424872	ENSSSCG00000030260	13	90177540	90183742	5.12487	4.11254e-06	0.00838823	0.906357	0.176855	0.572033	0.327222	eqtl	cis-eqtl	liver	muscle_liver_ggp50k
16:20585268	16	20585268	20585268	ENSSSCG00000016830	16	20618875	20810140	-5.12382	4.12787e-06	0.00839896	-1.47807	0.288469	-0.571955	0.327133	eqtl	cis-eqtl	liver	muscle_liver_ggp50k
4:111080733	4	111080733	111080733	ENSSSCG00000006821	4	110330028	110332962	5.12248	4.14772e-06	0.00841881	0.862524	0.16838	0.571854	0.327017	eqtl	cis-eqtl	liver	muscle_liver_ggp50k
8:66191648	8	66191648	66191648	ENSSSCG00000034735	8	66192402	66236143	-5.1137	4.27959e-06	0.00866539	-1.03777	0.202938	-0.571194	0.326263	eqtl	cis-eqtl	liver	muscle_liver_ggp50k
9:41882638	9	41882638	41882638	ENSSSCG00000029043	9	42203677	42211305	5.11195	4.3063e-06	0.00867973	1.21949	0.238557	0.571063	0.326113	eqtl	cis-eqtl	liver	muscle_liver_ggp50k
1:254694651	1	254694651	254694651	ENSSSCG00000005486	1	254711820	254719616	-5.11188	4.30748e-06	0.00867973	-0.638664	0.124937	-0.571057	0.326106	eqtl	cis-eqtl	liver	muscle_liver_ggp50k
13:207259447	13	207259447	207259447	ENSSSCG00000038081	13	206751103	206906353	5.11023	4.33288e-06	0.00870987	1.16828	0.228616	0.570933	0.325964	eqtl	cis-eqtl	liver	muscle_liver_ggp50k
7:24227821	7	24227821	24227821	ENSSSCG00000001458	7	24993416	25001394	5.10776	4.37113e-06	0.00876565	1.01818	0.19934	0.570747	0.325752	eqtl	cis-eqtl	liver	muscle_liver_ggp50k
6:82479716	6	82479716	82479716	ENSSSCG00000003547	6	82186368	82281641	5.1046	4.42065e-06	0.00884369	1.14974	0.225235	0.570509	0.32548	eqtl	cis-eqtl	liver	muscle_liver_ggp50k
5:18379990	5	18379990	18379990	ENSSSCG00000000273	5	18660814	18665925	-5.09914	4.50755e-06	0.00899595	-0.87189	0.170988	-0.570096	0.32501	eqtl	cis-eqtl	liver	muscle_liver_ggp50k
9:44213218	9	44213218	44213218	ENSSSCG00000015067	9	44166040	44180307	-5.09817	4.52306e-06	0.00900537	-0.933199	0.183046	-0.570024	0.324927	eqtl	cis-eqtl	liver	muscle_liver_ggp50k
11:25956512	11	25956512	25956512	ENSSSCG00000031378	11	25643709	25710987	-5.09727	4.53758e-06	0.00901277	-0.782673	0.153548	-0.569956	0.32485	eqtl	cis-eqtl	liver	muscle_liver_ggp50k
12:25883470	12	25883470	25883470	ENSSSCG00000039259	12	26535203	26562769	5.09502	4.57409e-06	0.0090637	1.08853	0.213645	0.569786	0.324656	eqtl	cis-eqtl	liver	muscle_liver_ggp50k
7:22637265	7	22637265	22637265	ENSSSCG00000044574	7	22824433	22853736	5.09182	4.6265e-06	0.00914584	0.926519	0.181962	0.569544	0.32438	eqtl	cis-eqtl	liver	muscle_liver_ggp50k
1:166177629	1	166177629	166177629	ENSSSCG00000026517	1	166085990	166099834	5.0897	4.66157e-06	0.00919339	1.00825	0.198096	0.569384	0.324198	eqtl	cis-eqtl	liver	muscle_liver_ggp50k
1:163411049	1	163411049	163411049	ENSSSCG00000038071	1	163089444	163103446	-5.08743	4.69941e-06	0.00924614	-1.07976	0.21224	-0.569212	0.324002	eqtl	cis-eqtl	liver	muscle_liver_ggp50k
3:72053270	3	72053270	72053270	ENSSSCG00000029790	3	72204815	72223581	5.08457	4.74752e-06	0.00931594	2.17104	0.426987	0.568995	0.323756	eqtl	cis-eqtl	liver	muscle_liver_ggp50k
14:6387309	14	6387309	6387309	ENSSSCG00000009613	14	6321870	6346870	-5.08399	4.75722e-06	0.00931594	-0.777197	0.152871	-0.568952	0.323706	eqtl	cis-eqtl	liver	muscle_liver_ggp50k
7:115946005	7	115946005	115946005	ENSSSCG00000002483	7	115921370	115930421	5.08222	4.78739e-06	0.00935307	1.2156	0.239187	0.568818	0.323553	eqtl	cis-eqtl	liver	muscle_liver_ggp50k
18:9442255	18	9442255	9442255	ENSSSCG00000038693	18	9364442	9384083	-5.08078	4.81195e-06	0.00937908	-1.01571	0.199912	-0.568709	0.32343	eqtl	cis-eqtl	liver	muscle_liver_ggp50k
12:44613048	12	44613048	44613048	ENSSSCG00000025748	12	44646289	44648226	5.07149	4.97361e-06	0.00967159	0.821189	0.161923	0.568005	0.322629	eqtl	cis-eqtl	liver	muscle_liver_ggp50k
1:273235686	1	273235686	273235686	ENSSSCG00000005740	1	273228838	273295104	-5.06792	5.03721e-06	0.00974116	-0.988876	0.195125	-0.567733	0.322321	eqtl	cis-eqtl	liver	muscle_liver_ggp50k
5:63655252	5	63655252	63655252	ENSSSCG00000033913	5	63591517	63640063	5.06773	5.04051e-06	0.00974116	0.98399	0.194168	0.567719	0.322305	eqtl	cis-eqtl	liver	muscle_liver_ggp50k
7:115876068	7	115876068	115876068	ENSSSCG00000039378	7	115783931	115792466	-5.06751	5.04442e-06	0.00974116	-0.913691	0.180304	-0.567703	0.322287	eqtl	cis-eqtl	liver	muscle_liver_ggp50k
7:115856120	7	115856120	115856120	ENSSSCG00000039378	7	115783931	115792466	-5.06662	5.06043e-06	0.00974951	-1.12431	0.221906	-0.567635	0.32221	eqtl	cis-eqtl	liver	muscle_liver_ggp50k
2:41008083	2	41008083	41008083	ENSSSCG00000013369	2	40961348	40962500	5.06237	5.13758e-06	0.00987535	0.721314	0.142485	0.567312	0.321843	eqtl	cis-eqtl	liver	muscle_liver_ggp50k
5:62199027	5	62199027	62199027	ENSSSCG00000039880	5	61942897	61967889	5.06119	5.15912e-06	0.00989395	0.771681	0.15247	0.567222	0.321741	eqtl	cis-eqtl	liver	muscle_liver_ggp50k
14:20641797	14	20641797	20641797	ENSSSCG00000009717	14	20621981	20682232	5.06031	5.1752e-06	0.00990201	0.712251	0.140752	0.567156	0.321666	eqtl	cis-eqtl	liver	muscle_liver_ggp50k
5:33167709	5	33167709	33167709	ENSSSCG00000000500	5	33858572	34053897	-5.05265	5.31796e-06	0.0101519	-0.649062	0.12846	-0.566573	0.321005	eqtl	cis-eqtl	liver	muscle_liver_ggp50k
3:72970014	3	72970014	72970014	ENSSSCG00000029790	3	72204815	72223581	5.05158	5.33837e-06	0.0101676	1.99958	0.395833	0.566491	0.320912	eqtl	cis-eqtl	liver	muscle_liver_ggp50k
7:115806168	7	115806168	115806168	ENSSSCG00000002479	7	115666067	115682082	-5.04688	5.42824e-06	0.0103152	-0.857013	0.169811	-0.566133	0.320506	eqtl	cis-eqtl	liver	muscle_liver_ggp50k
14:42462106	14	42462106	42462106	ENSSSCG00000009951	14	42790662	42975990	5.04477	5.46902e-06	0.0103691	0.995571	0.197347	0.565972	0.320325	eqtl	cis-eqtl	liver	muscle_liver_ggp50k
14:60464408	14	60464408	60464408	ENSSSCG00000024418	14	60667108	60677731	5.0411	5.54072e-06	0.0104812	0.771277	0.152998	0.565692	0.320008	eqtl	cis-eqtl	liver	muscle_liver_ggp50k
6:59424200	6	59424200	59424200	ENSSSCG00000003278	6	59167707	59175492	-5.04015	5.55941e-06	0.0104928	-0.885727	0.175734	-0.56562	0.319926	eqtl	cis-eqtl	liver	muscle_liver_ggp50k
4:130697865	4	130697865	130697865	ENSSSCG00000040735	4	130483878	130617531	5.03828	5.59643e-06	0.0105388	0.761998	0.151242	0.565477	0.319764	eqtl	cis-eqtl	liver	muscle_liver_ggp50k
8:66605216	8	66605216	66605216	ENSSSCG00000047476	8	66234428	66236111	5.0376	5.60999e-06	0.0105405	0.630418	0.125143	0.565425	0.319706	eqtl	cis-eqtl	liver	muscle_liver_ggp50k
10:31330533	10	31330533	31330533	ENSSSCG00000040707	10	31929310	32013264	-5.03291	5.70402e-06	0.0106931	-0.953781	0.189509	-0.565067	0.319301	eqtl	cis-eqtl	liver	muscle_liver_ggp50k
2:6922499	2	6922499	6922499	ENSSSCG00000013011	2	7138413	7141898	5.02983	5.76669e-06	0.0107562	1.70147	0.338275	0.564832	0.319035	eqtl	cis-eqtl	liver	muscle_liver_ggp50k
10:27078836	10	27078836	27078836	ENSSSCG00000010948	10	27668264	27674618	-5.0294	5.77564e-06	0.0107562	-1.10619	0.219946	-0.564798	0.318997	eqtl	cis-eqtl	liver	muscle_liver_ggp50k
4:97649993	4	97649993	97649993	ENSSSCG00000027091	4	97439993	97448493	-5.02936	5.77633e-06	0.0107562	-0.826472	0.164329	-0.564796	0.318994	eqtl	cis-eqtl	liver	muscle_liver_ggp50k
9:764966	9	764966	764966	ENSSSCG00000014569	9	707693	712189	-5.02624	5.84067e-06	0.0108518	-0.769099	0.153017	-0.564557	0.318725	eqtl	cis-eqtl	liver	muscle_liver_ggp50k
9:64471766	9	64471766	64471766	ENSSSCG00000023472	9	63757964	63801493	5.02017	5.96788e-06	0.0110288	1.02205	0.203589	0.564092	0.3182	eqtl	cis-eqtl	liver	muscle_liver_ggp50k
5:62364947	5	62364947	62364947	ENSSSCG00000039880	5	61942897	61967889	-5.01993	5.97276e-06	0.0110288	-0.740273	0.147467	-0.564074	0.31818	eqtl	cis-eqtl	liver	muscle_liver_ggp50k
8:66297134	8	66297134	66297134	ENSSSCG00000034735	8	66192402	66236143	-5.0198	5.97565e-06	0.0110288	-0.982741	0.195773	-0.564064	0.318168	eqtl	cis-eqtl	liver	muscle_liver_ggp50k
13:98615036	13	98615036	98615036	ENSSSCG00000028623	13	98461316	98586030	-5.0188	5.99693e-06	0.0110437	-0.667097	0.13292	-0.563987	0.318081	eqtl	cis-eqtl	liver	muscle_liver_ggp50k
12:6362988	12	6362988	6362988	ENSSSCG00000017226	12	6353687	6368985	-5.01781	6.01801e-06	0.0110581	-1.21887	0.242909	-0.563911	0.317996	eqtl	cis-eqtl	liver	muscle_liver_ggp50k
2:44473960	2	44473960	44473960	ENSSSCG00000013389	2	44375520	44396367	-5.01581	6.06078e-06	0.011112	-0.918461	0.183113	-0.563758	0.317823	eqtl	cis-eqtl	liver	muscle_liver_ggp50k
9:65835479	9	65835479	65835479	ENSSSCG00000021041	9	66518610	66550484	5.01519	6.07398e-06	0.011112	1.32623	0.264442	0.563711	0.31777	eqtl	cis-eqtl	liver	muscle_liver_ggp50k
13:26328239	13	26328239	26328239	ENSSSCG00000011277	13	25937645	25946197	5.01302	6.12104e-06	0.011138	0.769097	0.15342	0.563544	0.317582	eqtl	cis-eqtl	liver	muscle_liver_ggp50k
12:59224668	12	59224668	59224668	ENSSSCG00000035103	12	59201556	59256824	-5.01291	6.12345e-06	0.011138	-0.734976	0.146617	-0.563535	0.317572	eqtl	cis-eqtl	liver	muscle_liver_ggp50k
14:48864881	14	48864881	48864881	ENSSSCG00000045982	14	48963100	48963921	5.01268	6.12828e-06	0.011138	0.933274	0.186182	0.563518	0.317553	eqtl	cis-eqtl	liver	muscle_liver_ggp50k
1:1950151	1	1950151	1950151	ENSSSCG00000004017	1	1509504	1521669	-5.00952	6.19743e-06	0.0112392	-0.938258	0.187295	-0.563275	0.317279	eqtl	cis-eqtl	liver	muscle_liver_ggp50k
5:66911463	5	66911463	66911463	ENSSSCG00000000738	5	67239200	67246124	-5.00561	6.28382e-06	0.0113648	-0.879176	0.175638	-0.562975	0.316941	eqtl	cis-eqtl	liver	muscle_liver_ggp50k
13:60916203	13	60916203	60916203	ENSSSCG00000042319	13	61436678	61439237	5.00511	6.29497e-06	0.0113648	0.880078	0.175836	0.562937	0.316898	eqtl	cis-eqtl	liver	muscle_liver_ggp50k
2:41106192	2	41106192	41106192	ENSSSCG00000013369	2	40961348	40962500	5.00455	6.30754e-06	0.0113648	0.944233	0.188675	0.562893	0.316849	eqtl	cis-eqtl	liver	muscle_liver_ggp50k
2:81266795	2	81266795	81266795	ENSSSCG00000014060	2	81520408	81539621	5.00069	6.3943e-06	0.0114963	0.758182	0.151615	0.562597	0.316515	eqtl	cis-eqtl	liver	muscle_liver_ggp50k
7:23183455	7	23183455	23183455	ENSSSCG00000044574	7	22824433	22853736	-4.99842	6.44578e-06	0.0115639	-0.854658	0.170985	-0.562423	0.316319	eqtl	cis-eqtl	liver	muscle_liver_ggp50k
7:115801230	7	115801230	115801230	ENSSSCG00000002479	7	115666067	115682082	4.99578	6.50642e-06	0.0116477	0.684574	0.13703	0.562219	0.31609	eqtl	cis-eqtl	liver	muscle_liver_ggp50k
14:6398707	14	6398707	6398707	ENSSSCG00000009613	14	6321870	6346870	-4.99491	6.52651e-06	0.0116586	-0.750348	0.150223	-0.562152	0.316015	eqtl	cis-eqtl	liver	muscle_liver_ggp50k
5:67130045	5	67130045	67130045	ENSSSCG00000000738	5	67239200	67246124	4.99384	6.55136e-06	0.011678	0.651531	0.130467	0.56207	0.315922	eqtl	cis-eqtl	liver	muscle_liver_ggp50k
6:164640595	6	164640595	164640595	ENSSSCG00000020872	6	164315287	164321171	-4.99231	6.58683e-06	0.0117162	-0.718739	0.143969	-0.561952	0.31579	eqtl	cis-eqtl	liver	muscle_liver_ggp50k
9:133345577	9	133345577	133345577	ENSSSCG00000032721	9	133190014	133214207	4.99092	6.61932e-06	0.0117489	0.984576	0.197273	0.561845	0.31567	eqtl	cis-eqtl	liver	muscle_liver_ggp50k
14:49656586	14	49656586	49656586	ENSSSCG00000010055	14	49640422	49666575	4.98828	6.68139e-06	0.011816	0.98611	0.197685	0.561642	0.315442	eqtl	cis-eqtl	liver	muscle_liver_ggp50k
7:115923781	7	115923781	115923781	ENSSSCG00000030371	7	115850559	116136436	4.98811	6.6854e-06	0.011816	0.684246	0.137175	0.561629	0.315427	eqtl	cis-eqtl	liver	muscle_liver_ggp50k
14:82079216	14	82079216	82079216	ENSSSCG00000042873	14	81880904	81885121	4.98539	6.75007e-06	0.011905	0.899798	0.180487	0.561419	0.315191	eqtl	cis-eqtl	liver	muscle_liver_ggp50k
9:44176818	9	44176818	44176818	ENSSSCG00000015067	9	44166040	44180307	4.98246	6.82036e-06	0.0120036	0.952802	0.191231	0.561193	0.314938	eqtl	cis-eqtl	liver	muscle_liver_ggp50k
6:120005223	6	120005223	120005223	ENSSSCG00000026953	6	120590031	120670286	-4.98161	6.84107e-06	0.0120092	-0.864432	0.173525	-0.561127	0.314864	eqtl	cis-eqtl	liver	muscle_liver_ggp50k
14:76027269	14	76027269	76027269	ENSSSCG00000023482	14	76061446	76074604	-4.98114	6.85235e-06	0.0120092	-0.845346	0.169709	-0.561091	0.314823	eqtl	cis-eqtl	liver	muscle_liver_ggp50k
9:39916777	9	39916777	39916777	ENSSSCG00000015039	9	39864114	39927801	-4.98013	6.87698e-06	0.0120271	-0.853754	0.171432	-0.561013	0.314735	eqtl	cis-eqtl	liver	muscle_liver_ggp50k
2:5033727	2	5033727	5033727	ENSSSCG00000033777	2	5068842	5079669	-4.97615	6.97451e-06	0.0121722	-0.687216	0.138102	-0.560705	0.31439	eqtl	cis-eqtl	liver	muscle_liver_ggp50k
17:19362568	17	19362568	19362568	ENSSSCG00000051557	17	19337743	19339820	4.9755	6.99051e-06	0.0121746	0.667631	0.134184	0.560655	0.314334	eqtl	cis-eqtl	liver	muscle_liver_ggp50k
4:98230915	4	98230915	98230915	ENSSSCG00000027091	4	97439993	97448493	-4.97487	7.00598e-06	0.0121762	-0.893559	0.179615	-0.560607	0.31428	eqtl	cis-eqtl	liver	muscle_liver_ggp50k
10:65215063	10	65215063	65215063	ENSSSCG00000011145	10	65267731	65303243	-4.97142	7.09194e-06	0.0122999	-1.29591	0.260671	-0.56034	0.313981	eqtl	cis-eqtl	liver	muscle_liver_ggp50k
9:133350819	9	133350819	133350819	ENSSSCG00000015618	9	133311834	133351197	-4.9695	7.14043e-06	0.0123583	-0.904622	0.182035	-0.560191	0.313814	eqtl	cis-eqtl	liver	muscle_liver_ggp50k
12:6666102	12	6666102	6666102	ENSSSCG00000017226	12	6353687	6368985	-4.96873	7.15984e-06	0.0123663	-1.06611	0.214564	-0.560132	0.313748	eqtl	cis-eqtl	liver	muscle_liver_ggp50k
7:115832847	7	115832847	115832847	ENSSSCG00000039378	7	115783931	115792466	-4.96798	7.17885e-06	0.0123735	-0.772742	0.155545	-0.560074	0.313683	eqtl	cis-eqtl	liver	muscle_liver_ggp50k
7:115923829	7	115923829	115923829	ENSSSCG00000002483	7	115921370	115930421	-4.96536	7.24544e-06	0.0124625	-0.879261	0.177079	-0.559872	0.313456	eqtl	cis-eqtl	liver	muscle_liver_ggp50k
14:135137651	14	135137651	135137651	ENSSSCG00000010743	14	135129360	135154234	4.96413	7.27721e-06	0.0124787	1.0236	0.2062	0.559776	0.313349	eqtl	cis-eqtl	liver	muscle_liver_ggp50k
8:75909512	8	75909512	75909512	ENSSSCG00000042273	8	76403130	76481839	4.96383	7.28478e-06	0.0124787	0.807004	0.162577	0.559753	0.313323	eqtl	cis-eqtl	liver	muscle_liver_ggp50k
7:115878840	7	115878840	115878840	ENSSSCG00000039378	7	115783931	115792466	4.95797	7.43709e-06	0.0127135	0.794728	0.160293	0.559299	0.312815	eqtl	cis-eqtl	liver	muscle_liver_ggp50k
9:11159955	9	11159955	11159955	ENSSSCG00000014875	9	11207835	11246711	-4.95621	7.48363e-06	0.0127669	-0.784682	0.158323	-0.559162	0.312662	eqtl	cis-eqtl	liver	muscle_liver_ggp50k
7:115830826	7	115830826	115830826	ENSSSCG00000002479	7	115666067	115682082	4.94992	7.65155e-06	0.0130119	1.08566	0.219328	0.558675	0.312117	eqtl	cis-eqtl	liver	muscle_liver_ggp50k
4:89449590	4	89449590	89449590	ENSSSCG00000006374	4	89668239	89700972	-4.94967	7.6584e-06	0.0130119	-1.01546	0.205157	-0.558655	0.312095	eqtl	cis-eqtl	liver	muscle_liver_ggp50k
14:20641924	14	20641924	20641924	ENSSSCG00000009717	14	20621981	20682232	4.94864	7.68622e-06	0.013013	0.732071	0.147934	0.558575	0.312006	eqtl	cis-eqtl	liver	muscle_liver_ggp50k
10:27777609	10	27777609	27777609	ENSSSCG00000010948	10	27668264	27674618	-4.94849	7.69028e-06	0.013013	-0.749296	0.151419	-0.558563	0.311993	eqtl	cis-eqtl	liver	muscle_liver_ggp50k
14:49812056	14	49812056	49812056	ENSSSCG00000010079	14	50040663	50063326	4.94097	7.89712e-06	0.013336	0.827207	0.167418	0.557979	0.311341	eqtl	cis-eqtl	liver	muscle_liver_ggp50k
8:66605586	8	66605586	66605586	ENSSSCG00000047476	8	66234428	66236111	4.93856	7.96454e-06	0.0133718	0.654302	0.132488	0.557792	0.311132	eqtl	cis-eqtl	liver	muscle_liver_ggp50k
8:75644698	8	75644698	75644698	ENSSSCG00000009011	8	76104853	76148616	4.93822	7.97409e-06	0.0133718	0.909104	0.184095	0.557765	0.311102	eqtl	cis-eqtl	liver	muscle_liver_ggp50k
7:22637373	7	22637373	22637373	ENSSSCG00000044574	7	22824433	22853736	-4.93746	7.99573e-06	0.0133718	-0.88724	0.179696	-0.557705	0.311035	eqtl	cis-eqtl	liver	muscle_liver_ggp50k
7:115850681	7	115850681	115850681	ENSSSCG00000002479	7	115666067	115682082	4.93723	8.00221e-06	0.0133718	1.34162	0.271736	0.557688	0.311015	eqtl	cis-eqtl	liver	muscle_liver_ggp50k
9:494710	9	494710	494710	ENSSSCG00000014569	9	707693	712189	-4.93635	8.02709e-06	0.0133718	-0.783204	0.158661	-0.557619	0.310939	eqtl	cis-eqtl	liver	muscle_liver_ggp50k
4:99572592	4	99572592	99572592	ENSSSCG00000006690	4	99472350	99477932	4.9363	8.02848e-06	0.0133718	0.84409	0.170997	0.557615	0.310935	eqtl	cis-eqtl	liver	muscle_liver_ggp50k
6:83462670	6	83462670	83462670	ENSSSCG00000050714	6	83082288	83087070	4.93606	8.03516e-06	0.0133718	0.701046	0.142025	0.557597	0.310914	eqtl	cis-eqtl	liver	muscle_liver_ggp50k
7:32106391	7	32106391	32106391	ENSSSCG00000036178	7	33056699	33085750	4.93531	8.05647e-06	0.0133718	0.742544	0.150455	0.557538	0.310849	eqtl	cis-eqtl	liver	muscle_liver_ggp50k
7:115984826	7	115984826	115984826	ENSSSCG00000002486	7	115871451	115928198	4.93509	8.06261e-06	0.0133718	1.17812	0.238724	0.557522	0.31083	eqtl	cis-eqtl	liver	muscle_liver_ggp50k
5:63896980	5	63896980	63896980	ENSSSCG00000026812	5	63745476	63751469	-4.92927	8.22995e-06	0.013599	-0.78339	0.158926	-0.557068	0.310325	eqtl	cis-eqtl	liver	muscle_liver_ggp50k
13:28257938	13	28257938	28257938	ENSSSCG00000011300	13	28176787	28208935	-4.92919	8.23218e-06	0.013599	-0.941531	0.191011	-0.557062	0.310318	eqtl	cis-eqtl	liver	muscle_liver_ggp50k
7:22824442	7	22824442	22824442	ENSSSCG00000041364	7	22889011	22959398	4.92628	8.31704e-06	0.0136956	0.728108	0.147801	0.556835	0.310065	eqtl	cis-eqtl	liver	muscle_liver_ggp50k
14:111033666	14	111033666	111033666	ENSSSCG00000010556	14	111834168	111914304	-4.92584	8.32993e-06	0.0136956	-1.31911	0.267794	-0.556801	0.310027	eqtl	cis-eqtl	liver	muscle_liver_ggp50k
5:10703837	5	10703837	10703837	ENSSSCG00000000141	5	11213701	11233005	-4.92551	8.3399e-06	0.0136956	-1.06254	0.215722	-0.556774	0.309998	eqtl	cis-eqtl	liver	muscle_liver_ggp50k
3:662827	3	662827	662827	ENSSSCG00000038777	3	648140	745331	-4.92312	8.41019e-06	0.0137839	-1.22848	0.249532	-0.556589	0.309791	eqtl	cis-eqtl	liver	muscle_liver_ggp50k
3:46899445	3	46899445	46899445	ENSSSCG00000008119	3	45906673	46000187	4.92142	8.46074e-06	0.0138237	0.870457	0.176871	0.556456	0.309643	eqtl	cis-eqtl	liver	muscle_liver_ggp50k
1:163235400	1	163235400	163235400	ENSSSCG00000038071	1	163089444	163103446	-4.92119	8.46761e-06	0.0138237	-1.36095	0.276549	-0.556438	0.309623	eqtl	cis-eqtl	liver	muscle_liver_ggp50k
4:130616153	4	130616153	130616153	ENSSSCG00000040735	4	130483878	130617531	4.92021	8.49708e-06	0.0138447	0.839023	0.170526	0.556361	0.309537	eqtl	cis-eqtl	liver	muscle_liver_ggp50k
8:65909321	8	65909321	65909321	ENSSSCG00000047476	8	66234428	66236111	4.91679	8.5999e-06	0.0139849	0.712261	0.144863	0.556094	0.309241	eqtl	cis-eqtl	liver	muscle_liver_ggp50k
5:63637333	5	63637333	63637333	ENSSSCG00000026812	5	63745476	63751469	-4.91489	8.65771e-06	0.0140515	-0.909827	0.185116	-0.555946	0.309076	eqtl	cis-eqtl	liver	muscle_liver_ggp50k
6:59169049	6	59169049	59169049	ENSSSCG00000003278	6	59167707	59175492	4.91383	8.69012e-06	0.0140644	1.52874	0.31111	0.555863	0.308983	eqtl	cis-eqtl	liver	muscle_liver_ggp50k
6:167340208	6	167340208	167340208	ENSSSCG00000033259	6	166588674	166645014	4.91353	8.69934e-06	0.0140644	0.871944	0.177458	0.555839	0.308957	eqtl	cis-eqtl	liver	muscle_liver_ggp50k
5:21747432	5	21747432	21747432	ENSSSCG00000000396	5	21733035	21751354	4.91139	8.76522e-06	0.0141435	1.21461	0.247305	0.555672	0.308771	eqtl	cis-eqtl	liver	muscle_liver_ggp50k
8:66559189	8	66559189	66559189	ENSSSCG00000047476	8	66234428	66236111	4.90885	8.844e-06	0.0142317	0.836824	0.170473	0.555473	0.30855	eqtl	cis-eqtl	liver	muscle_liver_ggp50k
8:66430320	8	66430320	66430320	ENSSSCG00000008937	8	67381121	67394394	4.90753	8.88515e-06	0.0142317	0.838558	0.170872	0.55537	0.308436	eqtl	cis-eqtl	liver	muscle_liver_ggp50k
8:135235967	8	135235967	135235967	ENSSSCG00000009246	8	135775745	135802388	-4.90746	8.88736e-06	0.0142317	-0.753597	0.153561	-0.555364	0.30843	eqtl	cis-eqtl	liver	muscle_liver_ggp50k
6:170611602	6	170611602	170611602	ENSSSCG00000003971	6	169999818	170189354	4.90743	8.88812e-06	0.0142317	1.04292	0.212518	0.555362	0.308427	eqtl	cis-eqtl	liver	muscle_liver_ggp50k
8:118411268	8	118411268	118411268	ENSSSCG00000028101	8	117997127	118049423	4.90674	8.91e-06	0.0142394	0.737554	0.150315	0.555308	0.308367	eqtl	cis-eqtl	liver	muscle_liver_ggp50k
9:133350939	9	133350939	133350939	ENSSSCG00000015618	9	133311834	133351197	-4.90432	8.98598e-06	0.0143112	-0.747552	0.152427	-0.555119	0.308157	eqtl	cis-eqtl	liver	muscle_liver_ggp50k
8:357511	8	357511	357511	ENSSSCG00000027286	8	313327	325095	-4.90422	8.98929e-06	0.0143112	-0.995594	0.203008	-0.555111	0.308148	eqtl	cis-eqtl	liver	muscle_liver_ggp50k
5:61809782	5	61809782	61809782	ENSSSCG00000039880	5	61942897	61967889	-4.8998	9.13032e-06	0.0145081	-0.756577	0.15441	-0.554764	0.307763	eqtl	cis-eqtl	liver	muscle_liver_ggp50k
2:6804007	2	6804007	6804007	ENSSSCG00000013011	2	7138413	7141898	4.89914	9.15152e-06	0.0145141	1.39709	0.28517	0.554713	0.307706	eqtl	cis-eqtl	liver	muscle_liver_ggp50k
7:115876735	7	115876735	115876735	ENSSSCG00000039378	7	115783931	115792466	-4.89591	9.25591e-06	0.0146518	-1.18997	0.243053	-0.55446	0.307426	eqtl	cis-eqtl	liver	muscle_liver_ggp50k
15:133981281	15	133981281	133981281	ENSSSCG00000016295	15	133332718	133460166	4.8919	9.38749e-06	0.0148205	0.735321	0.150314	0.554145	0.307077	eqtl	cis-eqtl	liver	muscle_liver_ggp50k
6:170347413	6	170347413	170347413	ENSSSCG00000003971	6	169999818	170189354	4.89115	9.4122e-06	0.0148205	0.979877	0.200336	0.554086	0.307012	eqtl	cis-eqtl	liver	muscle_liver_ggp50k
14:49812056	14	49812056	49812056	ENSSSCG00000010055	14	49640422	49666575	4.89105	9.41574e-06	0.0148205	0.841262	0.172	0.554078	0.307002	eqtl	cis-eqtl	liver	muscle_liver_ggp50k
9:494710	9	494710	494710	ENSSSCG00000030206	9	786509	936723	4.89033	9.43956e-06	0.01483	0.802723	0.164145	0.554022	0.30694	eqtl	cis-eqtl	liver	muscle_liver_ggp50k
11:77232295	11	77232295	77232295	ENSSSCG00000022719	11	77167055	77188902	-4.88962	9.46313e-06	0.0148391	-0.721723	0.147603	-0.553966	0.306878	eqtl	cis-eqtl	liver	muscle_liver_ggp50k
4:110966926	4	110966926	110966926	ENSSSCG00000006821	4	110330028	110332962	4.88646	9.56883e-06	0.0149757	0.6651	0.136111	0.553718	0.306603	eqtl	cis-eqtl	liver	muscle_liver_ggp50k
6:59424200	6	59424200	59424200	ENSSSCG00000035226	6	58662583	58666026	4.88595	9.5862e-06	0.0149757	0.712428	0.145812	0.553677	0.306558	eqtl	cis-eqtl	liver	muscle_liver_ggp50k
7:115876011	7	115876011	115876011	ENSSSCG00000039378	7	115783931	115792466	-4.88433	9.64093e-06	0.0150176	-1.10512	0.226258	-0.55355	0.306418	eqtl	cis-eqtl	liver	muscle_liver_ggp50k
6:170611970	6	170611970	170611970	ENSSSCG00000003971	6	169999818	170189354	4.88358	9.6662e-06	0.0150176	0.955881	0.195734	0.553491	0.306353	eqtl	cis-eqtl	liver	muscle_liver_ggp50k
8:66311400	8	66311400	66311400	ENSSSCG00000029658	8	65493138	65561989	4.88342	9.67185e-06	0.0150176	1.05511	0.216059	0.553478	0.306338	eqtl	cis-eqtl	liver	muscle_liver_ggp50k
2:8750593	2	8750593	8750593	ENSSSCG00000025413	2	8734037	8750831	-4.88303	9.685e-06	0.0150176	-0.862941	0.176723	-0.553448	0.306305	eqtl	cis-eqtl	liver	muscle_liver_ggp50k
2:6896483	2	6896483	6896483	ENSSSCG00000013010	2	7127624	7138415	4.88108	9.75149e-06	0.0150798	0.855206	0.175208	0.553295	0.306135	eqtl	cis-eqtl	liver	muscle_liver_ggp50k
3:10899087	3	10899087	10899087	ENSSSCG00000007713	3	10960091	10973083	4.8808	9.7613e-06	0.0150798	0.969218	0.198578	0.553272	0.30611	eqtl	cis-eqtl	liver	muscle_liver_ggp50k
3:23888476	3	23888476	23888476	ENSSSCG00000028923	3	22832262	22902063	4.87245	1.00517e-05	0.0154997	1.35097	0.277267	0.552616	0.305384	eqtl	cis-eqtl	liver	muscle_liver_ggp50k
8:66311592	8	66311592	66311592	ENSSSCG00000036118	8	66282703	66289121	4.87136	1.00902e-05	0.0155305	0.93893	0.192745	0.55253	0.305289	eqtl	cis-eqtl	liver	muscle_liver_ggp50k
8:65909321	8	65909321	65909321	ENSSSCG00000029658	8	65493138	65561989	4.87009	1.01354e-05	0.0155712	0.814984	0.167345	0.55243	0.305179	eqtl	cis-eqtl	liver	muscle_liver_ggp50k
9:133190811	9	133190811	133190811	ENSSSCG00000015618	9	133311834	133351197	4.86931	1.01633e-05	0.0155854	0.690247	0.141754	0.552368	0.30511	eqtl	cis-eqtl	liver	muscle_liver_ggp50k
3:17999005	3	17999005	17999005	ENSSSCG00000040162	3	18402935	18511087	-4.86874	1.01835e-05	0.0155878	-0.833023	0.171096	-0.552323	0.305061	eqtl	cis-eqtl	liver	muscle_liver_ggp50k
9:11160421	9	11160421	11160421	ENSSSCG00000014875	9	11207835	11246711	-4.86662	1.02597e-05	0.0156757	-0.767689	0.157746	-0.552156	0.304876	eqtl	cis-eqtl	liver	muscle_liver_ggp50k
3:8839248	3	8839248	8839248	ENSSSCG00000046214	3	8958316	8981550	-4.86512	1.0314e-05	0.0157298	-0.811178	0.166733	-0.552037	0.304745	eqtl	cis-eqtl	liver	muscle_liver_ggp50k
6:81895295	6	81895295	81895295	ENSSSCG00000038848	6	81867848	81885589	4.86273	1.04009e-05	0.0158333	0.787772	0.162002	0.551849	0.304537	eqtl	cis-eqtl	liver	muscle_liver_ggp50k
15:138562287	15	138562287	138562287	ENSSSCG00000041251	15	137622759	137636980	-4.86133	1.04521e-05	0.0158364	-0.77783	0.160004	-0.551739	0.304415	eqtl	cis-eqtl	liver	muscle_liver_ggp50k
4:295244	4	295244	295244	ENSSSCG00000050178	4	490740	498081	4.86115	1.04588e-05	0.0158364	0.880558	0.181142	0.551724	0.304399	eqtl	cis-eqtl	liver	muscle_liver_ggp50k
12:50707110	12	50707110	50707110	ENSSSCG00000017894	12	51154478	51196933	-4.86112	1.04598e-05	0.0158364	-0.914933	0.188214	-0.551722	0.304397	eqtl	cis-eqtl	liver	muscle_liver_ggp50k
7:115681765	7	115681765	115681765	ENSSSCG00000031595	7	115828282	115836430	-4.86031	1.04894e-05	0.0158452	-0.973969	0.200392	-0.551658	0.304327	eqtl	cis-eqtl	liver	muscle_liver_ggp50k
5:22729068	5	22729068	22729068	ENSSSCG00000035875	5	22957874	23004460	4.85993	1.05036e-05	0.0158452	0.744355	0.153162	0.551628	0.304293	eqtl	cis-eqtl	liver	muscle_liver_ggp50k
14:49637014	14	49637014	49637014	ENSSSCG00000010079	14	50040663	50063326	4.85617	1.06431e-05	0.015981	0.744145	0.153237	0.551331	0.303966	eqtl	cis-eqtl	liver	muscle_liver_ggp50k
11:25952899	11	25952899	25952899	ENSSSCG00000031378	11	25643709	25710987	-4.85609	1.06462e-05	0.015981	-0.835731	0.1721	-0.551324	0.303958	eqtl	cis-eqtl	liver	muscle_liver_ggp50k
8:19097855	8	19097855	19097855	ENSSSCG00000008758	8	19481198	19509667	-4.85596	1.06511e-05	0.015981	-0.689187	0.141926	-0.551314	0.303947	eqtl	cis-eqtl	liver	muscle_liver_ggp50k
1:571579	1	571579	571579	ENSSSCG00000004017	1	1509504	1521669	4.8514	1.08227e-05	0.0161814	0.90955	0.187482	0.550954	0.30355	eqtl	cis-eqtl	liver	muscle_liver_ggp50k
6:59173534	6	59173534	59173534	ENSSSCG00000035226	6	58662583	58666026	4.85138	1.08235e-05	0.0161814	0.666859	0.137458	0.550952	0.303548	eqtl	cis-eqtl	liver	muscle_liver_ggp50k
4:68522385	4	68522385	68522385	ENSSSCG00000049935	4	67816760	67826257	4.84964	1.08898e-05	0.0162501	1.07846	0.222378	0.550814	0.303397	eqtl	cis-eqtl	liver	muscle_liver_ggp50k
13:26328658	13	26328658	26328658	ENSSSCG00000043636	13	26567351	26569497	-4.84915	1.09084e-05	0.0162501	-0.812788	0.167614	-0.550776	0.303354	eqtl	cis-eqtl	liver	muscle_liver_ggp50k
5:62440936	5	62440936	62440936	ENSSSCG00000039880	5	61942897	61967889	-4.8432	1.11386e-05	0.0165635	-0.816906	0.168671	-0.550304	0.302835	eqtl	cis-eqtl	liver	muscle_liver_ggp50k
3:131311668	3	131311668	131311668	ENSSSCG00000024665	3	131307204	131358001	4.84173	1.11959e-05	0.0166042	0.90619	0.187162	0.550188	0.302707	eqtl	cis-eqtl	liver	muscle_liver_ggp50k
4:110092890	4	110092890	110092890	ENSSSCG00000006816	4	110092528	110132647	4.84134	1.12114e-05	0.0166042	0.949825	0.19619	0.550157	0.302673	eqtl	cis-eqtl	liver	muscle_liver_ggp50k
1:86481434	1	86481434	86481434	ENSSSCG00000032015	1	86358148	86481570	4.84097	1.12257e-05	0.0166042	0.772634	0.159603	0.550128	0.302641	eqtl	cis-eqtl	liver	muscle_liver_ggp50k
4:97398667	4	97398667	97398667	ENSSSCG00000027091	4	97439993	97448493	-4.83833	1.13304e-05	0.0167019	-0.857126	0.177153	-0.549919	0.30241	eqtl	cis-eqtl	liver	muscle_liver_ggp50k
4:103132511	4	103132511	103132511	ENSSSCG00000006735	4	103745181	103793138	-4.83829	1.13318e-05	0.0167019	-1.05664	0.21839	-0.549916	0.302407	eqtl	cis-eqtl	liver	muscle_liver_ggp50k
9:10423091	9	10423091	10423091	ENSSSCG00000014875	9	11207835	11246711	-4.83775	1.13535e-05	0.0167043	-1.61305	0.33343	-0.549872	0.30236	eqtl	cis-eqtl	liver	muscle_liver_ggp50k
2:446826	2	446826	446826	ENSSSCG00000025023	2	99254	105655	4.8371	1.13791e-05	0.0167126	0.807841	0.167009	0.549821	0.302304	eqtl	cis-eqtl	liver	muscle_liver_ggp50k
7:36875279	7	36875279	36875279	ENSSSCG00000027922	7	36332201	36347175	-4.83598	1.14241e-05	0.0167489	-0.842148	0.174142	-0.549732	0.302206	eqtl	cis-eqtl	liver	muscle_liver_ggp50k
1:25986438	1	25986438	25986438	ENSSSCG00000004150	1	26001398	26011454	4.83509	1.14596e-05	0.0167489	0.849471	0.175689	0.549662	0.302128	eqtl	cis-eqtl	liver	muscle_liver_ggp50k
4:104131005	4	104131005	104131005	ENSSSCG00000006735	4	103745181	103793138	4.83498	1.14641e-05	0.0167489	0.840089	0.173752	0.549653	0.302119	eqtl	cis-eqtl	liver	muscle_liver_ggp50k
8:66598757	8	66598757	66598757	ENSSSCG00000034735	8	66192402	66236143	-4.83328	1.15325e-05	0.0168193	-0.942503	0.195003	-0.549518	0.301971	eqtl	cis-eqtl	liver	muscle_liver_ggp50k
8:115780714	8	115780714	115780714	ENSSSCG00000038801	8	115779839	115861463	-4.83272	1.15554e-05	0.0168234	-0.812782	0.168183	-0.549473	0.301921	eqtl	cis-eqtl	liver	muscle_liver_ggp50k
6:59168856	6	59168856	59168856	ENSSSCG00000003278	6	59167707	59175492	-4.83182	1.15916e-05	0.0168467	-0.816371	0.168957	-0.549403	0.301843	eqtl	cis-eqtl	liver	muscle_liver_ggp50k
17:47474625	17	47474625	47474625	ENSSSCG00000007425	17	48033854	48040522	4.83045	1.16474e-05	0.0168983	0.822974	0.170372	0.549294	0.301724	eqtl	cis-eqtl	liver	muscle_liver_ggp50k
2:41008513	2	41008513	41008513	ENSSSCG00000013369	2	40961348	40962500	4.82955	1.16842e-05	0.0169223	0.777868	0.161064	0.549222	0.301645	eqtl	cis-eqtl	liver	muscle_liver_ggp50k
3:8399324	3	8399324	8399324	ENSSSCG00000046214	3	8958316	8981550	-4.82868	1.17199e-05	0.0169447	-1.03486	0.214315	-0.549153	0.301569	eqtl	cis-eqtl	liver	muscle_liver_ggp50k
10:65590508	10	65590508	65590508	ENSSSCG00000051428	10	65559698	65572893	-4.82739	1.17732e-05	0.0169922	-0.920389	0.19066	-0.54905	0.301456	eqtl	cis-eqtl	liver	muscle_liver_ggp50k
2:41355758	2	41355758	41355758	ENSSSCG00000013369	2	40961348	40962500	-4.82526	1.18614e-05	0.0170899	-0.794303	0.164614	-0.548881	0.30127	eqtl	cis-eqtl	liver	muscle_liver_ggp50k
11:25950739	11	25950739	25950739	ENSSSCG00000031378	11	25643709	25710987	-4.82409	1.19097e-05	0.01713	-0.687492	0.142512	-0.548788	0.301169	eqtl	cis-eqtl	liver	muscle_liver_ggp50k
6:167329836	6	167329836	167329836	ENSSSCG00000033259	6	166588674	166645014	4.82225	1.19868e-05	0.0172112	1.07557	0.223044	0.548642	0.301008	eqtl	cis-eqtl	liver	muscle_liver_ggp50k
8:66311213	8	66311213	66311213	ENSSSCG00000039276	8	66309204	66324051	4.82117	1.20321e-05	0.0172347	0.867659	0.179968	0.548556	0.300914	eqtl	cis-eqtl	liver	muscle_liver_ggp50k
11:25952233	11	25952233	25952233	ENSSSCG00000031378	11	25643709	25710987	-4.82088	1.20445e-05	0.0172347	-0.766293	0.158953	-0.548533	0.300888	eqtl	cis-eqtl	liver	muscle_liver_ggp50k
15:54952350	15	54952350	54952350	ENSSSCG00000015844	15	54382567	54433989	-4.81917	1.21167e-05	0.0173083	-1.46334	0.30365	-0.548397	0.300739	eqtl	cis-eqtl	liver	muscle_liver_ggp50k
7:115854288	7	115854288	115854288	ENSSSCG00000039378	7	115783931	115792466	-4.81824	1.21562e-05	0.017335	-0.941793	0.195464	-0.548323	0.300658	eqtl	cis-eqtl	liver	muscle_liver_ggp50k
8:30147887	8	30147887	30147887	ENSSSCG00000026583	8	30147621	30155466	-4.81627	1.22403e-05	0.0174252	-1.57174	0.326339	-0.548166	0.300486	eqtl	cis-eqtl	liver	muscle_liver_ggp50k
1:50729835	1	50729835	50729835	ENSSSCG00000047571	1	51357541	51365246	-4.81577	1.22617e-05	0.0174259	-0.995729	0.206764	-0.548126	0.300443	eqtl	cis-eqtl	liver	muscle_liver_ggp50k
1:82878147	1	82878147	82878147	ENSSSCG00000023415	1	82251321	82279687	4.81476	1.23053e-05	0.0174369	0.825506	0.171453	0.548046	0.300354	eqtl	cis-eqtl	liver	muscle_liver_ggp50k
6:59168966	6	59168966	59168966	ENSSSCG00000003278	6	59167707	59175492	4.81462	1.23112e-05	0.0174369	0.89579	0.186056	0.548035	0.300342	eqtl	cis-eqtl	liver	muscle_liver_ggp50k
2:6896695	2	6896695	6896695	ENSSSCG00000013010	2	7127624	7138415	-4.81318	1.23735e-05	0.0174953	-0.776716	0.161373	-0.54792	0.300216	eqtl	cis-eqtl	liver	muscle_liver_ggp50k
14:7436422	14	7436422	7436422	ENSSSCG00000045477	14	7360035	7371718	4.81161	1.24417e-05	0.0175621	0.944032	0.196199	0.547795	0.300079	eqtl	cis-eqtl	liver	muscle_liver_ggp50k
14:49637896	14	49637896	49637896	ENSSSCG00000010039	14	48708047	48741440	4.80893	1.25589e-05	0.0176907	0.781977	0.162609	0.547581	0.299845	eqtl	cis-eqtl	liver	muscle_liver_ggp50k
9:133250678	9	133250678	133250678	ENSSSCG00000015618	9	133311834	133351197	-4.80809	1.25959e-05	0.0176907	-0.698961	0.145372	-0.547514	0.299772	eqtl	cis-eqtl	liver	muscle_liver_ggp50k
12:20005443	12	20005443	20005443	ENSSSCG00000037487	12	20013618	20024890	-4.80807	1.25965e-05	0.0176907	-1.05549	0.219525	-0.547513	0.299771	eqtl	cis-eqtl	liver	muscle_liver_ggp50k
3:11233334	3	11233334	11233334	ENSSSCG00000007713	3	10960091	10973083	4.79903	1.30012e-05	0.0182285	0.943733	0.196651	0.546791	0.298981	eqtl	cis-eqtl	liver	muscle_liver_ggp50k
8:135804271	8	135804271	135804271	ENSSSCG00000009246	8	135775745	135802388	-4.79647	1.31181e-05	0.0183175	-0.736007	0.153448	-0.546587	0.298757	eqtl	cis-eqtl	liver	muscle_liver_ggp50k
8:66430320	8	66430320	66430320	ENSSSCG00000034735	8	66192402	66236143	-4.79619	1.31307e-05	0.0183175	-0.902372	0.188143	-0.546565	0.298733	eqtl	cis-eqtl	liver	muscle_liver_ggp50k
7:55351118	7	55351118	55351118	ENSSSCG00000001847	7	55322010	55325732	-4.79582	1.3148e-05	0.0183175	-0.868468	0.181089	-0.546535	0.2987	eqtl	cis-eqtl	liver	muscle_liver_ggp50k
1:34896943	1	34896943	34896943	ENSSSCG00000004216	1	35852934	35909956	4.7956	1.31579e-05	0.0183175	1.57602	0.328639	0.546517	0.298681	eqtl	cis-eqtl	liver	muscle_liver_ggp50k
9:39121500	9	39121500	39121500	ENSSSCG00000015039	9	39864114	39927801	-4.79483	1.31936e-05	0.0183175	-0.798954	0.166628	-0.546455	0.298613	eqtl	cis-eqtl	liver	muscle_liver_ggp50k
9:133340899	9	133340899	133340899	ENSSSCG00000015618	9	133311834	133351197	-4.79476	1.31965e-05	0.0183175	-0.753632	0.157178	-0.54645	0.298608	eqtl	cis-eqtl	liver	muscle_liver_ggp50k
1:25980052	1	25980052	25980052	ENSSSCG00000004150	1	26001398	26011454	4.79162	1.33423e-05	0.0184397	0.814981	0.170085	0.546199	0.298333	eqtl	cis-eqtl	liver	muscle_liver_ggp50k
5:63637333	5	63637333	63637333	ENSSSCG00000000679	5	63809306	63817225	4.79147	1.33494e-05	0.0184397	0.857415	0.178946	0.546187	0.29832	eqtl	cis-eqtl	liver	muscle_liver_ggp50k
6:167344082	6	167344082	167344082	ENSSSCG00000033259	6	166588674	166645014	4.79133	1.33558e-05	0.0184397	0.811194	0.169304	0.546176	0.298308	eqtl	cis-eqtl	liver	muscle_liver_ggp50k
6:59652547	6	59652547	59652547	ENSSSCG00000003318	6	60485596	60495074	-4.79082	1.33796e-05	0.0184397	-0.796186	0.16619	-0.546135	0.298264	eqtl	cis-eqtl	liver	muscle_liver_ggp50k
13:26330330	13	26330330	26330330	ENSSSCG00000043636	13	26567351	26569497	-4.78998	1.34191e-05	0.0184397	-0.737538	0.153975	-0.546068	0.29819	eqtl	cis-eqtl	liver	muscle_liver_ggp50k
11:77156745	11	77156745	77156745	ENSSSCG00000048115	11	76465360	76482061	4.78934	1.3449e-05	0.0184397	0.958222	0.200074	0.546017	0.298134	eqtl	cis-eqtl	liver	muscle_liver_ggp50k
17:32013680	17	32013680	32013680	ENSSSCG00000007160	17	32479976	32491400	4.78914	1.34583e-05	0.0184397	0.756014	0.15786	0.546001	0.298117	eqtl	cis-eqtl	liver	muscle_liver_ggp50k
3:72965100	3	72965100	72965100	ENSSSCG00000029790	3	72204815	72223581	4.78864	1.34821e-05	0.0184397	1.17489	0.24535	0.54596	0.298073	eqtl	cis-eqtl	liver	muscle_liver_ggp50k
1:31305544	1	31305544	31305544	ENSSSCG00000025992	1	31859951	31959879	4.78845	1.34908e-05	0.0184397	0.77376	0.161589	0.545945	0.298056	eqtl	cis-eqtl	liver	muscle_liver_ggp50k
9:9333573	9	9333573	9333573	ENSSSCG00000024060	9	8838102	8841355	4.78806	1.35091e-05	0.0184397	0.867086	0.181093	0.545914	0.298023	eqtl	cis-eqtl	liver	muscle_liver_ggp50k
13:26063531	13	26063531	26063531	ENSSSCG00000031154	13	26265825	26329583	-4.78767	1.35277e-05	0.0184397	-0.779154	0.162742	-0.545883	0.297988	eqtl	cis-eqtl	liver	muscle_liver_ggp50k
8:75420034	8	75420034	75420034	ENSSSCG00000009011	8	76104853	76148616	4.78447	1.36795e-05	0.0186163	1.31036	0.273877	0.545627	0.297709	eqtl	cis-eqtl	liver	muscle_liver_ggp50k
1:82279500	1	82279500	82279500	ENSSSCG00000023415	1	82251321	82279687	4.78318	1.37412e-05	0.0186698	0.822091	0.171871	0.545524	0.297596	eqtl	cis-eqtl	liver	muscle_liver_ggp50k
8:65912791	8	65912791	65912791	ENSSSCG00000029658	8	65493138	65561989	4.78083	1.38546e-05	0.0187207	0.814248	0.170315	0.545335	0.29739	eqtl	cis-eqtl	liver	muscle_liver_ggp50k
14:22654653	14	22654653	22654653	ENSSSCG00000045726	14	22779707	22797962	4.78068	1.38618e-05	0.0187207	1.10187	0.230483	0.545323	0.297377	eqtl	cis-eqtl	liver	muscle_liver_ggp50k
6:170357099	6	170357099	170357099	ENSSSCG00000003971	6	169999818	170189354	4.78067	1.38625e-05	0.0187207	0.937157	0.196031	0.545322	0.297376	eqtl	cis-eqtl	liver	muscle_liver_ggp50k
6:167820291	6	167820291	167820291	ENSSSCG00000035238	6	167881352	167886124	-4.78055	1.38684e-05	0.0187207	-0.893494	0.186902	-0.545312	0.297366	eqtl	cis-eqtl	liver	muscle_liver_ggp50k
8:65474449	8	65474449	65474449	ENSSSCG00000034735	8	66192402	66236143	-4.77765	1.40093e-05	0.0188803	-0.996862	0.208651	-0.54508	0.297112	eqtl	cis-eqtl	liver	muscle_liver_ggp50k
12:52104904	12	52104904	52104904	ENSSSCG00000017900	12	51897763	51924437	-4.77705	1.40385e-05	0.0188892	-0.767132	0.160587	-0.545032	0.29706	eqtl	cis-eqtl	liver	muscle_liver_ggp50k
2:88357062	2	88357062	88357062	ENSSSCG00000038535	2	87614952	87828552	4.77555	1.41126e-05	0.0189582	0.766637	0.160534	0.544911	0.296928	eqtl	cis-eqtl	liver	muscle_liver_ggp50k
18:10374732	18	10374732	10374732	ENSSSCG00000016504	18	9717292	9886682	4.7749	1.41444e-05	0.0189704	0.991246	0.207595	0.54486	0.296872	eqtl	cis-eqtl	liver	muscle_liver_ggp50k
5:63638672	5	63638672	63638672	ENSSSCG00000000679	5	63809306	63817225	4.77416	1.4181e-05	0.018989	0.749899	0.157075	0.5448	0.296807	eqtl	cis-eqtl	liver	muscle_liver_ggp50k
1:137433137	1	137433137	137433137	ENSSSCG00000027232	1	137201245	137297185	-4.77348	1.42145e-05	0.01899	-0.882718	0.184921	-0.544746	0.296748	eqtl	cis-eqtl	liver	muscle_liver_ggp50k
5:68001074	5	68001074	68001074	ENSSSCG00000000738	5	67239200	67246124	4.77323	1.42272e-05	0.01899	1.04576	0.21909	0.544725	0.296726	eqtl	cis-eqtl	liver	muscle_liver_ggp50k
14:11674199	14	11674199	11674199	ENSSSCG00000009679	14	12281155	12390530	-4.77082	1.4347e-05	0.0191192	-0.804331	0.168594	-0.544532	0.296516	eqtl	cis-eqtl	liver	muscle_liver_ggp50k
7:22637568	7	22637568	22637568	ENSSSCG00000044574	7	22824433	22853736	-4.76919	1.44291e-05	0.0191838	-0.807804	0.16938	-0.544401	0.296373	eqtl	cis-eqtl	liver	muscle_liver_ggp50k
1:1289320	1	1289320	1289320	ENSSSCG00000004017	1	1509504	1521669	-4.76894	1.44415e-05	0.0191838	-0.811218	0.170104	-0.544381	0.296351	eqtl	cis-eqtl	liver	muscle_liver_ggp50k
7:115832646	7	115832646	115832646	ENSSSCG00000002486	7	115871451	115928198	-4.76625	1.45775e-05	0.0193143	-0.809851	0.169913	-0.544165	0.296116	eqtl	cis-eqtl	liver	muscle_liver_ggp50k
7:115941931	7	115941931	115941931	ENSSSCG00000031595	7	115828282	115836430	4.7657	1.46058e-05	0.0193143	1.23762	0.259693	0.544121	0.296067	eqtl	cis-eqtl	liver	muscle_liver_ggp50k
1:29079150	1	29079150	29079150	ENSSSCG00000028115	1	29060710	29083166	-4.76563	1.46092e-05	0.0193143	-0.932417	0.195654	-0.544115	0.296062	eqtl	cis-eqtl	liver	muscle_liver_ggp50k
9:133190811	9	133190811	133190811	ENSSSCG00000015619	9	133351526	133379705	4.76058	1.48688e-05	0.0196265	0.678797	0.142587	0.543709	0.29562	eqtl	cis-eqtl	liver	muscle_liver_ggp50k
9:8690276	9	8690276	8690276	ENSSSCG00000024060	9	8838102	8841355	4.75876	1.49634e-05	0.019692	1.10198	0.231568	0.543563	0.29546	eqtl	cis-eqtl	liver	muscle_liver_ggp50k
1:273303441	1	273303441	273303441	ENSSSCG00000049305	1	273665508	273685164	4.75837	1.49836e-05	0.019692	1.73035	0.363643	0.543532	0.295427	eqtl	cis-eqtl	liver	muscle_liver_ggp50k
11:25953497	11	25953497	25953497	ENSSSCG00000031378	11	25643709	25710987	-4.75827	1.49893e-05	0.019692	-0.781647	0.164271	-0.543523	0.295417	eqtl	cis-eqtl	liver	muscle_liver_ggp50k
2:80846475	2	80846475	80846475	ENSSSCG00000014060	2	81520408	81539621	4.75717	1.50465e-05	0.0197361	0.889861	0.187057	0.543435	0.295322	eqtl	cis-eqtl	liver	muscle_liver_ggp50k
8:66252319	8	66252319	66252319	ENSSSCG00000047476	8	66234428	66236111	4.75456	1.51839e-05	0.0198619	0.963055	0.202554	0.543225	0.295093	eqtl	cis-eqtl	liver	muscle_liver_ggp50k
6:81869044	6	81869044	81869044	ENSSSCG00000038848	6	81867848	81885589	4.75445	1.519e-05	0.0198619	0.723462	0.152165	0.543216	0.295083	eqtl	cis-eqtl	liver	muscle_liver_ggp50k
8:75345366	8	75345366	75345366	ENSSSCG00000009011	8	76104853	76148616	4.75217	1.53111e-05	0.0199767	1.10009	0.231492	0.543032	0.294884	eqtl	cis-eqtl	liver	muscle_liver_ggp50k
17:47352907	17	47352907	47352907	ENSSSCG00000007425	17	48033854	48040522	4.7519	1.53257e-05	0.0199767	0.778452	0.163819	0.54301	0.29486	eqtl	cis-eqtl	liver	muscle_liver_ggp50k
1:1699925	1	1699925	1699925	ENSSSCG00000004017	1	1509504	1521669	-4.75113	1.53669e-05	0.0199991	-0.687715	0.144748	-0.542948	0.294792	eqtl	cis-eqtl	liver	muscle_liver_ggp50k
7:115942003	7	115942003	115942003	ENSSSCG00000002483	7	115921370	115930421	-4.75055	1.53978e-05	0.0200081	-0.82975	0.174664	-0.542901	0.294742	eqtl	cis-eqtl	liver	muscle_liver_ggp50k
5:87546969	5	87546969	87546969	ENSSSCG00000000894	5	87568989	87616185	4.74854	1.5506e-05	0.0200918	1.08383	0.228244	0.542739	0.294566	eqtl	cis-eqtl	liver	muscle_liver_ggp50k
13:28898349	13	28898349	28898349	ENSSSCG00000032344	13	27958876	27967183	-4.74846	1.55103e-05	0.0200918	-0.818521	0.172376	-0.542733	0.294559	eqtl	cis-eqtl	liver	muscle_liver_ggp50k
12:18874454	12	18874454	18874454	ENSSSCG00000017346	12	18474096	18517479	4.74574	1.56579e-05	0.0202286	0.691879	0.14579	0.542514	0.294321	eqtl	cis-eqtl	liver	muscle_liver_ggp50k
3:17818356	3	17818356	17818356	ENSSSCG00000040162	3	18402935	18511087	4.74562	1.56645e-05	0.0202286	1.00899	0.212615	0.542504	0.29431	eqtl	cis-eqtl	liver	muscle_liver_ggp50k
5:63637333	5	63637333	63637333	ENSSSCG00000033913	5	63591517	63640063	4.74413	1.57458e-05	0.0203022	0.920286	0.193984	0.542384	0.29418	eqtl	cis-eqtl	liver	muscle_liver_ggp50k
17:32009294	17	32009294	32009294	ENSSSCG00000007160	17	32479976	32491400	4.74326	1.57939e-05	0.0203251	0.675815	0.142479	0.542313	0.294104	eqtl	cis-eqtl	liver	muscle_liver_ggp50k
9:64471766	9	64471766	64471766	ENSSSCG00000038350	9	64834820	64853610	4.74292	1.58123e-05	0.0203251	1.05724	0.22291	0.542286	0.294074	eqtl	cis-eqtl	liver	muscle_liver_ggp50k
16:20596652	16	20596652	20596652	ENSSSCG00000016830	16	20618875	20810140	4.74209	1.58582e-05	0.0203528	0.848435	0.178916	0.542219	0.294001	eqtl	cis-eqtl	liver	muscle_liver_ggp50k
8:19098092	8	19098092	19098092	ENSSSCG00000008758	8	19481198	19509667	-4.74069	1.59356e-05	0.0204207	-0.657109	0.13861	-0.542106	0.293879	eqtl	cis-eqtl	liver	muscle_liver_ggp50k
15:134305324	15	134305324	134305324	ENSSSCG00000016314	15	134186122	134267970	-4.73808	1.60811e-05	0.0205574	-0.81684	0.172399	-0.541895	0.29365	eqtl	cis-eqtl	liver	muscle_liver_ggp50k
18:48537327	18	48537327	48537327	ENSSSCG00000028523	18	48522997	48538788	-4.73789	1.60916e-05	0.0205574	-1.05881	0.223478	-0.54188	0.293634	eqtl	cis-eqtl	liver	muscle_liver_ggp50k
10:65215332	10	65215332	65215332	ENSSSCG00000051428	10	65559698	65572893	-4.73674	1.6156e-05	0.0206081	-0.916801	0.193551	-0.541787	0.293534	eqtl	cis-eqtl	liver	muscle_liver_ggp50k
8:38772932	8	38772932	38772932	ENSSSCG00000008829	8	38732820	38793234	-4.73607	1.6194e-05	0.0206251	-1.06381	0.224619	-0.541733	0.293474	eqtl	cis-eqtl	liver	muscle_liver_ggp50k
6:78268632	6	78268632	78268632	ENSSSCG00000024752	6	77373999	77393651	-4.73451	1.62823e-05	0.020706	-0.852202	0.179998	-0.541606	0.293338	eqtl	cis-eqtl	liver	muscle_liver_ggp50k
8:66345320	8	66345320	66345320	ENSSSCG00000047476	8	66234428	66236111	4.73038	1.65181e-05	0.0209738	0.818763	0.173086	0.541272	0.292976	eqtl	cis-eqtl	liver	muscle_liver_ggp50k
8:115781616	8	115781616	115781616	ENSSSCG00000038801	8	115779839	115861463	-4.72835	1.66346e-05	0.0210896	-0.736841	0.155835	-0.541109	0.292799	eqtl	cis-eqtl	liver	muscle_liver_ggp50k
11:76886797	11	76886797	76886797	ENSSSCG00000046834	11	77421709	77426799	-4.72787	1.66623e-05	0.0210928	-1.16549	0.246515	-0.54107	0.292757	eqtl	cis-eqtl	liver	muscle_liver_ggp50k
11:25958408	11	25958408	25958408	ENSSSCG00000031378	11	25643709	25710987	-4.72711	1.67065e-05	0.0211167	-0.764202	0.161664	-0.541008	0.29269	eqtl	cis-eqtl	liver	muscle_liver_ggp50k
13:26063531	13	26063531	26063531	ENSSSCG00000043636	13	26567351	26569497	-4.72492	1.68343e-05	0.021246	-0.731148	0.154743	-0.540831	0.292498	eqtl	cis-eqtl	liver	muscle_liver_ggp50k
5:67129857	5	67129857	67129857	ENSSSCG00000000738	5	67239200	67246124	4.72437	1.68666e-05	0.0212545	0.644905	0.136506	0.540786	0.29245	eqtl	cis-eqtl	liver	muscle_liver_ggp50k
4:104136044	4	104136044	104136044	ENSSSCG00000006735	4	103745181	103793138	4.72334	1.69271e-05	0.0212987	0.814197	0.172377	0.540703	0.29236	eqtl	cis-eqtl	liver	muscle_liver_ggp50k
12:51505922	12	51505922	51505922	ENSSSCG00000017900	12	51897763	51924437	-4.72001	1.71243e-05	0.0214892	-0.810196	0.171651	-0.540433	0.292068	eqtl	cis-eqtl	liver	muscle_liver_ggp50k
7:115873876	7	115873876	115873876	ENSSSCG00000002486	7	115871451	115928198	-4.71991	1.713e-05	0.0214892	-1.01213	0.214439	-0.540425	0.292059	eqtl	cis-eqtl	liver	muscle_liver_ggp50k
14:48864881	14	48864881	48864881	ENSSSCG00000010055	14	49640422	49666575	4.71371	1.75036e-05	0.0219248	0.978352	0.207555	0.539922	0.291515	eqtl	cis-eqtl	liver	muscle_liver_ggp50k
8:65912791	8	65912791	65912791	ENSSSCG00000034735	8	66192402	66236143	-4.71288	1.75541e-05	0.0219483	-0.827616	0.175607	-0.539854	0.291443	eqtl	cis-eqtl	liver	muscle_liver_ggp50k
6:60926025	6	60926025	60926025	ENSSSCG00000003318	6	60485596	60495074	-4.71254	1.75749e-05	0.0219483	-0.811909	0.172287	-0.539827	0.291413	eqtl	cis-eqtl	liver	muscle_liver_ggp50k
4:99331757	4	99331757	99331757	ENSSSCG00000006690	4	99472350	99477932	4.70916	1.77823e-05	0.0221741	0.862299	0.183111	0.539552	0.291117	eqtl	cis-eqtl	liver	muscle_liver_ggp50k
12:59387209	12	59387209	59387209	ENSSSCG00000035103	12	59201556	59256824	-4.7059	1.79845e-05	0.0223928	-0.688746	0.146358	-0.539288	0.290831	eqtl	cis-eqtl	liver	muscle_liver_ggp50k
9:64439235	9	64439235	64439235	ENSSSCG00000038350	9	64834820	64853610	4.70508	1.80357e-05	0.0223935	1.02613	0.218089	0.539221	0.29076	eqtl	cis-eqtl	liver	muscle_liver_ggp50k
8:66732817	8	66732817	66732817	ENSSSCG00000034735	8	66192402	66236143	-4.70503	1.80388e-05	0.0223935	-0.958238	0.203662	-0.539217	0.290755	eqtl	cis-eqtl	liver	muscle_liver_ggp50k
8:66311592	8	66311592	66311592	ENSSSCG00000029658	8	65493138	65561989	4.70452	1.80708e-05	0.0223998	1.07324	0.22813	0.539176	0.290711	eqtl	cis-eqtl	liver	muscle_liver_ggp50k
5:70207604	5	70207604	70207604	ENSSSCG00000000770	5	69887884	70133277	-4.70291	1.81722e-05	0.0224922	-0.756553	0.160869	-0.539045	0.290569	eqtl	cis-eqtl	liver	muscle_liver_ggp50k
9:133287980	9	133287980	133287980	ENSSSCG00000015619	9	133351526	133379705	4.7003	1.83377e-05	0.0226538	0.728136	0.154913	0.538833	0.29034	eqtl	cis-eqtl	liver	muscle_liver_ggp50k
17:32013680	17	32013680	32013680	ENSSSCG00000007135	17	31072738	31217342	-4.7	1.83571e-05	0.0226538	-0.76509	0.162785	-0.538808	0.290314	eqtl	cis-eqtl	liver	muscle_liver_ggp50k
12:12318877	12	12318877	12318877	ENSSSCG00000026473	12	11373238	11447296	4.69899	1.84213e-05	0.0226994	0.992074	0.211125	0.538726	0.290226	eqtl	cis-eqtl	liver	muscle_liver_ggp50k
17:32560863	17	32560863	32560863	ENSSSCG00000044004	17	32594234	32604508	4.69773	1.85019e-05	0.0227577	0.712269	0.15162	0.538624	0.290115	eqtl	cis-eqtl	liver	muscle_liver_ggp50k
3:131308475	3	131308475	131308475	ENSSSCG00000024665	3	131307204	131358001	4.6974	1.85231e-05	0.0227577	0.777178	0.165448	0.538597	0.290086	eqtl	cis-eqtl	liver	muscle_liver_ggp50k
8:1983592	8	1983592	1983592	ENSSSCG00000008724	8	2716914	2775333	4.69627	1.8596e-05	0.0227775	0.77302	0.164603	0.538504	0.289987	eqtl	cis-eqtl	liver	muscle_liver_ggp50k
5:66911253	5	66911253	66911253	ENSSSCG00000000738	5	67239200	67246124	4.69621	1.86002e-05	0.0227775	0.622233	0.132497	0.538499	0.289981	eqtl	cis-eqtl	liver	muscle_liver_ggp50k
14:49561423	14	49561423	49561423	ENSSSCG00000045982	14	48963100	48963921	4.69588	1.86212e-05	0.0227775	0.72498	0.154386	0.538473	0.289953	eqtl	cis-eqtl	liver	muscle_liver_ggp50k
6:82960477	6	82960477	82960477	ENSSSCG00000003547	6	82186368	82281641	4.69368	1.87637e-05	0.0229183	0.821752	0.175076	0.538294	0.28976	eqtl	cis-eqtl	liver	muscle_liver_ggp50k
1:137386825	1	137386825	137386825	ENSSSCG00000027232	1	137201245	137297185	-4.69198	1.88746e-05	0.0230139	-0.754843	0.160879	-0.538155	0.289611	eqtl	cis-eqtl	liver	muscle_liver_ggp50k
4:104121285	4	104121285	104121285	ENSSSCG00000006735	4	103745181	103793138	4.69139	1.89133e-05	0.0230139	0.929201	0.198065	0.538107	0.289559	eqtl	cis-eqtl	liver	muscle_liver_ggp50k
13:26330735	13	26330735	26330735	ENSSSCG00000011277	13	25937645	25946197	4.69122	1.89248e-05	0.0230139	0.770736	0.164293	0.538093	0.289544	eqtl	cis-eqtl	liver	muscle_liver_ggp50k
3:5715228	3	5715228	5715228	ENSSSCG00000007603	3	5720683	5732458	4.6899	1.90117e-05	0.0230859	0.751597	0.160259	0.537985	0.289428	eqtl	cis-eqtl	liver	muscle_liver_ggp50k
5:15323759	5	15323759	15323759	ENSSSCG00000000195	5	15285294	15288804	-4.68852	1.91025e-05	0.0231624	-1.0082	0.215036	-0.537873	0.289308	eqtl	cis-eqtl	liver	muscle_liver_ggp50k
5:61780834	5	61780834	61780834	ENSSSCG00000039880	5	61942897	61967889	-4.68695	1.92069e-05	0.0232552	-0.626876	0.133749	-0.537745	0.28917	eqtl	cis-eqtl	liver	muscle_liver_ggp50k
6:167335278	6	167335278	167335278	ENSSSCG00000033259	6	166588674	166645014	4.68553	1.93018e-05	0.0233123	0.87267	0.186248	0.537629	0.289045	eqtl	cis-eqtl	liver	muscle_liver_ggp50k
14:60463471	14	60463471	60463471	ENSSSCG00000024418	14	60667108	60677731	4.68472	1.9356e-05	0.0233123	0.755724	0.161317	0.537563	0.288974	eqtl	cis-eqtl	liver	muscle_liver_ggp50k
9:39081216	9	39081216	39081216	ENSSSCG00000015039	9	39864114	39927801	-4.68468	1.93589e-05	0.0233123	-0.812233	0.173381	-0.53756	0.28897	eqtl	cis-eqtl	liver	muscle_liver_ggp50k
16:19569900	16	19569900	19569900	ENSSSCG00000032650	16	18758962	18779419	4.68458	1.93658e-05	0.0233123	1.04255	0.222549	0.537551	0.288962	eqtl	cis-eqtl	liver	muscle_liver_ggp50k
7:115854288	7	115854288	115854288	ENSSSCG00000002486	7	115871451	115928198	-4.68292	1.94773e-05	0.0234128	-1.03384	0.220769	-0.537416	0.288816	eqtl	cis-eqtl	liver	muscle_liver_ggp50k
14:50163088	14	50163088	50163088	ENSSSCG00000040740	14	51106984	51112359	4.67911	1.97364e-05	0.0236684	0.908721	0.194208	0.537105	0.288482	eqtl	cis-eqtl	liver	muscle_liver_ggp50k
7:115879911	7	115879911	115879911	ENSSSCG00000002483	7	115921370	115930421	-4.67896	1.97467e-05	0.0236684	-1.16544	0.249081	-0.537093	0.288468	eqtl	cis-eqtl	liver	muscle_liver_ggp50k
3:17081287	3	17081287	17081287	ENSSSCG00000007737	3	16403775	16621876	4.67834	1.97891e-05	0.0236852	0.849291	0.181537	0.537042	0.288414	eqtl	cis-eqtl	liver	muscle_liver_ggp50k
17:48025374	17	48025374	48025374	ENSSSCG00000007421	17	47976248	47994585	-4.67657	1.99107e-05	0.0237965	-0.965448	0.206444	-0.536898	0.288259	eqtl	cis-eqtl	liver	muscle_liver_ggp50k
8:965035	8	965035	965035	ENSSSCG00000027286	8	313327	325095	4.67463	2.00451e-05	0.0239006	0.883239	0.188943	0.536739	0.288089	eqtl	cis-eqtl	liver	muscle_liver_ggp50k
13:109591624	13	109591624	109591624	ENSSSCG00000011750	13	110087051	110376319	4.67449	2.0055e-05	0.0239006	0.752047	0.160883	0.536727	0.288076	eqtl	cis-eqtl	liver	muscle_liver_ggp50k
14:22555854	14	22555854	22555854	ENSSSCG00000045726	14	22779707	22797962	4.67276	2.01755e-05	0.0239906	0.977038	0.209092	0.536586	0.287924	eqtl	cis-eqtl	liver	muscle_liver_ggp50k
8:108234126	8	108234126	108234126	ENSSSCG00000031904	8	108233139	108314921	-4.67233	2.02052e-05	0.0239906	-0.77572	0.166024	-0.536551	0.287887	eqtl	cis-eqtl	liver	muscle_liver_ggp50k
6:169115089	6	169115089	169115089	ENSSSCG00000003968	6	168908914	168950094	-4.67216	2.02169e-05	0.0239906	-0.790272	0.169145	-0.536538	0.287873	eqtl	cis-eqtl	liver	muscle_liver_ggp50k
14:57425398	14	57425398	57425398	ENSSSCG00000010166	14	57802564	57833151	-4.67101	2.02979e-05	0.0240526	-0.642648	0.137582	-0.536443	0.287771	eqtl	cis-eqtl	liver	muscle_liver_ggp50k
3:40493608	3	40493608	40493608	ENSSSCG00000007986	3	41306175	41310312	-4.66792	2.05165e-05	0.0242194	-0.747058	0.160041	-0.53619	0.2875	eqtl	cis-eqtl	liver	muscle_liver_ggp50k
7:115878840	7	115878840	115878840	ENSSSCG00000002479	7	115666067	115682082	4.66765	2.05356e-05	0.0242194	0.82702	0.177181	0.536168	0.287476	eqtl	cis-eqtl	liver	muscle_liver_ggp50k
8:118815842	8	118815842	118815842	ENSSSCG00000028101	8	117997127	118049423	4.66742	2.0552e-05	0.0242194	0.698283	0.149608	0.536149	0.287456	eqtl	cis-eqtl	liver	muscle_liver_ggp50k
8:66252319	8	66252319	66252319	ENSSSCG00000039276	8	66309204	66324051	4.66738	2.05548e-05	0.0242194	0.885508	0.189723	0.536146	0.287452	eqtl	cis-eqtl	liver	muscle_liver_ggp50k
1:83108579	1	83108579	83108579	ENSSSCG00000023415	1	82251321	82279687	4.66645	2.06207e-05	0.0242628	0.907575	0.194489	0.53607	0.287371	eqtl	cis-eqtl	liver	muscle_liver_ggp50k
2:41006493	2	41006493	41006493	ENSSSCG00000046269	2	40987252	41007266	4.66423	2.07802e-05	0.0243469	0.759593	0.162855	0.535888	0.287176	eqtl	cis-eqtl	liver	muscle_liver_ggp50k
11:76514436	11	76514436	76514436	ENSSSCG00000009551	11	77427368	77530995	-4.66406	2.07925e-05	0.0243469	-1.12283	0.240741	-0.535874	0.287161	eqtl	cis-eqtl	liver	muscle_liver_ggp50k
2:6599418	2	6599418	6599418	ENSSSCG00000013011	2	7138413	7141898	4.6639	2.08036e-05	0.0243469	1.74086	0.373262	0.535861	0.287148	eqtl	cis-eqtl	liver	muscle_liver_ggp50k
13:28260199	13	28260199	28260199	ENSSSCG00000032344	13	27958876	27967183	-4.66383	2.0809e-05	0.0243469	-0.875726	0.18777	-0.535855	0.287141	eqtl	cis-eqtl	liver	muscle_liver_ggp50k
3:131308723	3	131308723	131308723	ENSSSCG00000024665	3	131307204	131358001	4.6623	2.09193e-05	0.0244348	0.865802	0.185703	0.53573	0.287007	eqtl	cis-eqtl	liver	muscle_liver_ggp50k
12:49752568	12	49752568	49752568	ENSSSCG00000017864	12	49710662	49732247	4.66198	2.09427e-05	0.0244348	1.01096	0.216853	0.535704	0.286979	eqtl	cis-eqtl	liver	muscle_liver_ggp50k
8:66252894	8	66252894	66252894	ENSSSCG00000039276	8	66309204	66324051	4.66143	2.09823e-05	0.0244469	0.824295	0.176833	0.535659	0.286931	eqtl	cis-eqtl	liver	muscle_liver_ggp50k
3:8682265	3	8682265	8682265	ENSSSCG00000046214	3	8958316	8981550	-4.66015	2.10758e-05	0.0245216	-1.08671	0.233192	-0.535554	0.286818	eqtl	cis-eqtl	liver	muscle_liver_ggp50k
4:97994511	4	97994511	97994511	ENSSSCG00000027091	4	97439993	97448493	-4.65961	2.11152e-05	0.0245332	-0.817684	0.175483	-0.535509	0.28677	eqtl	cis-eqtl	liver	muscle_liver_ggp50k
4:103963713	4	103963713	103963713	ENSSSCG00000006735	4	103745181	103793138	4.65854	2.11931e-05	0.0245894	0.851783	0.182843	0.535422	0.286677	eqtl	cis-eqtl	liver	muscle_liver_ggp50k
14:48863779	14	48863779	48863779	ENSSSCG00000045982	14	48963100	48963921	4.65746	2.1273e-05	0.0246221	0.909286	0.195232	0.535333	0.286581	eqtl	cis-eqtl	liver	muscle_liver_ggp50k
7:32096874	7	32096874	32096874	ENSSSCG00000036178	7	33056699	33085750	-4.65734	2.12818e-05	0.0246221	-0.662799	0.142313	-0.535323	0.286571	eqtl	cis-eqtl	liver	muscle_liver_ggp50k
1:22414998	1	22414998	22414998	ENSSSCG00000004136	1	21913239	22165083	-4.65696	2.13098e-05	0.0246221	-1.04989	0.225446	-0.535292	0.286538	eqtl	cis-eqtl	liver	muscle_liver_ggp50k
3:18000577	3	18000577	18000577	ENSSSCG00000040162	3	18402935	18511087	-4.65552	2.14163e-05	0.0246811	-0.780572	0.167666	-0.535174	0.286411	eqtl	cis-eqtl	liver	muscle_liver_ggp50k
12:50637280	12	50637280	50637280	ENSSSCG00000017894	12	51154478	51196933	-4.65546	2.14201e-05	0.0246811	-0.796829	0.17116	-0.53517	0.286407	eqtl	cis-eqtl	liver	muscle_liver_ggp50k
13:28257938	13	28257938	28257938	ENSSSCG00000032344	13	27958876	27967183	-4.65302	2.16019e-05	0.0248563	-0.836334	0.17974	-0.534969	0.286192	eqtl	cis-eqtl	liver	muscle_liver_ggp50k
8:66605586	8	66605586	66605586	ENSSSCG00000008937	8	67381121	67394394	4.6486	2.19344e-05	0.0252041	0.678246	0.145903	0.534607	0.285804	eqtl	cis-eqtl	liver	muscle_liver_ggp50k
8:2857165	8	2857165	2857165	ENSSSCG00000008701	8	2125405	2145647	4.64507	2.22043e-05	0.025463	0.746195	0.160642	0.534316	0.285493	eqtl	cis-eqtl	liver	muscle_liver_ggp50k
14:106295100	14	106295100	106295100	ENSSSCG00000035347	14	106013495	106713121	4.64485	2.22207e-05	0.025463	0.85113	0.183242	0.534298	0.285475	eqtl	cis-eqtl	liver	muscle_liver_ggp50k
4:99196523	4	99196523	99196523	ENSSSCG00000006690	4	99472350	99477932	4.64245	2.24062e-05	0.0256314	0.858201	0.18486	0.534101	0.285264	eqtl	cis-eqtl	liver	muscle_liver_ggp50k
14:48523206	14	48523206	48523206	ENSSSCG00000010039	14	48708047	48741440	4.64215	2.24291e-05	0.0256314	0.769138	0.165686	0.534076	0.285238	eqtl	cis-eqtl	liver	muscle_liver_ggp50k
7:116468435	7	116468435	116468435	ENSSSCG00000002486	7	115871451	115928198	-4.64124	2.24996e-05	0.0256768	-1.11877	0.241049	-0.534002	0.285158	eqtl	cis-eqtl	liver	muscle_liver_ggp50k
12:24199028	12	24199028	24199028	ENSSSCG00000032782	12	24192897	24201414	-4.64051	2.25567e-05	0.0257068	-1.14712	0.247197	-0.533941	0.285093	eqtl	cis-eqtl	liver	muscle_liver_ggp50k
7:115923814	7	115923814	115923814	ENSSSCG00000030371	7	115850559	116136436	-4.63865	2.27019e-05	0.0257838	-0.70197	0.15133	-0.533789	0.28493	eqtl	cis-eqtl	liver	muscle_liver_ggp50k
9:63848835	9	63848835	63848835	ENSSSCG00000038350	9	64834820	64853610	4.63861	2.27056e-05	0.0257838	1.17087	0.252419	0.533785	0.284926	eqtl	cis-eqtl	liver	muscle_liver_ggp50k
8:76169680	8	76169680	76169680	ENSSSCG00000009011	8	76104853	76148616	4.63846	2.2717e-05	0.0257838	1.12803	0.24319	0.533773	0.284913	eqtl	cis-eqtl	liver	muscle_liver_ggp50k
8:39107307	8	39107307	39107307	ENSSSCG00000008829	8	38732820	38793234	-4.63636	2.28827e-05	0.0259144	-0.98316	0.212054	-0.5336	0.284728	eqtl	cis-eqtl	liver	muscle_liver_ggp50k
12:19963391	12	19963391	19963391	ENSSSCG00000037487	12	20013618	20024890	-4.63612	2.29017e-05	0.0259144	-1.02808	0.221755	-0.53358	0.284707	eqtl	cis-eqtl	liver	muscle_liver_ggp50k
9:133340681	9	133340681	133340681	ENSSSCG00000015610	9	132817940	133040811	4.63582	2.29252e-05	0.0259144	0.630436	0.135992	0.533555	0.284681	eqtl	cis-eqtl	liver	muscle_liver_ggp50k
7:115923808	7	115923808	115923808	ENSSSCG00000002486	7	115871451	115928198	4.63477	2.30086e-05	0.0259734	0.871553	0.188047	0.533469	0.284589	eqtl	cis-eqtl	liver	muscle_liver_ggp50k
7:115836336	7	115836336	115836336	ENSSSCG00000031595	7	115828282	115836430	4.63236	2.32011e-05	0.0261554	1.26965	0.274083	0.53327	0.284377	eqtl	cis-eqtl	liver	muscle_liver_ggp50k
5:27826875	5	27826875	27826875	ENSSSCG00000036751	5	27299778	27572618	4.63183	2.32433e-05	0.0261675	1.08527	0.234307	0.533227	0.284331	eqtl	cis-eqtl	liver	muscle_liver_ggp50k
8:66311400	8	66311400	66311400	ENSSSCG00000036118	8	66282703	66289121	4.63081	2.3325e-05	0.0262241	0.867661	0.187367	0.533143	0.284241	eqtl	cis-eqtl	liver	muscle_liver_ggp50k
14:106910034	14	106910034	106910034	ENSSSCG00000010493	14	106735492	106794777	4.62972	2.34137e-05	0.0262752	0.704124	0.152088	0.533052	0.284145	eqtl	cis-eqtl	liver	muscle_liver_ggp50k
13:207251135	13	207251135	207251135	ENSSSCG00000038081	13	206751103	206906353	4.62945	2.34353e-05	0.0262752	0.960677	0.207514	0.53303	0.284121	eqtl	cis-eqtl	liver	muscle_liver_ggp50k
2:5033727	2	5033727	5033727	ENSSSCG00000029902	2	5593245	5697799	4.62908	2.34649e-05	0.0262752	0.693878	0.149895	0.533	0.284089	eqtl	cis-eqtl	liver	muscle_liver_ggp50k
7:115948284	7	115948284	115948284	ENSSSCG00000030371	7	115850559	116136436	-4.62868	2.34979e-05	0.0262768	-0.806986	0.174345	-0.532967	0.284054	eqtl	cis-eqtl	liver	muscle_liver_ggp50k
14:141702543	14	141702543	141702543	ENSSSCG00000038086	14	141335990	141349030	-4.6265	2.36747e-05	0.0264391	-0.738996	0.159731	-0.532788	0.283863	eqtl	cis-eqtl	liver	muscle_liver_ggp50k
16:51557489	16	51557489	51557489	ENSSSCG00000016983	16	50989432	51004484	4.62374	2.39016e-05	0.0266569	0.745389	0.161209	0.53256	0.28362	eqtl	cis-eqtl	liver	muscle_liver_ggp50k
2:10169976	2	10169976	10169976	ENSSSCG00000013086	2	10142170	10161891	-4.62314	2.39507e-05	0.026676	-0.819383	0.177235	-0.532511	0.283568	eqtl	cis-eqtl	liver	muscle_liver_ggp50k
2:7141209	2	7141209	7141209	ENSSSCG00000013010	2	7127624	7138415	4.6224	2.40125e-05	0.0267028	0.747543	0.161722	0.532449	0.283502	eqtl	cis-eqtl	liver	muscle_liver_ggp50k
14:6676108	14	6676108	6676108	ENSSSCG00000009620	14	6443912	6489064	-4.62203	2.40431e-05	0.0267028	-0.720496	0.155883	-0.532419	0.283469	eqtl	cis-eqtl	liver	muscle_liver_ggp50k
16:71908692	16	71908692	71908692	ENSSSCG00000039763	16	72170885	72204364	-4.6217	2.40708e-05	0.0267028	-1.32662	0.287042	-0.532391	0.28344	eqtl	cis-eqtl	liver	muscle_liver_ggp50k
7:32755358	7	32755358	32755358	ENSSSCG00000036178	7	33056699	33085750	4.62047	2.41726e-05	0.0267801	0.702881	0.152123	0.53229	0.283333	eqtl	cis-eqtl	liver	muscle_liver_ggp50k
12:19975343	12	19975343	19975343	ENSSSCG00000025414	12	19192287	19208379	4.61734	2.44354e-05	0.0270353	0.821567	0.177931	0.532031	0.283057	eqtl	cis-eqtl	liver	muscle_liver_ggp50k
4:98379247	4	98379247	98379247	ENSSSCG00000027091	4	97439993	97448493	-4.61577	2.45683e-05	0.0271463	-0.845977	0.18328	-0.531901	0.282919	eqtl	cis-eqtl	liver	muscle_liver_ggp50k
7:115876296	7	115876296	115876296	ENSSSCG00000039378	7	115783931	115792466	-4.61356	2.47558e-05	0.0273114	-0.995259	0.215725	-0.531719	0.282725	eqtl	cis-eqtl	liver	muscle_liver_ggp50k
1:32001361	1	32001361	32001361	ENSSSCG00000033538	1	32635744	32645093	4.61324	2.47832e-05	0.0273114	0.770477	0.167014	0.531693	0.282697	eqtl	cis-eqtl	liver	muscle_liver_ggp50k
16:19550741	16	19550741	19550741	ENSSSCG00000032650	16	18758962	18779419	4.61185	2.49025e-05	0.0273735	1.02387	0.222008	0.531577	0.282574	eqtl	cis-eqtl	liver	muscle_liver_ggp50k
16:227543	16	227543	227543	ENSSSCG00000049958	16	322129	345987	4.61182	2.49051e-05	0.0273735	1.37111	0.297304	0.531575	0.282572	eqtl	cis-eqtl	liver	muscle_liver_ggp50k
1:73120016	1	73120016	73120016	ENSSSCG00000051670	1	73510649	73538961	4.60721	2.53035e-05	0.0277748	0.870942	0.189039	0.531194	0.282167	eqtl	cis-eqtl	liver	muscle_liver_ggp50k
4:99572592	4	99572592	99572592	ENSSSCG00000006701	4	100264967	100436529	-4.6068	2.53397e-05	0.0277779	-0.86191	0.187095	-0.53116	0.282131	eqtl	cis-eqtl	liver	muscle_liver_ggp50k
13:26567826	13	26567826	26567826	ENSSSCG00000043636	13	26567351	26569497	-4.60537	2.54646e-05	0.0278782	-0.827141	0.179604	-0.531042	0.282005	eqtl	cis-eqtl	liver	muscle_liver_ggp50k
7:46880584	7	46880584	46880584	ENSSSCG00000002622	7	46509777	46517732	-4.60327	2.565e-05	0.0280444	-0.831744	0.180686	-0.530867	0.28182	eqtl	cis-eqtl	liver	muscle_liver_ggp50k
2:6823836	2	6823836	6823836	ENSSSCG00000013042	2	7767633	7783813	4.60076	2.5872e-05	0.0282501	1.23389	0.268192	0.53066	0.2816	eqtl	cis-eqtl	liver	muscle_liver_ggp50k
13:26326648	13	26326648	26326648	ENSSSCG00000011277	13	25937645	25946197	4.59773	2.61439e-05	0.0285041	0.70867	0.154135	0.530408	0.281333	eqtl	cis-eqtl	liver	muscle_liver_ggp50k
8:2849714	8	2849714	2849714	ENSSSCG00000008701	8	2125405	2145647	4.59741	2.6173e-05	0.0285041	0.902537	0.196314	0.530382	0.281305	eqtl	cis-eqtl	liver	muscle_liver_ggp50k
5:64420716	5	64420716	64420716	ENSSSCG00000000679	5	63809306	63817225	4.59621	2.62813e-05	0.0285649	0.844285	0.183692	0.530282	0.281199	eqtl	cis-eqtl	liver	muscle_liver_ggp50k
8:65912791	8	65912791	65912791	ENSSSCG00000036118	8	66282703	66289121	4.59578	2.63197e-05	0.0285649	0.6759	0.14707	0.530247	0.281162	eqtl	cis-eqtl	liver	muscle_liver_ggp50k
10:27617142	10	27617142	27617142	ENSSSCG00000010948	10	27668264	27674618	-4.59565	2.63315e-05	0.0285649	-0.645743	0.140512	-0.530236	0.28115	eqtl	cis-eqtl	liver	muscle_liver_ggp50k
10:32416738	10	32416738	32416738	ENSSSCG00000045657	10	33279609	33315802	4.59476	2.64124e-05	0.0285783	1.10901	0.241363	0.530162	0.281072	eqtl	cis-eqtl	liver	muscle_liver_ggp50k
10:33114227	10	33114227	33114227	ENSSSCG00000045657	10	33279609	33315802	4.59476	2.64124e-05	0.0285783	1.10901	0.241363	0.530162	0.281072	eqtl	cis-eqtl	liver	muscle_liver_ggp50k
13:28260199	13	28260199	28260199	ENSSSCG00000011300	13	28176787	28208935	-4.59314	2.65603e-05	0.0286465	-0.936482	0.203887	-0.530028	0.280929	eqtl	cis-eqtl	liver	muscle_liver_ggp50k
9:124782863	9	124782863	124782863	ENSSSCG00000015565	9	125613193	125844228	4.59308	2.6566e-05	0.0286465	1.01807	0.221653	0.530023	0.280924	eqtl	cis-eqtl	liver	muscle_liver_ggp50k
9:8381276	9	8381276	8381276	ENSSSCG00000014830	9	8278309	8281153	-4.59294	2.65785e-05	0.0286465	-0.770279	0.167709	-0.530011	0.280912	eqtl	cis-eqtl	liver	muscle_liver_ggp50k
1:166218666	1	166218666	166218666	ENSSSCG00000026517	1	166085990	166099834	4.59156	2.67049e-05	0.0287429	0.716908	0.156136	0.529897	0.280791	eqtl	cis-eqtl	liver	muscle_liver_ggp50k
4:99575540	4	99575540	99575540	ENSSSCG00000006701	4	100264967	100436529	-4.59122	2.67368e-05	0.0287429	-0.80746	0.175871	-0.529868	0.28076	eqtl	cis-eqtl	liver	muscle_liver_ggp50k
1:128125734	1	128125734	128125734	ENSSSCG00000004701	1	127814343	127829436	4.58767	2.70648e-05	0.0290564	1.62328	0.353834	0.529574	0.280449	eqtl	cis-eqtl	liver	muscle_liver_ggp50k
3:58537002	3	58537002	58537002	ENSSSCG00000008237	3	59399688	59416685	4.58732	2.70981e-05	0.0290564	1.12219	0.244629	0.529544	0.280417	eqtl	cis-eqtl	liver	muscle_liver_ggp50k
7:115878787	7	115878787	115878787	ENSSSCG00000002483	7	115921370	115930421	4.58655	2.71701e-05	0.0290873	1.01873	0.222113	0.52948	0.280349	eqtl	cis-eqtl	liver	muscle_liver_ggp50k
15:134296025	15	134296025	134296025	ENSSSCG00000016314	15	134186122	134267970	-4.58626	2.71966e-05	0.0290873	-0.75061	0.163665	-0.529457	0.280324	eqtl	cis-eqtl	liver	muscle_liver_ggp50k
8:65474449	8	65474449	65474449	ENSSSCG00000036118	8	66282703	66289121	4.58582	2.72378e-05	0.0290941	0.805057	0.175553	0.52942	0.280286	eqtl	cis-eqtl	liver	muscle_liver_ggp50k
12:51158360	12	51158360	51158360	ENSSSCG00000017894	12	51154478	51196933	-4.58389	2.74199e-05	0.0292225	-0.824188	0.179801	-0.529259	0.280115	eqtl	cis-eqtl	liver	muscle_liver_ggp50k
1:162265290	1	162265290	162265290	ENSSSCG00000038071	1	163089444	163103446	-4.5838	2.74281e-05	0.0292225	-1.20196	0.262219	-0.529252	0.280108	eqtl	cis-eqtl	liver	muscle_liver_ggp50k
7:115789242	7	115789242	115789242	ENSSSCG00000031595	7	115828282	115836430	-4.58298	2.75055e-05	0.0292676	-0.929443	0.202803	-0.529184	0.280036	eqtl	cis-eqtl	liver	muscle_liver_ggp50k
1:129991766	1	129991766	129991766	ENSSSCG00000004746	1	129867642	129875723	4.58197	2.76014e-05	0.0293322	1.58991	0.346992	0.5291	0.279947	eqtl	cis-eqtl	liver	muscle_liver_ggp50k
10:65215332	10	65215332	65215332	ENSSSCG00000011145	10	65267731	65303243	-4.5791	2.78751e-05	0.0295854	-0.956547	0.208894	-0.528861	0.279694	eqtl	cis-eqtl	liver	muscle_liver_ggp50k
10:27726173	10	27726173	27726173	ENSSSCG00000010943	10	27078113	27472310	-4.57833	2.7949e-05	0.0296261	-0.675276	0.147494	-0.528797	0.279626	eqtl	cis-eqtl	liver	muscle_liver_ggp50k
6:167317311	6	167317311	167317311	ENSSSCG00000003930	6	166549943	166553230	4.57768	2.80111e-05	0.0296543	0.946979	0.206869	0.528743	0.27957	eqtl	cis-eqtl	liver	muscle_liver_ggp50k
7:115969916	7	115969916	115969916	ENSSSCG00000039378	7	115783931	115792466	4.57598	2.81753e-05	0.0297903	1.03339	0.225829	0.528602	0.27942	eqtl	cis-eqtl	liver	muscle_liver_ggp50k
12:20026670	12	20026670	20026670	ENSSSCG00000017385	12	20022037	20035557	4.57546	2.82262e-05	0.0298064	0.650568	0.142187	0.528558	0.279374	eqtl	cis-eqtl	liver	muscle_liver_ggp50k
5:85277551	5	85277551	85277551	ENSSSCG00000038772	5	85258459	85278232	4.57384	2.83836e-05	0.0299347	0.821979	0.179713	0.528424	0.279231	eqtl	cis-eqtl	liver	muscle_liver_ggp50k
7:23235567	7	23235567	23235567	ENSSSCG00000001229	7	22823841	22962547	4.57297	2.84692e-05	0.029987	1.11139	0.243036	0.528351	0.279154	eqtl	cis-eqtl	liver	muscle_liver_ggp50k
16:19547990	16	19547990	19547990	ENSSSCG00000032650	16	18758962	18779419	4.5722	2.85444e-05	0.0300027	1.0768	0.23551	0.528287	0.279087	eqtl	cis-eqtl	liver	muscle_liver_ggp50k
2:6636772	2	6636772	6636772	ENSSSCG00000013010	2	7127624	7138415	4.57169	2.85946e-05	0.0300027	0.780326	0.170687	0.528244	0.279042	eqtl	cis-eqtl	liver	muscle_liver_ggp50k
8:12629315	8	12629315	12629315	ENSSSCG00000029989	8	12624109	12635334	4.57118	2.8644e-05	0.0300027	0.700982	0.153348	0.528202	0.278998	eqtl	cis-eqtl	liver	muscle_liver_ggp50k
12:31270948	12	31270948	31270948	ENSSSCG00000017601	12	31207369	31272775	-4.57118	2.86441e-05	0.0300027	-0.822894	0.180018	-0.528202	0.278997	eqtl	cis-eqtl	liver	muscle_liver_ggp50k
6:865556	6	865556	865556	ENSSSCG00000002645	6	869232	890135	4.57098	2.86639e-05	0.0300027	1.01425	0.221888	0.528185	0.27898	eqtl	cis-eqtl	liver	muscle_liver_ggp50k
14:11293368	14	11293368	11293368	ENSSSCG00000009673	14	11775704	11826096	-4.57008	2.8753e-05	0.0300582	-1.04513	0.22869	-0.52811	0.2789	eqtl	cis-eqtl	liver	muscle_liver_ggp50k
17:32038345	17	32038345	32038345	ENSSSCG00000044004	17	32594234	32604508	4.56918	2.8842e-05	0.0301135	0.515558	0.112834	0.528035	0.278821	eqtl	cis-eqtl	liver	muscle_liver_ggp50k
2:26559617	2	26559617	26559617	ENSSSCG00000013303	2	26548852	26782178	4.56567	2.91922e-05	0.0304366	0.820654	0.179745	0.527742	0.278512	eqtl	cis-eqtl	liver	muscle_liver_ggp50k
4:55276723	4	55276723	55276723	ENSSSCG00000024780	4	54908900	54934496	4.56535	2.92244e-05	0.0304366	1.30671	0.286224	0.527716	0.278484	eqtl	cis-eqtl	liver	muscle_liver_ggp50k
7:46553867	7	46553867	46553867	ENSSSCG00000002622	7	46509777	46517732	-4.56372	2.93882e-05	0.030569	-0.995122	0.218051	-0.52758	0.278341	eqtl	cis-eqtl	liver	muscle_liver_ggp50k
2:15029532	2	15029532	15029532	ENSSSCG00000013236	2	15247539	15270104	4.56333	2.94271e-05	0.0305713	0.647718	0.14194	0.527548	0.278307	eqtl	cis-eqtl	liver	muscle_liver_ggp50k
1:31366336	1	31366336	31366336	ENSSSCG00000025992	1	31859951	31959879	-4.56274	2.94867e-05	0.0305952	-0.846461	0.185516	-0.527499	0.278255	eqtl	cis-eqtl	liver	muscle_liver_ggp50k
6:169116512	6	169116512	169116512	ENSSSCG00000003968	6	168908914	168950094	-4.55653	3.01223e-05	0.0312159	-0.902069	0.197973	-0.52698	0.277708	eqtl	cis-eqtl	liver	muscle_liver_ggp50k
3:695953	3	695953	695953	ENSSSCG00000038777	3	648140	745331	-4.55293	3.04973e-05	0.0315652	-1.01843	0.223688	-0.526679	0.277391	eqtl	cis-eqtl	liver	muscle_liver_ggp50k
7:115873652	7	115873652	115873652	ENSSSCG00000002486	7	115871451	115928198	-4.5516	3.06364e-05	0.03167	-0.79044	0.173662	-0.526568	0.277274	eqtl	cis-eqtl	liver	muscle_liver_ggp50k
8:39106285	8	39106285	39106285	ENSSSCG00000008829	8	38732820	38793234	-4.54997	3.08085e-05	0.0318027	-0.955316	0.209961	-0.526431	0.27713	eqtl	cis-eqtl	liver	muscle_liver_ggp50k
11:76997669	11	76997669	76997669	ENSSSCG00000022719	11	77167055	77188902	-4.54966	3.0841e-05	0.0318027	-1.20546	0.264955	-0.526406	0.277103	eqtl	cis-eqtl	liver	muscle_liver_ggp50k
8:66572053	8	66572053	66572053	ENSSSCG00000008937	8	67381121	67394394	4.54579	3.12536e-05	0.0321814	0.845006	0.185888	0.526082	0.276762	eqtl	cis-eqtl	liver	muscle_liver_ggp50k
9:133190333	9	133190333	133190333	ENSSSCG00000015618	9	133311834	133351197	4.54549	3.12854e-05	0.0321814	0.665632	0.146438	0.526057	0.276736	eqtl	cis-eqtl	liver	muscle_liver_ggp50k
1:1520396	1	1520396	1520396	ENSSSCG00000049134	1	1758060	1771028	4.54464	3.13766e-05	0.0322354	0.872678	0.192023	0.525986	0.276661	eqtl	cis-eqtl	liver	muscle_liver_ggp50k
2:85536535	2	85536535	85536535	ENSSSCG00000035355	2	85641474	85656636	-4.54302	3.15518e-05	0.0323755	-0.886564	0.195149	-0.52585	0.276518	eqtl	cis-eqtl	liver	muscle_liver_ggp50k
16:20577167	16	20577167	20577167	ENSSSCG00000016830	16	20618875	20810140	4.54038	3.18388e-05	0.0326299	0.821389	0.180908	0.525629	0.276285	eqtl	cis-eqtl	liver	muscle_liver_ggp50k
9:8811591	9	8811591	8811591	ENSSSCG00000020856	9	8513141	8605270	4.53878	3.20138e-05	0.032769	0.926186	0.204061	0.525495	0.276144	eqtl	cis-eqtl	liver	muscle_liver_ggp50k
13:135444971	13	135444971	135444971	ENSSSCG00000011862	13	135414955	135442691	-4.53834	3.20625e-05	0.0327786	-0.605465	0.133411	-0.525457	0.276105	eqtl	cis-eqtl	liver	muscle_liver_ggp50k
6:83090330	6	83090330	83090330	ENSSSCG00000050714	6	83082288	83087070	4.53789	3.21121e-05	0.0327891	0.686815	0.151351	0.52542	0.276066	eqtl	cis-eqtl	liver	muscle_liver_ggp50k
6:81895196	6	81895196	81895196	ENSSSCG00000038848	6	81867848	81885589	4.53599	3.23219e-05	0.0329334	0.708788	0.156259	0.52526	0.275898	eqtl	cis-eqtl	liver	muscle_liver_ggp50k
7:76228237	7	76228237	76228237	ENSSSCG00000002035	7	75947769	75950956	-4.53585	3.23371e-05	0.0329334	-0.782416	0.172496	-0.525249	0.275886	eqtl	cis-eqtl	liver	muscle_liver_ggp50k
12:11874313	12	11874313	11874313	ENSSSCG00000017261	12	11751937	11843055	-4.53553	3.23718e-05	0.0329334	-0.987309	0.217683	-0.525222	0.275859	eqtl	cis-eqtl	liver	muscle_liver_ggp50k
7:115830616	7	115830616	115830616	ENSSSCG00000002479	7	115666067	115682082	-4.53505	3.24252e-05	0.0329475	-1.01867	0.224622	-0.525182	0.275816	eqtl	cis-eqtl	liver	muscle_liver_ggp50k
7:115835050	7	115835050	115835050	ENSSSCG00000039378	7	115783931	115792466	-4.53456	3.24801e-05	0.0329631	-0.746072	0.16453	-0.525141	0.275773	eqtl	cis-eqtl	liver	muscle_liver_ggp50k
2:8549939	2	8549939	8549939	ENSSSCG00000013039	2	7880258	7883945	4.53318	3.26344e-05	0.0330795	0.750221	0.165496	0.525025	0.275651	eqtl	cis-eqtl	liver	muscle_liver_ggp50k
2:81388475	2	81388475	81388475	ENSSSCG00000029985	2	81496823	81506329	-4.53235	3.27272e-05	0.0331237	-0.804205	0.177437	-0.524955	0.275578	eqtl	cis-eqtl	liver	muscle_liver_ggp50k
7:89144850	7	89144850	89144850	ENSSSCG00000002280	7	89015042	89039484	-4.53208	3.27574e-05	0.0331237	-1.08421	0.23923	-0.524933	0.275554	eqtl	cis-eqtl	liver	muscle_liver_ggp50k
1:185661623	1	185661623	185661623	ENSSSCG00000042837	1	186371758	186376959	4.53107	3.28711e-05	0.0331316	0.936173	0.206612	0.524848	0.275465	eqtl	cis-eqtl	liver	muscle_liver_ggp50k
1:185861180	1	185861180	185861180	ENSSSCG00000042837	1	186371758	186376959	4.53107	3.28711e-05	0.0331316	0.936173	0.206612	0.524848	0.275465	eqtl	cis-eqtl	liver	muscle_liver_ggp50k
2:13337643	2	13337643	13337643	ENSSSCG00000036359	2	13406941	13436268	4.53095	3.28844e-05	0.0331316	1.19654	0.264081	0.524838	0.275455	eqtl	cis-eqtl	liver	muscle_liver_ggp50k
18:10324792	18	10324792	10324792	ENSSSCG00000016504	18	9717292	9886682	4.52926	3.30755e-05	0.0332622	1.03915	0.229431	0.524696	0.275306	eqtl	cis-eqtl	liver	muscle_liver_ggp50k
14:106303317	14	106303317	106303317	ENSSSCG00000035347	14	106013495	106713121	-4.5291	3.30937e-05	0.0332622	-0.576752	0.127344	-0.524682	0.275292	eqtl	cis-eqtl	liver	muscle_liver_ggp50k
8:66252921	8	66252921	66252921	ENSSSCG00000047476	8	66234428	66236111	4.52691	3.33421e-05	0.0334715	0.873906	0.193047	0.524499	0.275099	eqtl	cis-eqtl	liver	muscle_liver_ggp50k
9:133338132	9	133338132	133338132	ENSSSCG00000015618	9	133311834	133351197	-4.52605	3.34413e-05	0.0335307	-0.888376	0.196281	-0.524426	0.275023	eqtl	cis-eqtl	liver	muscle_liver_ggp50k
7:115879822	7	115879822	115879822	ENSSSCG00000002483	7	115921370	115930421	-4.52516	3.35424e-05	0.0335918	-1.63083	0.360391	-0.524352	0.274945	eqtl	cis-eqtl	liver	muscle_liver_ggp50k
12:6694322	12	6694322	6694322	ENSSSCG00000017232	12	6466120	6493428	-4.52314	3.37759e-05	0.033785	-0.74502	0.164713	-0.524182	0.274767	eqtl	cis-eqtl	liver	muscle_liver_ggp50k
5:18220331	5	18220331	18220331	ENSSSCG00000000273	5	18660814	18665925	-4.5217	3.39432e-05	0.0338471	-0.878999	0.194396	-0.52406	0.274639	eqtl	cis-eqtl	liver	muscle_liver_ggp50k
6:85086986	6	85086986	85086986	ENSSSCG00000003583	6	85031578	85045916	4.52154	3.39616e-05	0.0338471	1.20322	0.266108	0.524047	0.274625	eqtl	cis-eqtl	liver	muscle_liver_ggp50k
5:15402631	5	15402631	15402631	ENSSSCG00000000205	5	15541865	15559720	-4.52086	3.40408e-05	0.0338471	-0.868414	0.192091	-0.52399	0.274565	eqtl	cis-eqtl	liver	muscle_liver_ggp50k
5:15520641	5	15520641	15520641	ENSSSCG00000000205	5	15541865	15559720	-4.52086	3.40408e-05	0.0338471	-0.868414	0.192091	-0.52399	0.274565	eqtl	cis-eqtl	liver	muscle_liver_ggp50k
5:15764033	5	15764033	15764033	ENSSSCG00000000205	5	15541865	15559720	-4.52086	3.40408e-05	0.0338471	-0.868414	0.192091	-0.52399	0.274565	eqtl	cis-eqtl	liver	muscle_liver_ggp50k
12:6635778	12	6635778	6635778	ENSSSCG00000017205	12	5695257	5732226	-4.52001	3.41396e-05	0.0339006	-0.72545	0.160497	-0.523919	0.274491	eqtl	cis-eqtl	liver	muscle_liver_ggp50k
14:106327280	14	106327280	106327280	ENSSSCG00000035347	14	106013495	106713121	-4.5197	3.41759e-05	0.0339006	-0.737555	0.163187	-0.523893	0.274464	eqtl	cis-eqtl	liver	muscle_liver_ggp50k
9:42210393	9	42210393	42210393	ENSSSCG00000029043	9	42203677	42211305	4.51882	3.42785e-05	0.033962	0.950836	0.210417	0.523819	0.274386	eqtl	cis-eqtl	liver	muscle_liver_ggp50k
5:63787481	5	63787481	63787481	ENSSSCG00000026812	5	63745476	63751469	-4.51652	3.45499e-05	0.0341902	-0.790221	0.174962	-0.523625	0.274183	eqtl	cis-eqtl	liver	muscle_liver_ggp50k
7:115878726	7	115878726	115878726	ENSSSCG00000039378	7	115783931	115792466	-4.51488	3.47444e-05	0.034342	-0.884271	0.195857	-0.523487	0.274039	eqtl	cis-eqtl	liver	muscle_liver_ggp50k
14:7172774	14	7172774	7172774	ENSSSCG00000009613	14	6321870	6346870	-4.51433	3.48097e-05	0.0343658	-0.853653	0.189099	-0.523441	0.27399	eqtl	cis-eqtl	liver	muscle_liver_ggp50k
9:133182975	9	133182975	133182975	ENSSSCG00000015618	9	133311834	133351197	-4.51361	3.4896e-05	0.0344103	-0.758686	0.168089	-0.52338	0.273926	eqtl	cis-eqtl	liver	muscle_liver_ggp50k
2:129664661	2	129664661	129664661	ENSSSCG00000014247	2	129662296	129713729	-4.51046	3.52737e-05	0.0347158	-1.70106	0.377136	-0.523115	0.273649	eqtl	cis-eqtl	liver	muscle_liver_ggp50k
17:26363416	17	26363416	26363416	ENSSSCG00000007099	17	26980152	26984768	-4.51033	3.52891e-05	0.0347158	-0.681498	0.151097	-0.523104	0.273638	eqtl	cis-eqtl	liver	muscle_liver_ggp50k
13:73055297	13	73055297	73055297	ENSSSCG00000041105	13	73383703	73392250	4.50853	3.55075e-05	0.0348788	1.23173	0.273199	0.522952	0.273479	eqtl	cis-eqtl	liver	muscle_liver_ggp50k
14:38473502	14	38473502	38473502	ENSSSCG00000009877	14	38676307	38698312	4.50827	3.55384e-05	0.0348788	0.81958	0.181795	0.522931	0.273456	eqtl	cis-eqtl	liver	muscle_liver_ggp50k
1:31860131	1	31860131	31860131	ENSSSCG00000033538	1	32635744	32645093	4.50614	3.57987e-05	0.0350632	0.731394	0.162311	0.522751	0.273268	eqtl	cis-eqtl	liver	muscle_liver_ggp50k
9:64520051	9	64520051	64520051	ENSSSCG00000023472	9	63757964	63801493	4.50592	3.58255e-05	0.0350632	1.17652	0.261104	0.522732	0.273249	eqtl	cis-eqtl	liver	muscle_liver_ggp50k
8:135298107	8	135298107	135298107	ENSSSCG00000009246	8	135775745	135802388	-4.50559	3.58655e-05	0.0350632	-0.749685	0.16639	-0.522705	0.27322	eqtl	cis-eqtl	liver	muscle_liver_ggp50k
12:59385005	12	59385005	59385005	ENSSSCG00000035103	12	59201556	59256824	-4.50527	3.59049e-05	0.0350632	-0.651636	0.144639	-0.522678	0.273192	eqtl	cis-eqtl	liver	muscle_liver_ggp50k
7:115830500	7	115830500	115830500	ENSSSCG00000039378	7	115783931	115792466	-4.50501	3.59364e-05	0.0350632	-0.825778	0.183302	-0.522656	0.273169	eqtl	cis-eqtl	liver	muscle_liver_ggp50k
1:129459493	1	129459493	129459493	ENSSSCG00000004746	1	129867642	129875723	4.50435	3.60178e-05	0.035082	1.79438	0.398367	0.5226	0.273111	eqtl	cis-eqtl	liver	muscle_liver_ggp50k
14:49777250	14	49777250	49777250	ENSSSCG00000045982	14	48963100	48963921	4.50391	3.60724e-05	0.035082	0.810718	0.180003	0.522563	0.273072	eqtl	cis-eqtl	liver	muscle_liver_ggp50k
1:162209429	1	162209429	162209429	ENSSSCG00000038071	1	163089444	163103446	-4.50383	3.60818e-05	0.035082	-1.05089	0.233333	-0.522556	0.273065	eqtl	cis-eqtl	liver	muscle_liver_ggp50k
7:32950962	7	32950962	32950962	ENSSSCG00000036178	7	33056699	33085750	4.5025	3.62464e-05	0.0351433	0.718581	0.159596	0.522444	0.272948	eqtl	cis-eqtl	liver	muscle_liver_ggp50k
17:31896806	17	31896806	31896806	ENSSSCG00000007135	17	31072738	31217342	-4.5024	3.62587e-05	0.0351433	-0.699393	0.155338	-0.522436	0.272939	eqtl	cis-eqtl	liver	muscle_liver_ggp50k
12:20013487	12	20013487	20013487	ENSSSCG00000037487	12	20013618	20024890	4.5023	3.62712e-05	0.0351433	0.677005	0.150369	0.522427	0.27293	eqtl	cis-eqtl	liver	muscle_liver_ggp50k
2:6896798	2	6896798	6896798	ENSSSCG00000013010	2	7127624	7138415	4.50177	3.63369e-05	0.0351661	0.760034	0.16883	0.522382	0.272883	eqtl	cis-eqtl	liver	muscle_liver_ggp50k
4:593498	4	593498	593498	ENSSSCG00000005924	4	507227	577132	-4.49766	3.68508e-05	0.0356221	-0.774643	0.172232	-0.522035	0.272521	eqtl	cis-eqtl	liver	muscle_liver_ggp50k
15:54952350	15	54952350	54952350	ENSSSCG00000015843	15	54339563	54367605	-4.49708	3.69237e-05	0.0356398	-1.34456	0.298986	-0.521987	0.27247	eqtl	cis-eqtl	liver	muscle_liver_ggp50k
7:115830825	7	115830825	115830825	ENSSSCG00000002486	7	115871451	115928198	-4.49635	3.70161e-05	0.0356398	-1.22406	0.272233	-0.521925	0.272406	eqtl	cis-eqtl	liver	muscle_liver_ggp50k
2:14916265	2	14916265	14916265	ENSSSCG00000013236	2	15247539	15270104	4.49629	3.70243e-05	0.0356398	0.820181	0.182413	0.521919	0.2724	eqtl	cis-eqtl	liver	muscle_liver_ggp50k
2:40962153	2	40962153	40962153	ENSSSCG00000013369	2	40961348	40962500	-4.49616	3.704e-05	0.0356398	-1.09928	0.244493	-0.521909	0.272389	eqtl	cis-eqtl	liver	muscle_liver_ggp50k
14:48842381	14	48842381	48842381	ENSSSCG00000037214	14	48968771	48969835	-4.49524	3.71563e-05	0.0357105	-0.853707	0.189913	-0.521831	0.272308	eqtl	cis-eqtl	liver	muscle_liver_ggp50k
4:54803510	4	54803510	54803510	ENSSSCG00000024780	4	54908900	54934496	4.49443	3.72596e-05	0.0357476	1.16441	0.259078	0.521763	0.272236	eqtl	cis-eqtl	liver	muscle_liver_ggp50k
14:48813487	14	48813487	48813487	ENSSSCG00000010039	14	48708047	48741440	4.4942	3.72886e-05	0.0357476	1.12732	0.250838	0.521743	0.272216	eqtl	cis-eqtl	liver	muscle_liver_ggp50k
1:242994387	1	242994387	242994387	ENSSSCG00000037954	1	242259719	242320047	4.49393	3.73235e-05	0.0357476	0.976301	0.217249	0.52172	0.272192	eqtl	cis-eqtl	liver	muscle_liver_ggp50k
15:80677516	15	80677516	80677516	ENSSSCG00000027516	15	80338318	80375708	-4.49292	3.74523e-05	0.0357854	-1.14274	0.254342	-0.521635	0.272103	eqtl	cis-eqtl	liver	muscle_liver_ggp50k
7:22888911	7	22888911	22888911	ENSSSCG00000001252	7	22501130	22503094	-4.49287	3.74585e-05	0.0357854	-0.601687	0.13392	-0.521631	0.272099	eqtl	cis-eqtl	liver	muscle_liver_ggp50k
6:33742610	6	33742610	33742610	ENSSSCG00000025741	6	34176748	34191570	4.49261	3.74916e-05	0.0357854	0.77972	0.173556	0.521609	0.272076	eqtl	cis-eqtl	liver	muscle_liver_ggp50k
14:42464054	14	42464054	42464054	ENSSSCG00000009951	14	42790662	42975990	4.49187	3.75873e-05	0.0358357	0.704684	0.15688	0.521546	0.27201	eqtl	cis-eqtl	liver	muscle_liver_ggp50k
14:42462204	14	42462204	42462204	ENSSSCG00000009951	14	42790662	42975990	4.49067	3.77414e-05	0.0359416	0.922158	0.20535	0.521445	0.271905	eqtl	cis-eqtl	liver	muscle_liver_ggp50k
7:32579573	7	32579573	32579573	ENSSSCG00000035341	7	32544113	32584310	4.48972	3.78637e-05	0.0360169	1.00082	0.222914	0.521365	0.271821	eqtl	cis-eqtl	liver	muscle_liver_ggp50k
8:66572053	8	66572053	66572053	ENSSSCG00000036118	8	66282703	66289121	4.48896	3.79617e-05	0.036069	0.761272	0.169587	0.521301	0.271754	eqtl	cis-eqtl	liver	muscle_liver_ggp50k
2:81378860	2	81378860	81378860	ENSSSCG00000014060	2	81520408	81539621	4.48817	3.80649e-05	0.0361139	0.774229	0.172504	0.521233	0.271684	eqtl	cis-eqtl	liver	muscle_liver_ggp50k
14:49561423	14	49561423	49561423	ENSSSCG00000010055	14	49640422	49666575	4.48793	3.80955e-05	0.0361139	0.767787	0.171078	0.521213	0.271663	eqtl	cis-eqtl	liver	muscle_liver_ggp50k
9:133340899	9	133340899	133340899	ENSSSCG00000015610	9	132817940	133040811	4.4862	3.83219e-05	0.0362873	0.603601	0.134546	0.521067	0.27151	eqtl	cis-eqtl	liver	muscle_liver_ggp50k
14:101275372	14	101275372	101275372	ENSSSCG00000010444	14	100726480	100748300	4.48351	3.86747e-05	0.0365799	0.733962	0.163702	0.520839	0.271274	eqtl	cis-eqtl	liver	muscle_liver_ggp50k
6:60493266	6	60493266	60493266	ENSSSCG00000035770	6	60458059	60471150	-4.48234	3.88298e-05	0.0366289	-0.696139	0.155307	-0.52074	0.27117	eqtl	cis-eqtl	liver	muscle_liver_ggp50k
6:167339256	6	167339256	167339256	ENSSSCG00000033259	6	166588674	166645014	4.48217	3.88526e-05	0.0366289	0.80593	0.179808	0.520725	0.271155	eqtl	cis-eqtl	liver	muscle_liver_ggp50k
9:39080983	9	39080983	39080983	ENSSSCG00000015039	9	39864114	39927801	-4.48212	3.88583e-05	0.0366289	-0.782039	0.17448	-0.520722	0.271151	eqtl	cis-eqtl	liver	muscle_liver_ggp50k
9:52271038	9	52271038	52271038	ENSSSCG00000022536	9	52237420	52272692	4.48006	3.91327e-05	0.0368459	0.919914	0.205335	0.520547	0.270969	eqtl	cis-eqtl	liver	muscle_liver_ggp50k
9:498217	9	498217	498217	ENSSSCG00000030206	9	786509	936723	-4.47933	3.92309e-05	0.0368967	-0.951829	0.212494	-0.520485	0.270904	eqtl	cis-eqtl	liver	muscle_liver_ggp50k
4:67580337	4	67580337	67580337	ENSSSCG00000049935	4	67816760	67826257	4.47846	3.93476e-05	0.0369648	1.17485	0.262335	0.520411	0.270828	eqtl	cis-eqtl	liver	muscle_liver_ggp50k
7:115928111	7	115928111	115928111	ENSSSCG00000039378	7	115783931	115792466	4.47594	3.9687e-05	0.0372372	0.725478	0.162084	0.520198	0.270605	eqtl	cis-eqtl	liver	muscle_liver_ggp50k
2:8750696	2	8750696	8750696	ENSSSCG00000025413	2	8734037	8750831	4.47564	3.97268e-05	0.0372372	0.854521	0.190927	0.520173	0.27058	eqtl	cis-eqtl	liver	muscle_liver_ggp50k
9:63861012	9	63861012	63861012	ENSSSCG00000038350	9	64834820	64853610	4.47483	3.98366e-05	0.0372982	1.03684	0.231705	0.520104	0.270508	eqtl	cis-eqtl	liver	muscle_liver_ggp50k
7:115984967	7	115984967	115984967	ENSSSCG00000039378	7	115783931	115792466	-4.47393	3.996e-05	0.0373718	-1.14344	0.25558	-0.520027	0.270428	eqtl	cis-eqtl	liver	muscle_liver_ggp50k
1:254694960	1	254694960	254694960	ENSSSCG00000005486	1	254711820	254719616	-4.47269	4.01283e-05	0.0374872	-0.566497	0.126657	-0.519923	0.270319	eqtl	cis-eqtl	liver	muscle_liver_ggp50k
14:6799044	14	6799044	6799044	ENSSSCG00000045477	14	7360035	7371718	4.47071	4.04011e-05	0.037613	0.81425	0.18213	0.519754	0.270144	eqtl	cis-eqtl	liver	muscle_liver_ggp50k
7:115878726	7	115878726	115878726	ENSSSCG00000002486	7	115871451	115928198	-4.47048	4.04321e-05	0.037613	-0.983301	0.219954	-0.519735	0.270124	eqtl	cis-eqtl	liver	muscle_liver_ggp50k
18:40668375	18	40668375	40668375	ENSSSCG00000016668	18	40820644	41409087	-4.47029	4.04586e-05	0.037613	-0.836973	0.18723	-0.519719	0.270107	eqtl	cis-eqtl	liver	muscle_liver_ggp50k
8:19098184	8	19098184	19098184	ENSSSCG00000008758	8	19481198	19509667	-4.47017	4.04755e-05	0.037613	-0.626954	0.140253	-0.519708	0.270096	eqtl	cis-eqtl	liver	muscle_liver_ggp50k
14:6177273	14	6177273	6177273	ENSSSCG00000009613	14	6321870	6346870	-4.47007	4.04884e-05	0.037613	-0.861335	0.192689	-0.5197	0.270088	eqtl	cis-eqtl	liver	muscle_liver_ggp50k
1:855321	1	855321	855321	ENSSSCG00000004017	1	1509504	1521669	-4.46671	4.09555e-05	0.0379969	-0.801431	0.179423	-0.519414	0.269791	eqtl	cis-eqtl	liver	muscle_liver_ggp50k
4:110529604	4	110529604	110529604	ENSSSCG00000034360	4	110819427	110845493	4.46612	4.10381e-05	0.0379969	0.681325	0.152554	0.519364	0.269739	eqtl	cis-eqtl	liver	muscle_liver_ggp50k
4:99654660	4	99654660	99654660	ENSSSCG00000006704	4	100446924	100479131	4.46611	4.10383e-05	0.0379969	0.913243	0.204483	0.519364	0.269739	eqtl	cis-eqtl	liver	muscle_liver_ggp50k
4:97463467	4	97463467	97463467	ENSSSCG00000027091	4	97439993	97448493	-4.46569	4.10979e-05	0.0380099	-0.692754	0.155128	-0.519328	0.269701	eqtl	cis-eqtl	liver	muscle_liver_ggp50k
12:19962799	12	19962799	19962799	ENSSSCG00000017366	12	19077997	19123140	4.46524	4.11604e-05	0.0380255	1.12026	0.250883	0.51929	0.269662	eqtl	cis-eqtl	liver	muscle_liver_ggp50k
8:118361276	8	118361276	118361276	ENSSSCG00000028101	8	117997127	118049423	4.46447	4.12687e-05	0.0380705	0.678265	0.151925	0.519225	0.269594	eqtl	cis-eqtl	liver	muscle_liver_ggp50k
15:133505197	15	133505197	133505197	ENSSSCG00000016300	15	133651286	133706038	4.46422	4.13033e-05	0.0380705	1.39217	0.311851	0.519204	0.269572	eqtl	cis-eqtl	liver	muscle_liver_ggp50k
7:115921953	7	115921953	115921953	ENSSSCG00000030371	7	115850559	116136436	-4.46392	4.1346e-05	0.0380705	-0.664281	0.148811	-0.519178	0.269546	eqtl	cis-eqtl	liver	muscle_liver_ggp50k
9:63832071	9	63832071	63832071	ENSSSCG00000023472	9	63757964	63801493	4.46166	4.16657e-05	0.0383128	1.01298	0.227041	0.518986	0.269346	eqtl	cis-eqtl	liver	muscle_liver_ggp50k
6:59173160	6	59173160	59173160	ENSSSCG00000038287	6	59274380	59314697	4.46119	4.17325e-05	0.0383128	0.575227	0.12894	0.518946	0.269305	eqtl	cis-eqtl	liver	muscle_liver_ggp50k
10:32713425	10	32713425	32713425	ENSSSCG00000045657	10	33279609	33315802	4.46109	4.17469e-05	0.0383128	1.31404	0.294556	0.518937	0.269296	eqtl	cis-eqtl	liver	muscle_liver_ggp50k
9:64779452	9	64779452	64779452	ENSSSCG00000038350	9	64834820	64853610	4.45994	4.1911e-05	0.0384211	0.961023	0.215479	0.518839	0.269194	eqtl	cis-eqtl	liver	muscle_liver_ggp50k
12:59386197	12	59386197	59386197	ENSSSCG00000035103	12	59201556	59256824	-4.45939	4.19892e-05	0.0384248	-0.650219	0.145809	-0.518793	0.269146	eqtl	cis-eqtl	liver	muscle_liver_ggp50k
5:12510020	5	12510020	12510020	ENSSSCG00000000158	5	12580295	12641906	4.45926	4.20072e-05	0.0384248	0.842844	0.18901	0.518782	0.269135	eqtl	cis-eqtl	liver	muscle_liver_ggp50k
8:135842090	8	135842090	135842090	ENSSSCG00000009246	8	135775745	135802388	-4.45827	4.21496e-05	0.0384605	-0.681457	0.152852	-0.518697	0.269047	eqtl	cis-eqtl	liver	muscle_liver_ggp50k
8:66297285	8	66297285	66297285	ENSSSCG00000034735	8	66192402	66236143	-4.45819	4.21611e-05	0.0384605	-1.01444	0.227545	-0.518691	0.26904	eqtl	cis-eqtl	liver	muscle_liver_ggp50k
1:249927133	1	249927133	249927133	ENSSSCG00000005441	1	249905472	249981641	4.45803	4.21845e-05	0.0384605	0.806179	0.180838	0.518677	0.269026	eqtl	cis-eqtl	liver	muscle_liver_ggp50k
8:66311572	8	66311572	66311572	ENSSSCG00000036118	8	66282703	66289121	-4.45709	4.23187e-05	0.0385408	-0.886839	0.198973	-0.518597	0.268943	eqtl	cis-eqtl	liver	muscle_liver_ggp50k
12:40042486	12	40042486	40042486	ENSSSCG00000031292	12	39387676	39388373	4.45596	4.24818e-05	0.0386471	1.1541	0.259002	0.518501	0.268844	eqtl	cis-eqtl	liver	muscle_liver_ggp50k
2:153664	2	153664	153664	ENSSSCG00000032436	2	127137	135912	-4.45546	4.2554e-05	0.0386706	-0.743517	0.166878	-0.518459	0.2688	eqtl	cis-eqtl	liver	muscle_liver_ggp50k
4:110475432	4	110475432	110475432	ENSSSCG00000037808	4	110378017	110486771	4.45448	4.26972e-05	0.0387585	0.954936	0.214377	0.518375	0.268713	eqtl	cis-eqtl	liver	muscle_liver_ggp50k
1:4742012	1	4742012	4742012	ENSSSCG00000050646	1	4901512	4929253	4.45412	4.27498e-05	0.0387641	1.43991	0.323276	0.518344	0.268681	eqtl	cis-eqtl	liver	muscle_liver_ggp50k
8:1387045	8	1387045	1387045	ENSSSCG00000008694	8	1738135	1792861	-4.45324	4.28772e-05	0.0388373	-0.925031	0.207721	-0.51827	0.268603	eqtl	cis-eqtl	liver	muscle_liver_ggp50k
17:32560863	17	32560863	32560863	ENSSSCG00000037324	17	32594234	32604504	4.45257	4.29748e-05	0.0388835	0.688338	0.154593	0.518213	0.268545	eqtl	cis-eqtl	liver	muscle_liver_ggp50k
8:66252921	8	66252921	66252921	ENSSSCG00000036118	8	66282703	66289121	4.45005	4.33461e-05	0.039177	0.848671	0.190711	0.517998	0.268321	eqtl	cis-eqtl	liver	muscle_liver_ggp50k
9:41882273	9	41882273	41882273	ENSSSCG00000029043	9	42203677	42211305	4.44782	4.36755e-05	0.0393976	0.964968	0.216953	0.517808	0.268125	eqtl	cis-eqtl	liver	muscle_liver_ggp50k
3:131311079	3	131311079	131311079	ENSSSCG00000024665	3	131307204	131358001	4.44702	4.37945e-05	0.0393976	0.726766	0.163428	0.51774	0.268054	eqtl	cis-eqtl	liver	muscle_liver_ggp50k
6:59722647	6	59722647	59722647	ENSSSCG00000003318	6	60485596	60495074	-4.44697	4.38013e-05	0.0393976	-0.693254	0.155893	-0.517736	0.26805	eqtl	cis-eqtl	liver	muscle_liver_ggp50k
6:13209384	6	13209384	13209384	ENSSSCG00000002723	6	13298348	13321364	-4.44688	4.38156e-05	0.0393976	-1.10935	0.249466	-0.517728	0.268042	eqtl	cis-eqtl	liver	muscle_liver_ggp50k
7:93910017	7	93910017	93910017	ENSSSCG00000002307	7	93068250	93083981	4.44681	4.38262e-05	0.0393976	1.49465	0.336117	0.517722	0.268036	eqtl	cis-eqtl	liver	muscle_liver_ggp50k
2:8735439	2	8735439	8735439	ENSSSCG00000027453	2	8526011	8534160	4.44224	4.45124e-05	0.0399491	1.32003	0.297154	0.517332	0.267633	eqtl	cis-eqtl	liver	muscle_liver_ggp50k
5:100827284	5	100827284	100827284	ENSSSCG00000031716	5	100787027	101033334	4.44209	4.45356e-05	0.0399491	0.750884	0.169039	0.517319	0.267619	eqtl	cis-eqtl	liver	muscle_liver_ggp50k
12:40043092	12	40043092	40043092	ENSSSCG00000031292	12	39387676	39388373	4.44108	4.46879e-05	0.0400427	1.31038	0.295059	0.517233	0.26753	eqtl	cis-eqtl	liver	muscle_liver_ggp50k
7:19293265	7	19293265	19293265	ENSSSCG00000001090	7	19351361	19379100	-4.44022	4.48191e-05	0.0401172	-0.999843	0.225179	-0.51716	0.267454	eqtl	cis-eqtl	liver	muscle_liver_ggp50k
12:994714	12	994714	994714	ENSSSCG00000040385	12	957127	960823	4.43976	4.48887e-05	0.0401364	0.930143	0.209503	0.517121	0.267414	eqtl	cis-eqtl	liver	muscle_liver_ggp50k
11:76886797	11	76886797	76886797	ENSSSCG00000009551	11	77427368	77530995	-4.43822	4.51243e-05	0.0403039	-1.06903	0.240869	-0.51699	0.267278	eqtl	cis-eqtl	liver	muscle_liver_ggp50k
7:115830298	7	115830298	115830298	ENSSSCG00000039378	7	115783931	115792466	-4.43762	4.52161e-05	0.0403183	-1.18624	0.267314	-0.516939	0.267225	eqtl	cis-eqtl	liver	muscle_liver_ggp50k
7:115830825	7	115830825	115830825	ENSSSCG00000039378	7	115783931	115792466	-4.43718	4.52848e-05	0.0403183	-1.08237	0.243932	-0.5169	0.267186	eqtl	cis-eqtl	liver	muscle_liver_ggp50k
12:52497425	12	52497425	52497425	ENSSSCG00000017900	12	51897763	51924437	-4.43714	4.52903e-05	0.0403183	-0.895981	0.201928	-0.516897	0.267183	eqtl	cis-eqtl	liver	muscle_liver_ggp50k
12:19646933	12	19646933	19646933	ENSSSCG00000017385	12	20022037	20035557	-4.43641	4.5403e-05	0.0403183	-0.707172	0.159402	-0.516835	0.267118	eqtl	cis-eqtl	liver	muscle_liver_ggp50k
12:53061203	12	53061203	53061203	ENSSSCG00000025345	12	53235900	53251559	-4.43624	4.54295e-05	0.0403183	-0.661109	0.149025	-0.51682	0.267103	eqtl	cis-eqtl	liver	muscle_liver_ggp50k
5:8477445	5	8477445	8477445	ENSSSCG00000000092	5	9207281	9230351	4.43603	4.54613e-05	0.0403183	0.58731	0.132395	0.516803	0.267085	eqtl	cis-eqtl	liver	muscle_liver_ggp50k
13:206844023	13	206844023	206844023	ENSSSCG00000038081	13	206751103	206906353	4.43592	4.54788e-05	0.0403183	0.87377	0.196976	0.516793	0.267075	eqtl	cis-eqtl	liver	muscle_liver_ggp50k
2:41008691	2	41008691	41008691	ENSSSCG00000013369	2	40961348	40962500	4.43525	4.55825e-05	0.0403472	0.701151	0.158086	0.516736	0.267016	eqtl	cis-eqtl	liver	muscle_liver_ggp50k
1:249928666	1	249928666	249928666	ENSSSCG00000005440	1	249898713	249905374	4.4346	4.56837e-05	0.0403472	0.727651	0.164085	0.51668	0.266958	eqtl	cis-eqtl	liver	muscle_liver_ggp50k
1:31868855	1	31868855	31868855	ENSSSCG00000033538	1	32635744	32645093	-4.43452	4.56954e-05	0.0403472	-0.76476	0.172456	-0.516674	0.266952	eqtl	cis-eqtl	liver	muscle_liver_ggp50k
7:23174236	7	23174236	23174236	ENSSSCG00000001229	7	22823841	22962547	4.43446	4.57049e-05	0.0403472	1.06391	0.239919	0.516668	0.266946	eqtl	cis-eqtl	liver	muscle_liver_ggp50k
7:115855675	7	115855675	115855675	ENSSSCG00000002483	7	115921370	115930421	-4.43291	4.59459e-05	0.0404928	-1.20722	0.272331	-0.516536	0.26681	eqtl	cis-eqtl	liver	muscle_liver_ggp50k
7:48431737	7	48431737	48431737	ENSSSCG00000001771	7	48121419	48246749	4.43278	4.59669e-05	0.0404928	0.770141	0.173738	0.516525	0.266798	eqtl	cis-eqtl	liver	muscle_liver_ggp50k
2:131770784	2	131770784	131770784	ENSSSCG00000014257	2	131750449	131825887	4.4314	4.61833e-05	0.0406406	0.805331	0.181733	0.516406	0.266676	eqtl	cis-eqtl	liver	muscle_liver_ggp50k
12:20361394	12	20361394	20361394	ENSSSCG00000017385	12	20022037	20035557	-4.43081	4.62756e-05	0.0406789	-0.750776	0.169444	-0.516356	0.266624	eqtl	cis-eqtl	liver	muscle_liver_ggp50k
14:42172858	14	42172858	42172858	ENSSSCG00000009951	14	42790662	42975990	4.42993	4.64143e-05	0.0407579	0.828669	0.187062	0.516281	0.266546	eqtl	cis-eqtl	liver	muscle_liver_ggp50k
4:110655888	4	110655888	110655888	ENSSSCG00000006821	4	110330028	110332962	-4.42945	4.64891e-05	0.0407806	-0.930144	0.209991	-0.51624	0.266504	eqtl	cis-eqtl	liver	muscle_liver_ggp50k
7:51073900	7	51073900	51073900	ENSSSCG00000001800	7	51815530	51845163	4.42865	4.66167e-05	0.0408264	0.796846	0.17993	0.516171	0.266433	eqtl	cis-eqtl	liver	muscle_liver_ggp50k
14:11747191	14	11747191	11747191	ENSSSCG00000009679	14	12281155	12390530	4.4285	4.66392e-05	0.0408264	0.779774	0.176081	0.516159	0.26642	eqtl	cis-eqtl	liver	muscle_liver_ggp50k
4:105855430	4	105855430	105855430	ENSSSCG00000006755	4	105895118	106003150	-4.42805	4.67103e-05	0.0408458	-0.833884	0.188318	-0.516121	0.266381	eqtl	cis-eqtl	liver	muscle_liver_ggp50k
8:65382992	8	65382992	65382992	ENSSSCG00000039276	8	66309204	66324051	4.42729	4.68318e-05	0.0409091	0.713599	0.161182	0.516056	0.266313	eqtl	cis-eqtl	liver	muscle_liver_ggp50k
4:110626525	4	110626525	110626525	ENSSSCG00000034360	4	110819427	110845493	4.42602	4.70336e-05	0.0409896	0.902674	0.203947	0.515947	0.266202	eqtl	cis-eqtl	liver	muscle_liver_ggp50k
5:88679384	5	88679384	88679384	ENSSSCG00000000906	5	88518295	88682325	-4.42583	4.70647e-05	0.0409896	-0.891447	0.201419	-0.515931	0.266184	eqtl	cis-eqtl	liver	muscle_liver_ggp50k
7:115830615	7	115830615	115830615	ENSSSCG00000039378	7	115783931	115792466	-4.42571	4.70839e-05	0.0409896	-1.14127	0.257872	-0.51592	0.266174	eqtl	cis-eqtl	liver	muscle_liver_ggp50k
4:1255598	4	1255598	1255598	ENSSSCG00000005924	4	507227	577132	-4.42548	4.71204e-05	0.0409896	-0.777346	0.175652	-0.515901	0.266154	eqtl	cis-eqtl	liver	muscle_liver_ggp50k
8:2370881	8	2370881	2370881	ENSSSCG00000008724	8	2716914	2775333	4.42462	4.72579e-05	0.0410664	0.75383	0.170372	0.515827	0.266078	eqtl	cis-eqtl	liver	muscle_liver_ggp50k
8:68175790	8	68175790	68175790	ENSSSCG00000027609	8	68326301	68360262	-4.42395	4.7366e-05	0.0411175	-0.861527	0.194742	-0.51577	0.266018	eqtl	cis-eqtl	liver	muscle_liver_ggp50k
4:94609316	4	94609316	94609316	ENSSSCG00000006524	4	94611593	94626771	-4.42295	4.7527e-05	0.0411858	-0.604429	0.136657	-0.515684	0.26593	eqtl	cis-eqtl	liver	muscle_liver_ggp50k
14:23332874	14	23332874	23332874	ENSSSCG00000045726	14	22779707	22797962	4.42285	4.75434e-05	0.0411858	1.01722	0.229991	0.515675	0.265921	eqtl	cis-eqtl	liver	muscle_liver_ggp50k
5:78769234	5	78769234	78769234	ENSSSCG00000021024	5	78526105	78534474	4.4225	4.7599e-05	0.0411912	0.679464	0.153638	0.515646	0.265891	eqtl	cis-eqtl	liver	muscle_liver_ggp50k
14:6873425	14	6873425	6873425	ENSSSCG00000009613	14	6321870	6346870	-4.42167	4.77343e-05	0.0412654	-0.632875	0.14313	-0.515574	0.265817	eqtl	cis-eqtl	liver	muscle_liver_ggp50k
3:131295294	3	131295294	131295294	ENSSSCG00000024665	3	131307204	131358001	4.42131	4.77929e-05	0.0412733	1.49628	0.338426	0.515543	0.265785	eqtl	cis-eqtl	liver	muscle_liver_ggp50k
2:14550205	2	14550205	14550205	ENSSSCG00000013236	2	15247539	15270104	4.42056	4.79148e-05	0.0412815	0.79214	0.179195	0.515479	0.265719	eqtl	cis-eqtl	liver	muscle_liver_ggp50k
3:79671865	3	79671865	79671865	ENSSSCG00000049122	3	79992022	80034417	-4.42032	4.79531e-05	0.0412815	-0.746811	0.168949	-0.515459	0.265698	eqtl	cis-eqtl	liver	muscle_liver_ggp50k
12:57631298	12	57631298	57631298	ENSSSCG00000049865	12	57959177	57976320	-4.42001	4.80033e-05	0.0412815	-0.670002	0.151584	-0.515433	0.265671	eqtl	cis-eqtl	liver	muscle_liver_ggp50k
7:55351118	7	55351118	55351118	ENSSSCG00000001836	7	54771978	54889014	4.41997	4.80107e-05	0.0412815	0.795968	0.180085	0.515429	0.265667	eqtl	cis-eqtl	liver	muscle_liver_ggp50k
7:115941824	7	115941824	115941824	ENSSSCG00000002483	7	115921370	115930421	-4.41973	4.80498e-05	0.0412815	-0.717307	0.162297	-0.515408	0.265646	eqtl	cis-eqtl	liver	muscle_liver_ggp50k
4:110092724	4	110092724	110092724	ENSSSCG00000006821	4	110330028	110332962	4.41863	4.82291e-05	0.0413929	0.830541	0.187964	0.515314	0.265549	eqtl	cis-eqtl	liver	muscle_liver_ggp50k
8:66605645	8	66605645	66605645	ENSSSCG00000008937	8	67381121	67394394	4.41658	4.85652e-05	0.0416386	0.638446	0.144557	0.515139	0.265368	eqtl	cis-eqtl	liver	muscle_liver_ggp50k
12:6696113	12	6696113	6696113	ENSSSCG00000017232	12	6466120	6493428	-4.41537	4.87647e-05	0.0417048	-0.761184	0.172394	-0.515035	0.265261	eqtl	cis-eqtl	liver	muscle_liver_ggp50k
8:135120076	8	135120076	135120076	ENSSSCG00000009246	8	135775745	135802388	-4.41521	4.87916e-05	0.0417048	-0.669728	0.151686	-0.515021	0.265247	eqtl	cis-eqtl	liver	muscle_liver_ggp50k
6:60493266	6	60493266	60493266	ENSSSCG00000035417	6	59554323	59554859	-4.41518	4.8797e-05	0.0417048	-0.658832	0.14922	-0.515019	0.265244	eqtl	cis-eqtl	liver	muscle_liver_ggp50k
9:75247157	9	75247157	75247157	ENSSSCG00000015331	9	75027097	75051422	4.41487	4.88481e-05	0.0417048	1.3082	0.296317	0.514992	0.265217	eqtl	cis-eqtl	liver	muscle_liver_ggp50k
12:40150386	12	40150386	40150386	ENSSSCG00000031292	12	39387676	39388373	4.4146	4.88924e-05	0.0417048	1.22058	0.276487	0.514969	0.265193	eqtl	cis-eqtl	liver	muscle_liver_ggp50k
8:66311814	8	66311814	66311814	ENSSSCG00000036118	8	66282703	66289121	4.41394	4.90019e-05	0.0417554	0.930485	0.210806	0.514913	0.265135	eqtl	cis-eqtl	liver	muscle_liver_ggp50k
2:5086632	2	5086632	5086632	ENSSSCG00000033777	2	5068842	5079669	4.41323	4.91207e-05	0.0418093	0.648179	0.146872	0.514851	0.265072	eqtl	cis-eqtl	liver	muscle_liver_ggp50k
12:21117904	12	21117904	21117904	ENSSSCG00000024067	12	21528154	21548550	4.4126	4.9226e-05	0.0418093	0.662618	0.150165	0.514797	0.265016	eqtl	cis-eqtl	liver	muscle_liver_ggp50k
15:15973098	15	15973098	15973098	ENSSSCG00000035564	15	15917042	15985405	-4.41246	4.92493e-05	0.0418093	-1.38606	0.314123	-0.514785	0.265004	eqtl	cis-eqtl	liver	muscle_liver_ggp50k
1:22862862	1	22862862	22862862	ENSSSCG00000004136	1	21913239	22165083	-4.41236	4.92655e-05	0.0418093	-0.935954	0.212121	-0.514777	0.264995	eqtl	cis-eqtl	liver	muscle_liver_ggp50k
2:81388475	2	81388475	81388475	ENSSSCG00000014060	2	81520408	81539621	4.41126	4.94491e-05	0.0419224	0.764591	0.173327	0.514683	0.264899	eqtl	cis-eqtl	liver	muscle_liver_ggp50k
15:45892200	15	45892200	45892200	ENSSSCG00000015784	15	45866851	46090099	-4.40767	5.00554e-05	0.0423934	-1.10836	0.251462	-0.514375	0.264581	eqtl	cis-eqtl	liver	muscle_liver_ggp50k
3:72971409	3	72971409	72971409	ENSSSCG00000029790	3	72204815	72223581	4.40709	5.01538e-05	0.0424105	1.75893	0.399114	0.514325	0.26453	eqtl	cis-eqtl	liver	muscle_liver_ggp50k
6:81269850	6	81269850	81269850	ENSSSCG00000042371	6	80576508	80584771	-4.40695	5.01773e-05	0.0424105	-0.692324	0.157098	-0.514313	0.264518	eqtl	cis-eqtl	liver	muscle_liver_ggp50k
17:26752771	17	26752771	26752771	ENSSSCG00000007099	17	26980152	26984768	-4.40606	5.03301e-05	0.042442	-0.657328	0.149188	-0.514236	0.264439	eqtl	cis-eqtl	liver	muscle_liver_ggp50k
6:165851910	6	165851910	165851910	ENSSSCG00000033259	6	166588674	166645014	4.40599	5.03407e-05	0.042442	1.31164	0.297695	0.514231	0.264433	eqtl	cis-eqtl	liver	muscle_liver_ggp50k
4:99331757	4	99331757	99331757	ENSSSCG00000006701	4	100264967	100436529	-4.4056	5.04076e-05	0.042442	-0.880921	0.199955	-0.514197	0.264399	eqtl	cis-eqtl	liver	muscle_liver_ggp50k
15:137235230	15	137235230	137235230	ENSSSCG00000016331	15	137490087	137535555	-4.40554	5.04181e-05	0.042442	-0.829233	0.188225	-0.514192	0.264393	eqtl	cis-eqtl	liver	muscle_liver_ggp50k
1:1520838	1	1520838	1520838	ENSSSCG00000049134	1	1758060	1771028	4.40281	5.08873e-05	0.0427938	0.908551	0.206357	0.513957	0.264152	eqtl	cis-eqtl	liver	muscle_liver_ggp50k
8:135299076	8	135299076	135299076	ENSSSCG00000009246	8	135775745	135802388	-4.40209	5.10113e-05	0.0428549	-0.709231	0.161112	-0.513895	0.264088	eqtl	cis-eqtl	liver	muscle_liver_ggp50k
4:99643257	4	99643257	99643257	ENSSSCG00000006704	4	100446924	100479131	4.40057	5.12743e-05	0.0430325	0.792119	0.180004	0.513765	0.263954	eqtl	cis-eqtl	liver	muscle_liver_ggp50k
8:117993600	8	117993600	117993600	ENSSSCG00000028101	8	117997127	118049423	4.39916	5.15197e-05	0.0431649	0.662799	0.150665	0.513644	0.26383	eqtl	cis-eqtl	liver	muscle_liver_ggp50k
12:60427880	12	60427880	60427880	ENSSSCG00000018055	12	60880592	60919279	4.39893	5.15595e-05	0.0431649	0.799048	0.181646	0.513624	0.26381	eqtl	cis-eqtl	liver	muscle_liver_ggp50k
17:26740639	17	26740639	26740639	ENSSSCG00000007099	17	26980152	26984768	-4.39877	5.15873e-05	0.0431649	-0.674603	0.153362	-0.51361	0.263796	eqtl	cis-eqtl	liver	muscle_liver_ggp50k
17:11550056	17	11550056	11550056	ENSSSCG00000031608	17	10751646	10783412	4.39825	5.16787e-05	0.0431981	0.623158	0.141683	0.513566	0.26375	eqtl	cis-eqtl	liver	muscle_liver_ggp50k
12:51911099	12	51911099	51911099	ENSSSCG00000017894	12	51154478	51196933	-4.39676	5.19408e-05	0.0433446	-0.833243	0.189513	-0.513437	0.263618	eqtl	cis-eqtl	liver	muscle_liver_ggp50k
8:118835846	8	118835846	118835846	ENSSSCG00000028101	8	117997127	118049423	4.39666	5.19579e-05	0.0433446	0.674064	0.153313	0.513429	0.263609	eqtl	cis-eqtl	liver	muscle_liver_ggp50k
13:26328921	13	26328921	26328921	ENSSSCG00000011294	13	26415710	26473645	4.39527	5.22023e-05	0.043505	0.770519	0.175306	0.51331	0.263487	eqtl	cis-eqtl	liver	muscle_liver_ggp50k
9:64431351	9	64431351	64431351	ENSSSCG00000038350	9	64834820	64853610	4.39176	5.28274e-05	0.043982	1.01176	0.230377	0.513007	0.263176	eqtl	cis-eqtl	liver	muscle_liver_ggp50k
6:81895569	6	81895569	81895569	ENSSSCG00000038848	6	81867848	81885589	-4.39127	5.2914e-05	0.043993	-0.72346	0.164749	-0.512965	0.263134	eqtl	cis-eqtl	liver	muscle_liver_ggp50k
12:39493883	12	39493883	39493883	ENSSSCG00000031292	12	39387676	39388373	4.3911	5.29461e-05	0.043993	1.34572	0.306466	0.51295	0.263118	eqtl	cis-eqtl	liver	muscle_liver_ggp50k
16:18334323	16	18334323	18334323	ENSSSCG00000032650	16	18758962	18779419	4.38991	5.31582e-05	0.0441253	1.01772	0.23183	0.512848	0.263013	eqtl	cis-eqtl	liver	muscle_liver_ggp50k
7:115830799	7	115830799	115830799	ENSSSCG00000002479	7	115666067	115682082	-4.3894	5.32509e-05	0.0441509	-1.12892	0.257192	-0.512804	0.262968	eqtl	cis-eqtl	liver	muscle_liver_ggp50k
7:32756441	7	32756441	32756441	ENSSSCG00000036178	7	33056699	33085750	4.38916	5.32949e-05	0.0441509	0.673729	0.153499	0.512783	0.262946	eqtl	cis-eqtl	liver	muscle_liver_ggp50k
1:273261236	1	273261236	273261236	ENSSSCG00000051033	1	273556971	273560100	4.38875	5.33685e-05	0.044168	0.729691	0.166264	0.512748	0.26291	eqtl	cis-eqtl	liver	muscle_liver_ggp50k
12:26287864	12	26287864	26287864	ENSSSCG00000039259	12	26535203	26562769	-4.38754	5.35865e-05	0.0442765	-0.56004	0.127643	-0.512644	0.262804	eqtl	cis-eqtl	liver	muscle_liver_ggp50k
1:1508409	1	1508409	1508409	ENSSSCG00000043317	1	1816642	1835165	4.38744	5.36058e-05	0.0442765	0.740994	0.16889	0.512635	0.262795	eqtl	cis-eqtl	liver	muscle_liver_ggp50k
14:49637014	14	49637014	49637014	ENSSSCG00000010055	14	49640422	49666575	4.38549	5.396e-05	0.044487	0.708395	0.161531	0.512467	0.262623	eqtl	cis-eqtl	liver	muscle_liver_ggp50k
2:85534308	2	85534308	85534308	ENSSSCG00000037582	2	85535531	85541767	4.38545	5.39673e-05	0.044487	1.2797	0.291805	0.512464	0.262619	eqtl	cis-eqtl	liver	muscle_liver_ggp50k
3:7874985	3	7874985	7874985	ENSSSCG00000007636	3	7839147	7848761	-4.38502	5.40458e-05	0.0445078	-0.825345	0.188219	-0.512427	0.262581	eqtl	cis-eqtl	liver	muscle_liver_ggp50k
12:20013185	12	20013185	20013185	ENSSSCG00000037487	12	20013618	20024890	4.38436	5.4166e-05	0.0445628	0.601234	0.137131	0.51237	0.262523	eqtl	cis-eqtl	liver	muscle_liver_ggp50k
5:88678346	5	88678346	88678346	ENSSSCG00000000906	5	88518295	88682325	-4.38349	5.43255e-05	0.0446236	-0.953371	0.217491	-0.512295	0.262446	eqtl	cis-eqtl	liver	muscle_liver_ggp50k
7:115985161	7	115985161	115985161	ENSSSCG00000002479	7	115666067	115682082	-4.38338	5.43469e-05	0.0446236	-0.928251	0.211766	-0.512285	0.262436	eqtl	cis-eqtl	liver	muscle_liver_ggp50k
12:6694368	12	6694368	6694368	ENSSSCG00000033918	12	6665398	6681239	4.38219	5.45653e-05	0.0447154	1.17485	0.268096	0.512183	0.262331	eqtl	cis-eqtl	liver	muscle_liver_ggp50k
2:6799006	2	6799006	6799006	ENSSSCG00000013011	2	7138413	7141898	4.38219	5.45659e-05	0.0447154	1.88175	0.429409	0.512183	0.262331	eqtl	cis-eqtl	liver	muscle_liver_ggp50k
5:88679437	5	88679437	88679437	ENSSSCG00000000906	5	88518295	88682325	-4.38099	5.47867e-05	0.0448523	-0.892202	0.203653	-0.51208	0.262226	eqtl	cis-eqtl	liver	muscle_liver_ggp50k
16:20596351	16	20596351	20596351	ENSSSCG00000016830	16	20618875	20810140	-4.37893	5.51701e-05	0.0451218	-0.946106	0.216059	-0.511902	0.262044	eqtl	cis-eqtl	liver	muscle_liver_ggp50k
2:447494	2	447494	447494	ENSSSCG00000024389	2	223532	230741	4.37782	5.53771e-05	0.0452468	0.881967	0.201462	0.511806	0.261946	eqtl	cis-eqtl	liver	muscle_liver_ggp50k
4:103133570	4	103133570	103133570	ENSSSCG00000006735	4	103745181	103793138	-4.37708	5.55161e-05	0.045316	-0.968859	0.221348	-0.511742	0.26188	eqtl	cis-eqtl	liver	muscle_liver_ggp50k
12:52105998	12	52105998	52105998	ENSSSCG00000017915	12	52104599	52115533	-4.37488	5.59305e-05	0.045586	-0.684256	0.156405	-0.511552	0.261686	eqtl	cis-eqtl	liver	muscle_liver_ggp50k
8:30689887	8	30689887	30689887	ENSSSCG00000026583	8	30147621	30155466	-4.37475	5.59562e-05	0.045586	-1.35954	0.31077	-0.511541	0.261674	eqtl	cis-eqtl	liver	muscle_liver_ggp50k
7:115873813	7	115873813	115873813	ENSSSCG00000002486	7	115871451	115928198	4.37419	5.60619e-05	0.0456276	1.1495	0.262792	0.511493	0.261625	eqtl	cis-eqtl	liver	muscle_liver_ggp50k
14:7239332	14	7239332	7239332	ENSSSCG00000009613	14	6321870	6346870	4.37366	5.61622e-05	0.0456647	0.923026	0.211042	0.511447	0.261578	eqtl	cis-eqtl	liver	muscle_liver_ggp50k
6:80451682	6	80451682	80451682	ENSSSCG00000042371	6	80576508	80584771	-4.37093	5.66833e-05	0.0459564	-0.767144	0.175511	-0.511211	0.261336	eqtl	cis-eqtl	liver	muscle_liver_ggp50k
6:59168494	6	59168494	59168494	ENSSSCG00000035226	6	58662583	58666026	4.37085	5.66983e-05	0.0459564	0.564229	0.129089	0.511204	0.26133	eqtl	cis-eqtl	liver	muscle_liver_ggp50k
14:112629952	14	112629952	112629952	ENSSSCG00000010556	14	111834168	111914304	-4.37062	5.67415e-05	0.0459564	-1.40666	0.321844	-0.511185	0.26131	eqtl	cis-eqtl	liver	muscle_liver_ggp50k
14:112851117	14	112851117	112851117	ENSSSCG00000010556	14	111834168	111914304	-4.37062	5.67415e-05	0.0459564	-1.40666	0.321844	-0.511185	0.26131	eqtl	cis-eqtl	liver	muscle_liver_ggp50k
7:115985293	7	115985293	115985293	ENSSSCG00000002479	7	115666067	115682082	-4.36985	5.68895e-05	0.0460024	-0.624242	0.142852	-0.511118	0.261242	eqtl	cis-eqtl	liver	muscle_liver_ggp50k
14:88509790	14	88509790	88509790	ENSSSCG00000024048	14	87896069	87916342	-4.36975	5.69085e-05	0.0460024	-0.841426	0.192557	-0.511109	0.261233	eqtl	cis-eqtl	liver	muscle_liver_ggp50k
12:1240375	12	1240375	1240375	ENSSSCG00000027229	12	259916	326418	-4.36886	5.70803e-05	0.0460967	-0.875405	0.200374	-0.511032	0.261154	eqtl	cis-eqtl	liver	muscle_liver_ggp50k
1:1515147	1	1515147	1515147	ENSSSCG00000043317	1	1816642	1835165	4.36809	5.72283e-05	0.0461714	0.898622	0.205724	0.510966	0.261086	eqtl	cis-eqtl	liver	muscle_liver_ggp50k
17:32016390	17	32016390	32016390	ENSSSCG00000007135	17	31072738	31217342	-4.3676	5.73232e-05	0.0461999	-0.701704	0.160661	-0.510924	0.261043	eqtl	cis-eqtl	liver	muscle_liver_ggp50k
5:61803488	5	61803488	61803488	ENSSSCG00000039880	5	61942897	61967889	-4.36734	5.73743e-05	0.0461999	-0.668828	0.153143	-0.510901	0.26102	eqtl	cis-eqtl	liver	muscle_liver_ggp50k
13:26524426	13	26524426	26524426	ENSSSCG00000011277	13	25937645	25946197	4.36522	5.77865e-05	0.0464778	0.65039	0.148994	0.510718	0.260832	eqtl	cis-eqtl	liver	muscle_liver_ggp50k
6:167336064	6	167336064	167336064	ENSSSCG00000033259	6	166588674	166645014	4.36499	5.78309e-05	0.0464778	0.86884	0.199047	0.510698	0.260812	eqtl	cis-eqtl	liver	muscle_liver_ggp50k
17:32850255	17	32850255	32850255	ENSSSCG00000044004	17	32594234	32604508	4.36468	5.78915e-05	0.0464817	0.656848	0.150492	0.510671	0.260785	eqtl	cis-eqtl	liver	muscle_liver_ggp50k
3:695953	3	695953	695953	ENSSSCG00000049657	3	745478	749223	4.36095	5.86263e-05	0.0470264	0.645208	0.147951	0.510348	0.260455	eqtl	cis-eqtl	liver	muscle_liver_ggp50k
3:131308884	3	131308884	131308884	ENSSSCG00000024665	3	131307204	131358001	4.36054	5.87078e-05	0.0470466	0.750925	0.172209	0.510312	0.260419	eqtl	cis-eqtl	liver	muscle_liver_ggp50k
16:47284808	16	47284808	47284808	ENSSSCG00000016963	16	47436073	47477927	-4.3598	5.88537e-05	0.0471182	-0.808281	0.185394	-0.510249	0.260354	eqtl	cis-eqtl	liver	muscle_liver_ggp50k
11:25638426	11	25638426	25638426	ENSSSCG00000031378	11	25643709	25710987	-4.35923	5.8967e-05	0.0471637	-0.840402	0.192787	-0.510199	0.260303	eqtl	cis-eqtl	liver	muscle_liver_ggp50k
1:128093201	1	128093201	128093201	ENSSSCG00000004716	1	128269596	128306056	4.35867	5.90795e-05	0.0472084	2.02825	0.465337	0.51015	0.260253	eqtl	cis-eqtl	liver	muscle_liver_ggp50k
7:115876422	7	115876422	115876422	ENSSSCG00000002483	7	115921370	115930421	-4.35635	5.95427e-05	0.0475297	-1.60431	0.368269	-0.50995	0.260049	eqtl	cis-eqtl	liver	muscle_liver_ggp50k
6:59561433	6	59561433	59561433	ENSSSCG00000003318	6	60485596	60495074	-4.35609	5.95955e-05	0.0475297	-0.733233	0.168324	-0.509927	0.260026	eqtl	cis-eqtl	liver	muscle_liver_ggp50k
7:29607775	7	29607775	29607775	ENSSSCG00000033526	7	28659753	28680491	4.35569	5.96766e-05	0.0475414	0.781578	0.179439	0.509892	0.25999	eqtl	cis-eqtl	liver	muscle_liver_ggp50k
18:7890966	18	7890966	7890966	ENSSSCG00000016491	18	8205524	8261702	4.35545	5.97242e-05	0.0475414	0.858609	0.197134	0.509872	0.259969	eqtl	cis-eqtl	liver	muscle_liver_ggp50k
4:683283	4	683283	683283	ENSSSCG00000050178	4	490740	498081	4.35417	5.99817e-05	0.0475764	0.826311	0.189774	0.509761	0.259857	eqtl	cis-eqtl	liver	muscle_liver_ggp50k
9:133339463	9	133339463	133339463	ENSSSCG00000015618	9	133311834	133351197	-4.35401	6.00159e-05	0.0475764	-0.742156	0.170454	-0.509747	0.259842	eqtl	cis-eqtl	liver	muscle_liver_ggp50k
7:115979301	7	115979301	115979301	ENSSSCG00000002479	7	115666067	115682082	-4.35368	6.00814e-05	0.0475764	-0.659185	0.151409	-0.509719	0.259813	eqtl	cis-eqtl	liver	muscle_liver_ggp50k
2:85948474	2	85948474	85948474	ENSSSCG00000035355	2	85641474	85656636	-4.35355	6.01079e-05	0.0475764	-0.848058	0.194797	-0.509707	0.259802	eqtl	cis-eqtl	liver	muscle_liver_ggp50k
7:115830616	7	115830616	115830616	ENSSSCG00000039378	7	115783931	115792466	-4.3534	6.01393e-05	0.0475764	-0.910739	0.209202	-0.509694	0.259788	eqtl	cis-eqtl	liver	muscle_liver_ggp50k
12:6635790	12	6635790	6635790	ENSSSCG00000017205	12	5695257	5732226	-4.3534	6.01393e-05	0.0475764	-0.685881	0.157551	-0.509694	0.259788	eqtl	cis-eqtl	liver	muscle_liver_ggp50k
9:10575330	9	10575330	10575330	ENSSSCG00000014875	9	11207835	11246711	-4.35326	6.01673e-05	0.0475764	-1.26748	0.291156	-0.509682	0.259776	eqtl	cis-eqtl	liver	muscle_liver_ggp50k
4:88560200	4	88560200	88560200	ENSSSCG00000006360	4	89278438	89284401	4.35123	6.05811e-05	0.0478222	0.717741	0.164951	0.509506	0.259596	eqtl	cis-eqtl	liver	muscle_liver_ggp50k
17:9277217	17	9277217	9277217	ENSSSCG00000023054	17	9277069	9343749	4.35108	6.06121e-05	0.0478222	0.750991	0.172599	0.509493	0.259583	eqtl	cis-eqtl	liver	muscle_liver_ggp50k
10:33933279	10	33933279	33933279	ENSSSCG00000045657	10	33279609	33315802	4.35082	6.06648e-05	0.0478222	0.764398	0.175691	0.50947	0.25956	eqtl	cis-eqtl	liver	muscle_liver_ggp50k
17:32849767	17	32849767	32849767	ENSSSCG00000044004	17	32594234	32604508	4.35036	6.07585e-05	0.0478222	0.623573	0.143338	0.509431	0.25952	eqtl	cis-eqtl	liver	muscle_liver_ggp50k
5:6787763	5	6787763	6787763	ENSSSCG00000026092	5	6719487	6784672	-4.35029	6.0772e-05	0.0478222	-1.62357	0.37321	-0.509425	0.259514	eqtl	cis-eqtl	liver	muscle_liver_ggp50k
14:106327234	14	106327234	106327234	ENSSSCG00000035347	14	106013495	106713121	-4.35005	6.08221e-05	0.0478222	-0.732782	0.168454	-0.509404	0.259492	eqtl	cis-eqtl	liver	muscle_liver_ggp50k
5:67127710	5	67127710	67127710	ENSSSCG00000000738	5	67239200	67246124	4.34853	6.11348e-05	0.0480228	0.601194	0.138252	0.509272	0.259358	eqtl	cis-eqtl	liver	muscle_liver_ggp50k
14:49534891	14	49534891	49534891	ENSSSCG00000010079	14	50040663	50063326	4.34792	6.12599e-05	0.0480718	0.777514	0.178824	0.509219	0.259304	eqtl	cis-eqtl	liver	muscle_liver_ggp50k
2:41107952	2	41107952	41107952	ENSSSCG00000046269	2	40987252	41007266	4.34767	6.13125e-05	0.0480718	0.675579	0.155389	0.509197	0.259282	eqtl	cis-eqtl	liver	muscle_liver_ggp50k
14:135101728	14	135101728	135101728	ENSSSCG00000010744	14	135139855	135197320	4.34706	6.14381e-05	0.0481251	1.21314	0.279071	0.509145	0.259228	eqtl	cis-eqtl	liver	muscle_liver_ggp50k
7:115968732	7	115968732	115968732	ENSSSCG00000031595	7	115828282	115836430	4.34578	6.17045e-05	0.0482884	1.14283	0.262974	0.509033	0.259115	eqtl	cis-eqtl	liver	muscle_liver_ggp50k
5:15323761	5	15323761	15323761	ENSSSCG00000000195	5	15285294	15288804	-4.34443	6.19863e-05	0.0484635	-0.879754	0.202502	-0.508916	0.258995	eqtl	cis-eqtl	liver	muscle_liver_ggp50k
2:89098138	2	89098138	89098138	ENSSSCG00000014113	2	88122877	88255281	4.34405	6.20643e-05	0.048479	0.642372	0.147874	0.508883	0.258962	eqtl	cis-eqtl	liver	muscle_liver_ggp50k
4:104136110	4	104136110	104136110	ENSSSCG00000006735	4	103745181	103793138	4.34307	6.22703e-05	0.0485944	0.873477	0.20112	0.508798	0.258876	eqtl	cis-eqtl	liver	muscle_liver_ggp50k
9:44211841	9	44211841	44211841	ENSSSCG00000015067	9	44166040	44180307	4.3427	6.23487e-05	0.0486101	1.0375	0.238908	0.508766	0.258843	eqtl	cis-eqtl	liver	muscle_liver_ggp50k
3:112250613	3	112250613	112250613	ENSSSCG00000008562	3	112280658	112296866	-4.34226	6.24406e-05	0.0486363	-1.21788	0.280472	-0.508728	0.258804	eqtl	cis-eqtl	liver	muscle_liver_ggp50k
8:66311400	8	66311400	66311400	ENSSSCG00000047476	8	66234428	66236111	4.34187	6.25233e-05	0.0486553	0.841921	0.193908	0.508694	0.258769	eqtl	cis-eqtl	liver	muscle_liver_ggp50k
1:571398	1	571398	571398	ENSSSCG00000004017	1	1509504	1521669	-4.34003	6.29108e-05	0.0489112	-0.81411	0.187581	-0.508534	0.258607	eqtl	cis-eqtl	liver	muscle_liver_ggp50k
15:134305441	15	134305441	134305441	ENSSSCG00000016314	15	134186122	134267970	-4.33975	6.29713e-05	0.0489127	-0.78612	0.181144	-0.50851	0.258582	eqtl	cis-eqtl	liver	muscle_liver_ggp50k
15:133090143	15	133090143	133090143	ENSSSCG00000050388	15	132340179	132353078	4.33798	6.33472e-05	0.0491589	0.823515	0.189838	0.508356	0.258426	eqtl	cis-eqtl	liver	muscle_liver_ggp50k
14:141707304	14	141707304	141707304	ENSSSCG00000029088	14	141372233	141384315	-4.33747	6.3456e-05	0.0491975	-0.63563	0.146544	-0.508312	0.258381	eqtl	cis-eqtl	liver	muscle_liver_ggp50k
5:63639289	5	63639289	63639289	ENSSSCG00000026812	5	63745476	63751469	-4.33549	6.388e-05	0.049433	-0.717567	0.16551	-0.50814	0.258206	eqtl	cis-eqtl	liver	muscle_liver_ggp50k
6:81738647	6	81738647	81738647	ENSSSCG00000003547	6	82186368	82281641	4.33523	6.39363e-05	0.049433	0.715998	0.165158	0.508117	0.258183	eqtl	cis-eqtl	liver	muscle_liver_ggp50k
6:170215574	6	170215574	170215574	ENSSSCG00000003971	6	169999818	170189354	4.33523	6.39374e-05	0.049433	0.955027	0.220295	0.508117	0.258183	eqtl	cis-eqtl	liver	muscle_liver_ggp50k
14:50510908	14	50510908	50510908	ENSSSCG00000010079	14	50040663	50063326	4.33473	6.40447e-05	0.0494701	0.855555	0.197372	0.508073	0.258139	eqtl	cis-eqtl	liver	muscle_liver_ggp50k
13:26072293	13	26072293	26072293	ENSSSCG00000043636	13	26567351	26569497	-4.33375	6.42563e-05	0.0495876	-0.702706	0.162147	-0.507988	0.258052	eqtl	cis-eqtl	liver	muscle_liver_ggp50k
12:1157131	12	1157131	1157131	ENSSSCG00000049515	12	991757	994745	-4.3333	6.43543e-05	0.0496173	-0.868467	0.200417	-0.507949	0.258012	eqtl	cis-eqtl	liver	muscle_liver_ggp50k
3:105629343	3	105629343	105629343	ENSSSCG00000008508	3	106061573	106081177	-4.33165	6.47112e-05	0.0498464	-1.4207	0.32798	-0.507806	0.257867	eqtl	cis-eqtl	liver	muscle_liver_ggp50k
6:59424200	6	59424200	59424200	ENSSSCG00000003318	6	60485596	60495074	-8.27602	3.54582e-11	0.0229449	-1.02813	0.12423	-0.747768	0.559157	eqtl	trans-eqtl	liver	muscle_liver_ggp50k
9:39639180	9	39639180	39639180	ENSSSCG00000034803	9	65183511	65183849	-9.68552	2.0931e-13	0.000131725	-1.16315	0.120092	-0.796658	0.634664	eqtl	trans-eqtl	muscle	muscle_liver_ggp50k
9:39731745	9	39731745	39731745	ENSSSCG00000034803	9	65183511	65183849	-9.01614	2.34271e-12	0.000737169	-0.995864	0.110453	-0.775152	0.60086	eqtl	trans-eqtl	muscle	muscle_liver_ggp50k
12:55138196	12	55138196	55138196	ENSSSCG00000015986	15	81987752	81990807	8.70617	7.27151e-12	0.00145359	1.4632	0.168065	0.764177	0.583967	eqtl	trans-eqtl	muscle	muscle_liver_ggp50k
12:55208524	12	55208524	55208524	ENSSSCG00000010493	14	106735492	106794777	-8.64091	9.23896e-12	0.00145359	-1.33281	0.154244	-0.761779	0.580307	eqtl	trans-eqtl	muscle	muscle_liver_ggp50k
9:11163944	9	11163944	11163944	ENSSSCG00000001517	7	29816542	29819414	8.25311	3.8595e-11	0.00405904	1.3591	0.164677	0.746853	0.557789	eqtl	trans-eqtl	muscle	muscle_liver_ggp50k
13:28810594	13	28810594	28810594	ENSSSCG00000029003	1	56689068	56689709	-8.25238	3.86987e-11	0.00405904	-1.16488	0.141157	-0.746824	0.557746	eqtl	trans-eqtl	muscle	muscle_liver_ggp50k
16:26513871	16	26513871	26513871	ENSSSCG00000008263	3	68417915	68494421	8.11148	6.52204e-11	0.00586359	1.95518	0.241038	0.741103	0.549234	eqtl	trans-eqtl	muscle	muscle_liver_ggp50k
9:11164545	9	11164545	11164545	ENSSSCG00000020663	18	4993196	5279042	7.88252	1.52669e-10	0.0120099	1.64804	0.209075	0.731451	0.535021	eqtl	trans-eqtl	muscle	muscle_liver_ggp50k
9:38316592	9	38316592	38316592	ENSSSCG00000034803	9	65183511	65183849	-7.76302	2.38226e-10	0.0159382	-0.814587	0.104932	-0.726231	0.527412	eqtl	trans-eqtl	muscle	muscle_liver_ggp50k
17:30805721	17	30805721	30805721	ENSSSCG00000037324	17	32594234	32604504	7.74028	2.59292e-10	0.0159382	1.18085	0.152559	0.725224	0.525949	eqtl	trans-eqtl	muscle	muscle_liver_ggp50k
12:55208524	12	55208524	55208524	ENSSSCG00000011278	13	25773981	25935828	-7.70935	2.90978e-10	0.0159382	-1.1972	0.155292	-0.723845	0.523952	eqtl	trans-eqtl	muscle	muscle_liver_ggp50k
12:55138196	12	55138196	55138196	ENSSSCG00000022728	5	19197807	19202970	7.68694	3.16333e-10	0.0159382	1.21491	0.158048	0.722842	0.5225	eqtl	trans-eqtl	muscle	muscle_liver_ggp50k
4:295244	4	295244	295244	ENSSSCG00000040535	4	1337163	1345377	7.67622	3.29234e-10	0.0159382	1.00733	0.131227	0.72236	0.521803	eqtl	trans-eqtl	muscle	muscle_liver_ggp50k
12:26363714	12	26363714	26363714	ENSSSCG00000017577	12	17854150	17963161	7.63698	3.81115e-10	0.0171319	1.03882	0.136025	0.720587	0.519246	eqtl	trans-eqtl	muscle	muscle_liver_ggp50k
13:29137578	13	29137578	29137578	ENSSSCG00000029003	1	56689068	56689709	-7.51441	6.02192e-10	0.024421	-1.13372	0.150873	-0.714957	0.511164	eqtl	trans-eqtl	muscle	muscle_liver_ggp50k
8:112278967	8	112278967	112278967	ENSSSCG00000009144	8	113363049	113384783	7.49035	6.58803e-10	0.024421	0.898804	0.119995	0.713835	0.509561	eqtl	trans-eqtl	muscle	muscle_liver_ggp50k
18:10323309	18	10323309	10323309	ENSSSCG00000036427	6	44867509	44875669	7.49	6.59681e-10	0.024421	1.38816	0.185335	0.713819	0.509537	eqtl	trans-eqtl	muscle	muscle_liver_ggp50k
3:41453151	3	41453151	41453151	ENSSSCG00000027970	3	18048145	18052481	7.43651	8.05587e-10	0.0279692	1.50794	0.202775	0.711305	0.505954	eqtl	trans-eqtl	muscle	muscle_liver_ggp50k
3:41453151	3	41453151	41453151	ENSSSCG00000037892	2	13289022	13294239	7.41165	8.83976e-10	0.0279692	1.53983	0.207758	0.710127	0.504281	eqtl	trans-eqtl	muscle	muscle_liver_ggp50k
12:55208524	12	55208524	55208524	ENSSSCG00000029212	3	26190287	26206222	-7.41018	8.88857e-10	0.0279692	-1.33032	0.179526	-0.710057	0.504181	eqtl	trans-eqtl	muscle	muscle_liver_ggp50k
9:11164545	9	11164545	11164545	ENSSSCG00000016368	15	140060361	140144038	7.37258	1.02294e-09	0.0282555	1.61573	0.219154	0.708264	0.501638	eqtl	trans-eqtl	muscle	muscle_liver_ggp50k
3:41453151	3	41453151	41453151	ENSSSCG00000000720	5	65656289	65842142	7.36676	1.04546e-09	0.0282555	1.11697	0.151624	0.707985	0.501243	eqtl	trans-eqtl	muscle	muscle_liver_ggp50k
12:55208524	12	55208524	55208524	ENSSSCG00000040731	4	15263333	15385307	-7.36337	1.05878e-09	0.0282555	-1.23316	0.167472	-0.707822	0.501013	eqtl	trans-eqtl	muscle	muscle_liver_ggp50k
3:41453151	3	41453151	41453151	ENSSSCG00000040550	5	48555669	48677416	7.3496	1.11468e-09	0.0282555	1.46723	0.199634	0.707161	0.500077	eqtl	trans-eqtl	muscle	muscle_liver_ggp50k
13:27751397	13	27751397	27751397	ENSSSCG00000029003	1	56689068	56689709	-7.34085	1.15174e-09	0.0282555	-1.05277	0.143412	-0.70674	0.499481	eqtl	trans-eqtl	muscle	muscle_liver_ggp50k
12:55208524	12	55208524	55208524	ENSSSCG00000003851	6	159036821	159061327	-7.33255	1.18803e-09	0.0282555	-1.21713	0.16599	-0.70634	0.498916	eqtl	trans-eqtl	muscle	muscle_liver_ggp50k
3:41453151	3	41453151	41453151	ENSSSCG00000033351	6	62002734	62016532	7.32109	1.24006e-09	0.0282555	1.45017	0.198082	0.705786	0.498133	eqtl	trans-eqtl	muscle	muscle_liver_ggp50k
9:38338990	9	38338990	38338990	ENSSSCG00000034803	9	65183511	65183849	7.29387	1.37287e-09	0.0282555	0.883838	0.121175	0.704465	0.496271	eqtl	trans-eqtl	muscle	muscle_liver_ggp50k
15:66692692	15	66692692	66692692	ENSSSCG00000014281	2	134972623	134975093	7.28836	1.40146e-09	0.0282555	1.66039	0.227813	0.704197	0.495893	eqtl	trans-eqtl	muscle	muscle_liver_ggp50k
12:51940849	12	51940849	51940849	ENSSSCG00000000370	5	21331473	21355535	7.27954	1.44843e-09	0.0282555	1.31385	0.180485	0.703767	0.495288	eqtl	trans-eqtl	muscle	muscle_liver_ggp50k
12:55141850	12	55141850	55141850	ENSSSCG00000040111	8	1938397	1947985	7.27844	1.45438e-09	0.0282555	1.40148	0.192552	0.703713	0.495213	eqtl	trans-eqtl	muscle	muscle_liver_ggp50k
3:41453151	3	41453151	41453151	ENSSSCG00000032196	6	61836743	61907826	7.278	1.45681e-09	0.0282555	1.46263	0.200966	0.703692	0.495182	eqtl	trans-eqtl	muscle	muscle_liver_ggp50k
12:55140463	12	55140463	55140463	ENSSSCG00000031359	6	18610593	18613967	7.27079	1.49662e-09	0.0282555	1.43115	0.196836	0.70334	0.494686	eqtl	trans-eqtl	muscle	muscle_liver_ggp50k
12:55208524	12	55208524	55208524	ENSSSCG00000032265	2	75492207	75501543	-7.2601	1.55766e-09	0.0282555	-1.18755	0.163572	-0.702816	0.493951	eqtl	trans-eqtl	muscle	muscle_liver_ggp50k
3:41453151	3	41453151	41453151	ENSSSCG00000025417	6	18542383	18575524	7.25166	1.60755e-09	0.0282555	1.38788	0.191388	0.702403	0.49337	eqtl	trans-eqtl	muscle	muscle_liver_ggp50k
9:11164545	9	11164545	11164545	ENSSSCG00000024240	6	53065345	53080985	7.25021	1.61632e-09	0.0282555	1.51832	0.209417	0.702331	0.493269	eqtl	trans-eqtl	muscle	muscle_liver_ggp50k
9:11164545	9	11164545	11164545	ENSSSCG00000003354	6	63659054	63668061	7.21774	1.82499e-09	0.031041	1.55414	0.215322	0.700732	0.491026	eqtl	trans-eqtl	muscle	muscle_liver_ggp50k
3:41453151	3	41453151	41453151	ENSSSCG00000038009	6	62528313	62550931	7.20793	1.89313e-09	0.0313527	1.28658	0.178494	0.700247	0.490346	eqtl	trans-eqtl	muscle	muscle_liver_ggp50k
3:41453151	3	41453151	41453151	ENSSSCG00000032197	2	9053101	9054963	7.19415	1.99325e-09	0.0321644	1.4176	0.197049	0.699564	0.48939	eqtl	trans-eqtl	muscle	muscle_liver_ggp50k
13:29606334	13	29606334	29606334	ENSSSCG00000029003	1	56689068	56689709	-7.17659	2.1286e-09	0.0334897	-1.12793	0.157168	-0.69869	0.488168	eqtl	trans-eqtl	muscle	muscle_liver_ggp50k
9:11164545	9	11164545	11164545	ENSSSCG00000009864	14	36064067	36384562	7.16994	2.18216e-09	0.033495	1.62177	0.22619	0.698359	0.487705	eqtl	trans-eqtl	muscle	muscle_liver_ggp50k
9:8382435	9	8382435	8382435	ENSSSCG00000024736	6	55537076	55541928	7.15261	2.32826e-09	0.0348866	1.9224	0.268769	0.697493	0.486496	eqtl	trans-eqtl	muscle	muscle_liver_ggp50k
10:25442897	10	25442897	25442897	ENSSSCG00000008423	3	92092635	92227726	7.14249	2.41807e-09	0.0353898	1.33644	0.187112	0.696985	0.485789	eqtl	trans-eqtl	muscle	muscle_liver_ggp50k
3:41453151	3	41453151	41453151	ENSSSCG00000035275	12	45758035	45759029	7.11971	2.6331e-09	0.0372335	1.25019	0.175595	0.69584	0.484193	eqtl	trans-eqtl	muscle	muscle_liver_ggp50k
9:8382404	9	8382404	8382404	ENSSSCG00000006755	4	105895118	106003150	7.11451	2.6848e-09	0.0372335	1.48229	0.208348	0.695577	0.483828	eqtl	trans-eqtl	muscle	muscle_liver_ggp50k
3:41453151	3	41453151	41453151	ENSSSCG00000017635	12	34499141	34512187	7.11088	2.72153e-09	0.0372335	1.44464	0.203159	0.695394	0.483573	eqtl	trans-eqtl	muscle	muscle_liver_ggp50k
3:41453151	3	41453151	41453151	ENSSSCG00000035148	14	22379575	22395541	7.08742	2.9711e-09	0.039783	1.44918	0.204471	0.694206	0.481923	eqtl	trans-eqtl	muscle	muscle_liver_ggp50k
12:55208524	12	55208524	55208524	ENSSSCG00000013303	2	26548852	26782178	-7.07426	3.12095e-09	0.0409189	-1.34618	0.190293	-0.693538	0.480995	eqtl	trans-eqtl	muscle	muscle_liver_ggp50k
9:11164545	9	11164545	11164545	ENSSSCG00000035590	13	154546664	154547941	7.05683	3.33127e-09	0.0421578	1.49119	0.211312	0.692649	0.479763	eqtl	trans-eqtl	muscle	muscle_liver_ggp50k
9:11164545	9	11164545	11164545	ENSSSCG00000007951	3	38388547	38530230	7.05537	3.34942e-09	0.0421578	1.51639	0.214927	0.692575	0.47966	eqtl	trans-eqtl	muscle	muscle_liver_ggp50k
12:55141850	12	55141850	55141850	ENSSSCG00000006745	4	104918501	104999787	-7.04838	3.43821e-09	0.0424268	-1.58257	0.22453	-0.692217	0.479165	eqtl	trans-eqtl	muscle	muscle_liver_ggp50k
12:55208524	12	55208524	55208524	ENSSSCG00000030345	14	47913405	47927112	-7.04151	3.5276e-09	0.0426928	-1.23677	0.175639	-0.691866	0.478678	eqtl	trans-eqtl	muscle	muscle_liver_ggp50k
3:41453151	3	41453151	41453151	ENSSSCG00000033580	12	39768357	39770217	7.03086	3.67095e-09	0.0432709	1.04859	0.149141	0.69132	0.477923	eqtl	trans-eqtl	muscle	muscle_liver_ggp50k
12:55208524	12	55208524	55208524	ENSSSCG00000002144	7	78553764	78575516	-7.02783	3.71289e-09	0.0432709	-1.36284	0.193921	-0.691164	0.477707	eqtl	trans-eqtl	muscle	muscle_liver_ggp50k
12:55138196	12	55138196	55138196	ENSSSCG00000015982	15	81924142	81926274	7.0155	3.88801e-09	0.0437712	1.50911	0.21511	0.69053	0.476832	eqtl	trans-eqtl	muscle	muscle_liver_ggp50k
9:11164545	9	11164545	11164545	ENSSSCG00000031459	2	4710769	4766005	7.00107	4.10367e-09	0.0437712	1.58486	0.226374	0.689786	0.475804	eqtl	trans-eqtl	muscle	muscle_liver_ggp50k
12:55138196	12	55138196	55138196	ENSSSCG00000008919	8	63285489	63604734	6.99427	4.20932e-09	0.0437712	1.41022	0.201625	0.689434	0.47532	eqtl	trans-eqtl	muscle	muscle_liver_ggp50k
3:41453151	3	41453151	41453151	ENSSSCG00000003324	6	60784713	60804616	6.99201	4.24505e-09	0.0437712	1.42554	0.203882	0.689317	0.475158	eqtl	trans-eqtl	muscle	muscle_liver_ggp50k
15:124606046	15	124606046	124606046	ENSSSCG00000032016	6	91357758	91359844	-6.99059	4.26756e-09	0.0437712	-0.962521	0.137688	-0.689244	0.475058	eqtl	trans-eqtl	muscle	muscle_liver_ggp50k
3:41453151	3	41453151	41453151	ENSSSCG00000013497	2	74540862	74564902	6.98907	4.29197e-09	0.0437712	1.41074	0.201849	0.689165	0.474949	eqtl	trans-eqtl	muscle	muscle_liver_ggp50k
12:55208524	12	55208524	55208524	ENSSSCG00000004620	1	119134313	119394725	-6.9868	4.32847e-09	0.0437712	-1.3265	0.189858	-0.689048	0.474787	eqtl	trans-eqtl	muscle	muscle_liver_ggp50k
3:41453151	3	41453151	41453151	ENSSSCG00000007005	17	8795348	8842028	6.98679	4.32867e-09	0.0437712	1.4118	0.202067	0.689047	0.474786	eqtl	trans-eqtl	muscle	muscle_liver_ggp50k
10:25442897	10	25442897	25442897	ENSSSCG00000023176	5	15300451	15307697	6.98353	4.38179e-09	0.0437712	1.28161	0.183519	0.688878	0.474553	eqtl	trans-eqtl	muscle	muscle_liver_ggp50k
9:11164545	9	11164545	11164545	ENSSSCG00000008041	3	39849609	39899455	6.97816	4.47071e-09	0.0439617	1.61587	0.231561	0.6886	0.47417	eqtl	trans-eqtl	muscle	muscle_liver_ggp50k
3:41453151	3	41453151	41453151	ENSSSCG00000022347	9	10413187	10435100	6.95727	4.83386e-09	0.0465038	1.37968	0.198308	0.687514	0.472675	eqtl	trans-eqtl	muscle	muscle_liver_ggp50k
9:11164545	9	11164545	11164545	ENSSSCG00000029485	3	92696441	92792619	6.95096	4.94938e-09	0.0465038	1.50596	0.216655	0.687184	0.472222	eqtl	trans-eqtl	muscle	muscle_liver_ggp50k
1:182334259	1	182334259	182334259	ENSSSCG00000037176	8	109905225	109907157	6.95087	4.95092e-09	0.0465038	1.27656	0.183654	0.68718	0.472216	eqtl	trans-eqtl	muscle	muscle_liver_ggp50k
12:51940849	12	51940849	51940849	ENSSSCG00000005599	1	265905210	265929061	6.94316	5.09584e-09	0.047007	1.2451	0.179328	0.686777	0.471663	eqtl	trans-eqtl	muscle	muscle_liver_ggp50k
10:25442897	10	25442897	25442897	ENSSSCG00000040220	6	135524394	135589737	6.93937	5.16849e-09	0.047007	1.25479	0.180822	0.686579	0.471391	eqtl	trans-eqtl	muscle	muscle_liver_ggp50k
3:41453151	3	41453151	41453151	ENSSSCG00000031915	6	45942892	45975326	6.93628	5.22857e-09	0.047007	1.46497	0.211204	0.686417	0.471169	eqtl	trans-eqtl	muscle	muscle_liver_ggp50k
3:41453151	3	41453151	41453151	ENSSSCG00000014875	9	11207835	11246711	6.91828	5.59264e-09	0.048208	1.46517	0.211782	0.685474	0.469874	eqtl	trans-eqtl	muscle	muscle_liver_ggp50k
9:11164545	9	11164545	11164545	ENSSSCG00000002425	7	110373528	110453813	6.91465	5.66892e-09	0.048208	1.44426	0.20887	0.685283	0.469613	eqtl	trans-eqtl	muscle	muscle_liver_ggp50k
3:102940929	3	102940929	102940929	ENSSSCG00000034062	2	84996716	85236130	6.90581	5.8594e-09	0.048208	1.37394	0.198954	0.684818	0.468976	eqtl	trans-eqtl	muscle	muscle_liver_ggp50k
13:65754657	13	65754657	65754657	ENSSSCG00000002739	6	14633751	14715892	6.9057	5.86182e-09	0.048208	1.66012	0.240399	0.684812	0.468968	eqtl	trans-eqtl	muscle	muscle_liver_ggp50k
9:8382404	9	8382404	8382404	ENSSSCG00000038811	10	38438413	38681037	6.9039	5.90151e-09	0.048208	1.52308	0.220611	0.684717	0.468838	eqtl	trans-eqtl	muscle	muscle_liver_ggp50k
17:41468039	17	41468039	41468039	ENSSSCG00000006538	4	94807285	94819376	-6.89996	5.98912e-09	0.048208	-1.41257	0.204722	-0.684509	0.468553	eqtl	trans-eqtl	muscle	muscle_liver_ggp50k
9:11164545	9	11164545	11164545	ENSSSCG00000028643	13	28899797	28945072	6.89989	5.99063e-09	0.048208	1.51959	0.220234	0.684506	0.468548	eqtl	trans-eqtl	muscle	muscle_liver_ggp50k
4:35770170	4	35770170	35770170	ENSSSCG00000007713	3	10960091	10973083	6.898	6.03303e-09	0.048208	1.21726	0.176466	0.684406	0.468412	eqtl	trans-eqtl	muscle	muscle_liver_ggp50k
3:41453151	3	41453151	41453151	ENSSSCG00000034398	4	41373739	41394685	6.89414	6.12071e-09	0.048208	1.39417	0.202225	0.684203	0.468133	eqtl	trans-eqtl	muscle	muscle_liver_ggp50k
3:41453151	3	41453151	41453151	ENSSSCG00000000610	5	57746302	57746979	6.89382	6.12818e-09	0.048208	1.10255	0.159934	0.684186	0.46811	eqtl	trans-eqtl	muscle	muscle_liver_ggp50k

## Sheet: Sheet1
pos	(Multiple Items)
Count of pValue				chr
model	tissue	gene_name	snpid	1	2	3	4	8	9	12	14	18
cis-eqtl	liver	ENSSSCG00000004224	1:37787895	1
		ENSSSCG00000007986	3:40493608			1
		ENSSSCG00000008829	8:38319824					1
			8:38473855					1
			8:38772932					1																							39493883
			8:39059111					1
			8:39060550					1
			8:39060665					1
			8:39106285					1
			8:39107307					1
			8:39128880					1
		ENSSSCG00000009877	14:38473502								1
		ENSSSCG00000013369	2:40962153		1
			2:40975441		1
		ENSSSCG00000015039	9:39080983						1
			9:39081216						1
			9:39121500						1
			9:39914258						1
			9:39916777						1
		ENSSSCG00000016668	18:40668375									1
		ENSSSCG00000031292	12:39493883							1
			12:39619416							1
			12:40012614							1
			12:40042486							1
			12:40043092							1
			12:40150386							1
	muscle	ENSSSCG00000006090	4:40376785				1
			4:40409655				1
			4:40410709				1
			4:40411173				1
			4:40412408				1
		ENSSSCG00000022196	12:39739933							1
		ENSSSCG00000034371	12:38623365							1
			12:39056439							1
			12:40021784							1
		ENSSSCG00000039569	12:39341707							1
trans-eqtl	muscle	ENSSSCG00000034803	9:38316592						1
			9:38338990						1
			9:39639180						1
			9:39731745						1
